# Supplementary material for: A CRISPRi screen in E. coli reveals sequence-specific toxicity of dCas9
Source: Nat Commun. 2018 May 15;9:1912. doi: 10.1038/s41467-018-04209-5 (PMC5954155; doi:10.1038/s41467-018-04209-5)
Supplement: Supplementary file 4 — Supplementary Data 1 [file 41467_2018_4209_MOESM4_ESM.csv]

pos	genes	end	ori
988267	asnS	1459	-
49799	folA	503	+
4423048	rpsF,rplI	1532	+
969865	kdsB,ycaR	956	+
3037655	prfB	4449	-
4161422	murI	2886	+
2820112	alaS	2709	-
2745875	ffh	1419	-
440597	ispA,dxs	3058	-
1349142	fabI	867	-
1958025	argS	1794	+
3403162	accC,accB	2126	+
208411	accA	1169	+
1115932	lpxL	1047	-
3878173	gyrB	2445	-
2636997	bamB,der	3091	-
197026	rnhB,lpxB,dnaE	11582	+
2192291	metG	2064	+
2702245	rnc	840	-
3810726	dfp	1248	+
3472643	rpsG,rpsL	1079	-
938588	serS	1355	+
21383	ribF	965	+
192814	frr	615	+
3451464	rplV,rplD,rplB,rplC,rpsC,rpsJ,rpsS	4260	-
1262899	prfA,prmC	3251	+
1800757	thrS	2091	-
3376694	rplM	449	-
3084599	metK	1283	+
1262779	ispE,lolB	1530	-
426429	secD	2289	+
2632129	guaA	3149	-
2705218	lepB	2861	-
191812	pyrH	768	+
196470	rseP	1428	+
3334855	murA	1598	-
2638664	hisS	1341	-
3646535	arsR	369	+
4262306	dnaB	1446	+
930254	cydC,cydD	3557	-
2337479	gyrA	2664	-
972627	mukB,mukE	7382	+
692692	lnt	4126	-
218837	proS	1780	-
3338233	kdsD	2041	+
2744276	trmD,rimM	1682	-
4447709	ppa	564	-
491280	dnaX	1967	+
2432037	accD	1003	-
4175200	nusG,secE	1111	+
189712	rpsB	887	+
3446244	rpsE,rplR,rpsH,rplO,rplF,rplE,secY,rplX	5456	-
1191909	hflD	696	-
496363	adk	680	+
553800	cysS	1419	+
2439663	fabB	1256	-
3723377	glyS,glyQ	3026	-
3819411	gmk	663	+
3232502	higA	752	-
3431672	fmt	1511	+
2342777	nrdA,nrdB	3759	+
2753608	ssrA	369	+
4176377	rplK,rplA	1229	+
3965823	wzyE	12153	+
