# Supplementary material for: A CRISPRi screen in E. coli reveals sequence-specific toxicity of dCas9
Source: Nat Commun. 2018 May 15;9:1912. doi: 10.1038/s41467-018-04209-5 (PMC5954155; doi:10.1038/s41467-018-04209-5)
Supplement: Supplementary file 5 — Supplementary Data 2 [file 41467_2018_4209_MOESM5_ESM.csv]

name	left	right	ori	gene_len	essential	fit75_coding_median	nguides_coding	fit75_template_median	nguides_template	rank
aspS	1946774	1948546	-	1772	True	-8.19777390054057	11.0	-2.06678738557765	22.0	26
accC	3403939	3405288	+	1349	True	-8.173556351727411	11.0	-1.0438556461980475	10.0	27
ssb	4272148	4272684	+	536	True	-8.13465541822728	3.0	-1.0985047758531175	10.0	29
wzyE	3976624	3977976	+	1352	True	-8.05871437336246	7.0	-0.7381676860496421	13.0	35
murA	3333257	3334516	-	1259	True	-7.964671863959095	14.0	-0.6785208156369891	15.0	41
hisS	2637323	2638597	-	1274	True	-7.8532111813897405	11.0	-1.3433534320933798	13.0	49
glyS	3720351	3722420	-	2069	True	-7.8418833088048	19.0	-3.46283030865961	15.0	50
accD	2431034	2431948	-	914	True	-7.516751896894769	5.0	-0.879330204218695	3.0	62
trmD	2742594	2743361	-	767	True	-7.489622397141424	8.0	-0.831885868368057	10.0	64
valS	4479005	4481860	-	2855	True	-7.483677292534215	28.0	-1.0361876429454	25.0	65
gltX	2517279	2518694	-	1415	True	-7.414821312293	11.0	-1.9131537907223202	10.0	70
prs	1260151	1261098	-	947	True	-7.30634871139692	10.0	-1.060175610047325	8.0	78
glnS	705316	706980	+	1664	True	-7.304072329233769	19.0	-0.7437154555006755	16.0	79
trpS	3510656	3511660	-	1004	True	-7.2777203579474055	10.0	-0.9973480496167522	5.0	81
ftsH	3323023	3324957	-	1934	True	-7.27354476714674	17.0	-1.64266494166093	22.0	82
tyrS	1713972	1715246	-	1274	True	-7.20070794539166	7.0	-0.256224982712442	10.0	90
holB	1154985	1155989	+	1004	True	-7.0837461125707994	5.0	-0.628859133320553	13.0	100
gyrB	3875728	3878142	-	2414	True	-7.058008160517371	15.0	-1.0328309107906226	16.0	105
lolE	1176543	1177787	+	1244	True	-7.05218487142481	9.0	-1.03959099485389	17.0	106
cysS	553834	555219	+	1385	True	-7.046177445048036	12.0	-0.9366196432162774	14.0	108
ykgE	320832	321551	+	719	False	-7.00152001843414	3.0	-1.0864136961949113	8.0	112
dnaX	491316	493247	+	1931	True	-6.98954718394786	21.0	-1.0523661552819499	15.0	115
argS	1958086	1959819	+	1733	True	-6.9847622475100195	15.0	-1.64208467568228	17.0	116
dnaC	4598261	4598998	-	737	True	-6.933470107103895	6.0	-1.2779236762557686	6.0	121
ftsY	3600773	3602266	-	1493	True	-6.900365137831769	11.0	-0.9448741777179241	21.0	127
yidC	3883099	3884745	+	1646	True	-6.879937183097139	12.0	-1.751667887187145	14.0	128
holA	669797	670828	-	1031	True	-6.853595896180019	7.0	-0.944462438946796	6.0	132
lptG	4485341	4486423	+	1082	True	-6.84485870973249	12.0	-0.8032412539341591	11.0	134
dnaB	4262337	4263752	+	1415	True	-6.82636549239996	15.0	-0.9676782633377851	15.0	135
lptD	54755	57109	-	2354	True	-6.76859854735124	17.0	-1.16493392390229	17.0	139
gyrA	2334815	2337442	-	2627	True	-6.764713988004235	24.0	-0.8937372632688776	18.0	141
fabI	1348275	1349063	-	788	True	-6.579580567435241	3.0	-0.53679115745655	3.0	156
plsC	3160766	3161503	-	737	True	-6.46091666426786	7.0	-0.2088020239419115	4.0	162
rpoC	4183373	4187596	+	4223	True	-6.449018464373079	31.0	-0.850389541074556	43.0	164
proS	217057	218775	-	1718	True	-6.438729725777845	12.0	-0.817777332594193	10.0	165
secA	108279	110984	+	2705	True	-6.382415188419619	21.0	-0.50901491502331	25.0	166
pheT	1793581	1795968	-	2387	True	-6.3664204811636695	23.0	-1.059291411729425	20.0	167
kdsB	970075	970821	+	746	True	-6.297995902094455	6.0	-0.7510457496596679	7.0	171
murB	4170080	4171108	+	1028	True	-6.282465456912451	7.0	-0.48191361942703753	10.0	172
waaA	3806563	3807840	+	1277	True	-6.258616804418805	12.0	-0.6246161799929171	16.0	174
era	2700503	2701408	-	905	True	-6.20101590440896	5.0	-0.49247417884671196	10.0	178
parE	3171526	3173418	-	1892	True	-6.164043022585025	12.0	-0.361201823195151	24.0	182
rpsA	961218	962891	+	1673	True	-6.0914544613484205	13.0	-1.29436029585074	10.0	186
der	2633906	2635378	-	1472	True	-6.08427903239795	9.0	-0.606297631261199	9.0	188
metG	2192322	2194355	+	2033	True	-6.07976852237558	13.0	-0.6767279007500591	24.0	189
rpoD	3211069	3212910	+	1841	True	-6.060931421472899	16.0	-1.23849524748594	17.0	192
asnS	986808	988208	-	1400	True	-6.05959030137391	13.0	-1.3115221602618652	14.0	193
dxs	437539	439401	-	1862	True	-6.043274377812329	15.0	-0.7964467187122058	17.0	194
tufA	3468167	3469351	-	1184	False	-6.012874839479821	1.0	-3.67295512323067	2.0	197
rpoE	2707459	2708034	-	575	True	-5.9627932471334155	8.0	-0.9858032220369739	6.0	199
yrfF	3524491	3526626	+	2135	True	-5.958820819232205	20.0	-0.9757602652226409	21.0	200
ribA	1336594	1337184	-	590	True	-5.85651933798587	8.0	-1.54240464117476	4.0	205
thyA	2962383	2963177	-	794	False	-5.82895452052803	7.0	-0.9292656562284921	7.0	209
rfaD	3792010	3792942	+	932	False	-5.81780637406551	9.0	-1.2393315955885251	14.0	210
tsaD	3207552	3208565	-	1013	True	-5.73585705827963	11.0	-0.9078043282366429	7.0	217
ispH	26277	27227	+	950	True	-5.685385099844839	3.0	-0.590712863379134	7.0	220
dnaN	3879244	3880344	-	1100	True	-5.64541288200563	4.0	-0.7467447780777781	12.0	222
pnp	3307055	3309190	-	2135	False	-5.5519043195697	29.0	-1.0250202634557	19.0	227
lpxK	967589	968575	+	986	True	-5.527214131557679	10.0	-0.9021831244923105	10.0	229
frr	192872	193429	+	557	True	-5.50257923872167	3.0	-3.1593765983624653	2.0	230
fabB	2438407	2439627	-	1220	True	-5.422784712164519	10.0	-0.5463359417878855	18.0	234
guaA	2628980	2630557	-	1577	False	-5.34184643256687	19.0	-0.5818854673453485	22.0	239
pstB	3905616	3906389	-	773	False	-5.3146452910926	6.0	-0.508473761872605	8.0	242
bamD	2734168	2734905	+	737	True	-5.301052833554886	6.0	-0.177168529083213	3.0	243
yihA	4048156	4048752	-	596	True	-5.2351503246253	3.0	-0.42826332741179496	5.0	246
rne	1140405	1143590	-	3185	True	-5.20923348599937	25.0	-0.902218082266249	12.0	248
rfaE	3193342	3194775	-	1433	False	-5.194502133493305	16.0	-1.1095223635405902	19.0	249
ubiB	4018249	4019889	+	1640	True	-5.10144721724909	11.0	-2.2495764269500698	17.0	256
fmt	3432236	3433183	+	947	True	-5.051420523847679	5.0	-0.745790527726538	7.0	257
lacA	360473	361084	-	611	False	-5.01359076316175	1.0	-0.4296151086393645	8.0	261
ppa	4447145	4447675	-	530	True	-5.005877622821889	5.0	-1.95287889159028	3.0	263
nrdB	2345406	2346536	+	1130	True	-4.93522860269835	8.0	-1.0047164610975299	7.0	264
tsaB	1888596	1889291	-	695	True	-4.871150358180611	7.0	-2.2486801133718397	5.0	267
cydC	926697	928418	-	1721	True	-4.78150195329863	16.0	-0.5865188698995369	18.0	273
lnt	688566	690104	-	1538	True	-4.7813472803725094	10.0	-0.520907942584137	17.0	274
kdsA	1267388	1268242	+	854	True	-4.770636455269461	8.0	-0.6457577965057195	10.0	276
prmC	1265317	1266150	+	833	True	-4.76769500583934	3.0	-0.775612224306806	12.0	277
hemH	497279	498241	+	962	True	-4.755298990339145	8.0	-0.6107623667118459	6.0	280
plsB	4252066	4254489	-	2423	True	-4.75114225764884	30.0	-0.3935688809280915	26.0	281
suhB	2661464	2662267	+	803	True	-4.732063258447	8.0	-0.33373313390367754	6.0	282
lpxL	1114885	1115805	-	920	False	-4.66942061859468	11.0	-0.747509145922103	13.0	286
yceD	1146017	1146538	+	521	False	-4.597453625207815	2.0	-1.1684831294261677	4.0	291
spoT	3820423	3822531	+	2108	True	-4.483939000985361	19.0	-0.49139844641791297	17.0	299
rnt	1726371	1727018	+	647	False	-4.48054514517796	7.0	-0.9503769356360979	4.0	301
feaR	1444402	1445307	-	905	False	-4.355354888914955	6.0	-0.8499888751669491	12.0	310
lpcA	243543	244121	+	578	False	-4.3501370090945395	3.0	-1.7624284760073885	2.0	311
yjhR	4533038	4534054	+	1016	False	-4.335300947626275	2.0	-0.614054371931294	9.0	312
tsaC	3428865	3429437	-	572	True	-4.32828742381115	4.0	-1.40852949354705	5.0	315
ygjJ	3225823	3226893	+	1070	False	-4.31789483697343	4.0	-1.187202846614786	14.0	317
mukB	975549	980009	+	4460	True	-4.311456037783961	30.0	-0.80093984555102	41.0	318
obgE	3328604	3329776	-	1172	True	-4.30208242407214	3.0	-1.0992457252880699	16.0	320
psd	4387415	4388383	-	968	True	-4.233689019513655	8.0	-0.6020648269317055	14.0	324
folE	2241006	2241674	-	668	False	-4.203590941933575	8.0			326
dam	3513099	3513935	-	836	False	-4.16433345675185	2.0	-1.0794785213726998	7.0	331
lsrR	1598312	1599265	-	953	False	-4.093679041196615	2.0	-0.48939506626461104	13.0	333
pdxJ	2699020	2699751	-	731	False	-3.90486731933996	10.0	-2.46220488712023	7.0	345
rpoH	3597952	3598806	-	854	False	-3.846726645537835	10.0	-0.380492533833545	8.0	347
fabA	1015175	1015693	-	518	True	-3.82307562883834	4.0	-0.758394421739966	5.0	348
hemE	4195739	4196803	+	1064	False	-3.819639314804645	8.0	-1.72616710195059	12.0	349
lapB	1338582	1339751	+	1169	False	-3.7837228974016996	12.0	-0.74691159570299	11.0	350
crp	3484142	3484774	+	632	False	-3.7530335138906956	4.0	-2.17284228598976	6.0	352
rluD	2733053	2734033	-	980	False	-3.74414025707112	10.0	-0.856037858678401	12.0	353
purB	1189839	1191209	-	1370	True	-3.72278416561009	16.0	-1.05284324172752	11.0	355
yohC	2223066	2223653	-	587	False	-3.61841955604058	4.0	-0.43400456341531396	11.0	364
recA	2820730	2821791	-	1061	False	-3.5830044330778996	13.0	-1.084203207482855	16.0	368
lpxH	552441	553163	-	722	True	-3.53070436078236	3.0	-0.49150257750522247	6.0	371
