# Supplementary material for: A CRISPRi screen in E. coli reveals sequence-specific toxicity of dCas9
Source: Nat Commun. 2018 May 15;9:1912. doi: 10.1038/s41467-018-04209-5 (PMC5954155; doi:10.1038/s41467-018-04209-5)
Supplement: Supplementary file 6 — Supplementary Data 3 [file 41467_2018_4209_MOESM6_ESM.xlsx]

## Sheet: Sheet1
	seeds	N_targets_E18	mean_E18	pval_E18	pval.adj_E18	std_E18	N_targets_E75	mean_E75	pval_E75	pval.adj_E75	std_E75
1	AGGAA	39.0	-6.502737056932188	1.662049274973225e-28	1.698614359022636e-25	1.065391017108478	39.0	-2.9786485318255567	1.6399659983043404e-18	1.6760452502670359e-15	0.9237232360159854
2	TGACT	23.0	-5.895690667810612	6.087593153410874e-16	6.221520202785913e-13	1.0752862415865647	23.0	-1.339865683689429	0.0002759664778062194	0.2820377403179562	0.8152815704933343
3	ACCCA	38.0	-5.865222809601462	5.985857525738302e-23	6.117546391304544e-20	1.286947275275888	38.0	-2.4567905490494706	8.969111185643163e-13	9.166431631727313e-10	1.0758783815159152
4	AAAGG	41.0	-5.631255583351891	7.347240252921126e-27	7.508879538485391e-24	1.0691021597943249	41.0	-1.6841598056436602	9.423924941909144e-15	9.631251290631146e-12	0.5790129611779012
5	GAGGC	33.0	-5.405639844763655	1.0768975150209207e-20	1.100589260351381e-17	1.1038032824120152	33.0	-1.9065495208178138	3.866225057430733e-07	0.0003951282008694209	1.1755844941703395
6	CGGAA	72.0	-5.396715947623455	9.145040187843218e-40	9.34623107197577e-37	1.2744520655804183	72.0	-1.5136639467666972	3.1642741003239095e-08	3.2338881305310354e-05	1.2407316295241857
7	ATATG	50.0	-5.3677440932648235	9.23432853004509e-26	9.437483757706083e-23	1.4182137352225674	50.0	-1.0772342052294257	2.200650045312488e-06	0.002249064346309363	0.622016651908195
8	AACTA	24.0	-5.104422898668934	1.363922406364957e-11	1.393928699304986e-08	1.5398604156774371	24.0	-0.8843799789077275	0.41197328100650044	1.0	1.6353882623030584
9	TGGAA	66.0	-5.069582849643261	4.437956827674413e-35	4.53559187788325e-32	1.2431132258198236	66.0	-1.2579923910562691	1.974480869821533e-06	0.0020179194489576067	1.0147239351957225
10	CACTC	64.0	-5.0056885065845576	9.465794191704457e-34	9.674041663921955e-31	1.23732329178781	64.0	-1.7637038487175276	3.9886919011307455e-08	4.076443122955622e-05	1.4828572595229634
11	GTATA	24.0	-4.806603860712861	1.2453611863442219e-11	1.2727591324437948e-08	1.4147553774099424	24.0	-0.7941715338519296	0.20519588789272158	1.0	0.7091580481845591
12	TATAG	18.0	-4.7835382277355025	6.365394235499847e-09	6.505432908680843e-06	1.415420115492076	18.0	-2.1241529056275885	5.029720558863387e-07	0.0005140374411158382	0.8247061506932757
13	GACTC	45.0	-4.642044434986457	7.639956656655279e-22	7.808035703101696e-19	1.273078356605588	45.0	-1.0819769209331755	9.464200717637395e-05	0.09672413133425417	0.744176741383623
14	GGGAC	36.0	-4.628680140217985	7.988460575163259e-15	8.164206707816851e-12	1.5805073133004084	36.0	-1.4412904309136032	0.0011202729720198772	1.0	1.412531089659551
15	ATACA	22.0	-4.308375002515018	1.5292376633723706e-13	1.5628808919665628e-10	0.8676774538393287	22.0	-0.9511317321916841	0.28218521551389303	1.0	1.4690307153501936
16	GAGAA	27.0	-4.30532810320064	6.6667604146264624e-12	6.813429143748245e-09	1.3552768243758935	27.0	-1.4196083146538665	0.023012398076019302	1.0	1.751015237015825
17	GGGAA	35.0	-4.259660392468175	1.205394759728387e-15	1.2319134444424117e-12	1.2788281257043603	35.0	-1.2153403217493286	0.018986453875579706	1.0	1.4648189866990369
18	CAATA	63.0	-4.241644519708311	8.372261093802856e-24	8.556450837866518e-21	1.4809272042791035	63.0	-0.9141376421750079	0.024915002055117427	1.0	1.0659969739019755
19	ATTAA	79.0	-4.231254928540041	2.842212391199657e-35	2.9047410638060497e-32	1.204809301844031	79.0	-1.299692880171574	1.1111810295563422e-07	0.00011356270122065817	1.0554596571489674
20	CACCA	87.0	-4.20363763965976	2.947344658213896e-36	3.012186240694602e-33	1.289278348728872	87.0	-0.45656709711568283	0.002608344725873266	1.0	0.4477823669085001
21	AGGGG	9.0	-4.190208832451441	0.003156965980059361	1.0	2.126221346020739	9.0	-1.6998338785757383	0.027296714942709164	1.0	1.2183843149093676
22	AAGGA	7.0	-4.172424681473191	0.0005369915745515263	0.5488053891916599	1.1579591525020043	7.0	-1.0508501021709826	0.08649328651591456	1.0	0.575445876735039
23	CGACT	27.0	-4.038048334949478	2.649482977222796e-11	2.7077716027216977e-08	1.317887737471519	27.0	-0.7738260382792783	0.4955258959118575	1.0	1.2657678903823504
24	CGGGC	125.0	-4.024173697148524	7.447925553956189e-37	7.611779916143225e-34	1.7086604804481542	125.0	-1.131302439347797	5.724407146478345e-06	0.005850344103700869	1.2400015796340993
25	ATCAG	102.0	-3.9510526990531925	1.2769614506428518e-36	1.3050546025569945e-33	1.3798668285164666	102.0	-0.7770758604032335	0.16945946662039396	1.0	1.2526614608870608
26	ATGAA	46.0	-3.9111867598367347	2.2463982879393533e-13	2.2958190502740191e-10	1.7638286813923634	46.0	-0.6093878643769315	0.9807854619475933	1.0	1.1067022529107782
27	TAGTT	13.0	-3.8901162577457424	0.0001501030227654363	0.1534052892662759	1.7561779128581148	13.0	-0.4984315180670288	0.6799349362915719	1.0	0.9125614127661699
28	GGGGT	22.0	-3.8521171756045773	9.797345906757748e-07	0.0010012887516706419	1.7983534052287378	22.0	-0.9322083658982023	0.0405049421290265	1.0	0.7020050358867927
29	TATAA	17.0	-3.845552588232093	4.873638341101734e-07	0.0004980858384605973	1.3293399288881098	17.0	-0.5557907023415751	0.5794579163458013	1.0	0.36185216259643593
30	CAATC	139.0	-3.8206563482254183	2.1137396184836717e-47	2.1602418900903126e-44	1.3697806080884902	139.0	-1.0412589588015535	4.04854537947361e-06	0.004137613377822029	1.0701828522655892
31	GGGGA	28.0	-3.727230542276509	4.488967526928536e-10	4.587724812520964e-07	1.3892301674656538	28.0	-0.9098331789745001	0.054503235358712356	1.0	0.8012929644366202
32	TGAAA	35.0	-3.7087293385573274	2.886555381205121e-10	2.950059599591634e-07	1.6622329023133642	35.0	-0.6618542511696107	0.707443456067615	1.0	0.8819336683274094
33	GATAG	57.0	-3.704888187108309	1.7716197447009755e-20	1.810595379084397e-17	1.2919752243917089	57.0	-1.2939497071332067	8.955145961344303e-05	0.09152159172493878	1.2310286564711674
34	AGGGC	59.0	-3.674942124165551	7.281882569069469e-22	7.442083985588997e-19	1.2317653773662398	59.0	-0.9887504212245377	0.015779412638412572	1.0	1.1838505927309253
35	GAAGG	60.0	-3.663238196132974	1.7280357810732985e-22	1.766052568256911e-19	1.2095549942145165	60.0	-0.7183849814702932	0.10514131363290434	1.0	0.5316242846414512
36	GTTGG	109.0	-3.5783561556364685	3.8561858888857655e-35	3.9410219784412524e-32	1.323980671367877	109.0	-0.6209651527687163	0.8266341462866499	1.0	0.7384508718080267
37	GATCG	82.0	-3.5264556212202796	1.1955170044082355e-33	1.2218183785052167e-30	1.0149925278529335	82.0	-0.7138217031693319	0.09078414195136972	1.0	0.5734013546780389
38	AGAGG	21.0	-3.5086119798457314	1.9598955085828174e-06	0.0020030132097716394	1.5733648580189286	21.0	-1.367786289767505	0.0779498611401419	1.0	1.880240005213906
39	GGGGG	16.0	-3.504182252330565	3.579872776808602e-07	0.0003658629977898391	1.0548829772407418	16.0	-1.4824651834525262	0.00010767746691002246	0.11004637118204295	0.6745898702995112
40	CCCCA	30.0	-3.483283170126342	4.9576539016708e-10	5.066722287507558e-07	1.345070326744134	30.0	-1.0412632392975587	0.1873207093547325	1.0	1.7676665043470454
41	GGACA	23.0	-3.425820758300587	3.025096807152193e-08	3.091648936909541e-05	1.258821731303086	23.0	-0.8434563772860071	0.21639173675634624	1.0	0.8968776264109637
42	AAGGT	32.0	-3.3853300956023964	7.987358439516471e-08	8.163080325185833e-05	1.740111115429399	32.0	-1.2619768600260157	0.002313699211953666	1.0	1.1187522790928817
43	GAATC	86.0	-3.3579375379152174	3.419730949508269e-24	3.494965030397451e-21	1.3807340793028555	86.0	-0.808430854086272	0.06592109617580073	1.0	1.0104838001416798
44	ATATA	25.0	-3.3558509412509134	2.3001851449465284e-08	2.350789218135352e-05	1.2987829705409117	25.0	-0.7763604001524053	0.5650323806824058	1.0	1.46476809573186
45	ATCCG	51.0	-3.3361252641870554	1.0048673242608114e-14	1.0269744053945493e-11	1.3810371619076836	51.0	-0.5237284189788903	0.3184539514678876	1.0	0.5790546622667702
46	CTGGA	123.0	-3.2575288456330598	7.946177078992812e-33	8.120992974730654e-30	1.3571412778169822	123.0	-0.6746453255057431	0.43660211333875953	1.0	0.9834178247540034
47	AGCCG	60.0	-3.212885186644933	1.2737669159195113e-13	1.3017897880697406e-10	1.5955713497601698	60.0	-0.9213078535261509	0.11025254947906336	1.0	1.5089729243167345
48	AGTTT	37.0	-3.1707707779539223	6.50322221942125e-14	6.646293108248517e-11	0.9964082622970437	37.0	-0.8283952690528931	0.06021590584331998	1.0	0.6989936070264293
49	ATACT	16.0	-3.1465171199346615	1.4426996275269765e-06	0.00147443901933257	0.9941098201297252	16.0	-0.605657746000109	0.9992276038749939	1.0	0.9009604765129827
50	AGGGA	10.0	-3.1280199368872292	0.002246173991198142	1.0	1.4151021960018495	10.0	-1.0334483397246352	0.0435638772368499	1.0	0.5768475978084187
51	CAAGG	38.0	-3.1044914428810735	4.355587321914771e-13	4.451410242996896e-10	1.0558717932750286	38.0	-0.7415782316046066	0.42995368343942864	1.0	1.051654641569012
52	GTCAA	69.0	-3.1037172287118	6.599637102606937e-17	6.74482911886429e-14	1.3950129642413607	69.0	-0.5154676237666993	0.22471781561513265	1.0	0.6099568368494156
53	GACCG	55.0	-3.0944944551770983	8.208137420954345e-16	8.38871644421534e-13	1.2193065075621379	55.0	-0.7490248637246871	0.11872461673201534	1.0	0.6716994044273674
54	ATGTG	47.0	-3.0840642473714417	2.0165625743892874e-11	2.0609269510258516e-08	1.4362818558744772	47.0	-0.872191255348471	0.04469990269535955	1.0	0.8861043544973515
55	ATCCA	51.0	-3.0446183327632115	1.760740664868623e-14	1.7994769594957327e-11	1.208034663597329	51.0	-0.6436032476785283	0.7177984627976899	1.0	0.7499404266729217
56	ACGTG	34.0	-3.0266418593106836	2.3076306015739827e-10	2.3583984748086103e-07	1.1614864616940062	34.0	-0.8309987390009093	0.0991661363253796	1.0	0.7751739568285615
57	GGCTT	71.0	-3.014433206803454	6.514160289146813e-14	6.657471815508043e-11	1.6016490884247538	71.0	-0.802593659276197	0.03830917826827985	1.0	0.7868109626027222
58	CGGTG	113.0	-2.9911075510567344	2.504478878316102e-34	2.559577413639056e-31	1.0486672200565328	113.0	-0.7184452217330644	0.111893959709587	1.0	0.7497119072304668
59	GATAT	91.0	-2.982895872576817	1.879605654213677e-23	1.920956978606378e-20	1.226466739406522	91.0	-1.2655090126812993	3.782875721570904e-05	0.038660989874454633	1.452352531607761
60	GGGTT	43.0	-2.9707357984952676	3.426360467859152e-08	3.501740398152053e-05	1.6833752164135682	43.0	-1.1542184766207046	0.030445424783164716	1.0	1.6065718781156835
61	AGACT	10.0	-2.9549108276605667	0.00016745338825687535	0.17113736279852662	0.8806403529744269	10.0	-0.8810113162768411	0.3435391149356275	1.0	0.8716408974232572
62	ATAAC	77.0	-2.916345599094632	7.766603956427029e-12	7.937469243468423e-09	1.8201789857140476	77.0	-0.8916924689251876	0.10787586263666732	1.0	1.5438757273618755
63	CAGAG	32.0	-2.894093890041773	3.432209180891575e-07	0.00035077177828711894	1.4502314937766414	32.0	-0.8887092068693816	0.03350228355445432	1.0	0.7202342809315363
64	CAGCC	189.0	-2.890816954044843	2.8353496548106815e-20	2.8977273472165164e-17	2.1834441959269357	189.0	-1.0276751806483422	3.7463303466611314e-05	0.03828749614287676	1.3744541186938084
65	TACTC	53.0	-2.8775738668931017	8.56971432145539e-21	8.758248036527409e-18	0.783270429724569	53.0	-0.54401459575048	0.39937217170589645	1.0	0.5262334480769189
66	GGCCG	47.0	-2.873804224863052	4.573139534345351e-09	4.673748604100949e-06	1.5552240359186877	47.0	-0.6030225811466523	0.9719500378479524	1.0	0.46799794638387254
67	AGCCA	76.0	-2.831145330321135	4.710768232658827e-13	4.814405133777321e-10	1.5871345604070455	76.0	-0.9397464909945094	0.06498629091652842	1.0	1.556158812354499
68	TAGGA	2.0	-2.824646681389005	0.46274312409467844	1.0	1.9923305191939047	2.0	-1.0159191087360961	0.7015105608356684	1.0	1.1460307770801519
69	CATAG	38.0	-2.8227811018696287	7.55738742766291e-11	7.723649951071494e-08	1.0842262513404453	38.0	-0.7397846341647568	0.31798212635237105	1.0	0.8181399352952698
70	ATGGA	55.0	-2.798164640522134	3.1303001270517708e-15	3.1991667298469097e-12	1.0613576950773946	55.0	-0.9945460298284402	0.00038165483517748293	0.39005124155138754	0.761458598252681
71	GGTCA	85.0	-2.790976052737192	5.360958630621585e-21	5.47889972049526e-18	1.1372860133940925	85.0	-0.8343345749947262	0.10058219630482848	1.0	1.271057198398122
72	TTGGA	11.0	-2.7837553027042015	0.005352137756338907	1.0	1.4456635904087094	11.0	-1.436488598594785	0.10762795877461111	1.0	1.5596312210709877
73	AAATA	32.0	-2.7592148342269964	1.6594666876946817e-07	0.00016959749548239647	1.280468150298139	32.0	-0.8000534071523591	0.3513506032131831	1.0	1.1634863662589279
74	TATGT	39.0	-2.7479170697052027	4.548246130636172e-08	4.6483075455101675e-05	1.3837684422857643	39.0	-0.44939989115090867	0.35571520803363055	1.0	1.0422378118355902
75	TCCCA	37.0	-2.7320267430321037	6.634935082338087e-10	6.780903654149524e-07	1.0904984157174276	37.0	-0.4797988934554658	0.03391076427953392	1.0	0.3465499851360121
76	AACCA	74.0	-2.7292922257009398	2.5630691467210945e-16	2.6194566679489585e-13	1.2148702041692856	74.0	-0.5770340542486171	0.7950412205937427	1.0	0.9371031779249533
77	GGGGC	84.0	-2.7268634268037872	1.2413618041597391e-12	1.2686717638512534e-09	1.6293818942348741	84.0	-1.120812177667462	0.0009083214174248677	0.9283044886082148	1.3725177032498856
78	ATCTC	52.0	-2.711376141560135	5.546413484935723e-08	5.6684345816043087e-05	1.6673352480641597	52.0	-0.8325282827402167	0.20668940279113635	1.0	1.2803732451270813
79	TGCTA	31.0	-2.706685391029485	0.00026930676059202385	0.27523150932504836	1.9782109120830031	31.0	-0.4122489641952518	0.018227688670690172	1.0	0.4307050834244909
80	AATAG	26.0	-2.6885922038023784	4.019320565714079e-09	4.107745618159789e-06	0.8397256289589554	26.0	-0.5089997954755962	0.2406262208535097	1.0	0.409093577311733
81	GGATT	59.0	-2.6706020810985573	9.07641691891847e-10	9.276098091134676e-07	1.5041607762073417	59.0	-0.6069631968628104	0.984309247502559	1.0	0.5938893574080368
82	AAAGT	62.0	-2.6692789945368287	3.145797978784105e-12	3.2150055343173557e-09	1.297905926338886	62.0	-0.7311720626455057	0.20518476441831127	1.0	0.7731159872695414
83	AGGAG	12.0	-2.6478222477186213	0.012818201196673745	1.0	1.6432133855646278	12.0	-1.5819726418267424	0.01595336486810904	1.0	1.1892565648724245
84	CAACG	81.0	-2.6447473522274807	8.646194481445602e-11	8.836410760037406e-08	1.6912180071990965	81.0	-0.9593538217309717	0.027705678413464302	1.0	1.4204899316402917
85	CAGGA	58.0	-2.632766681250536	6.101409292579045e-12	6.235640297015784e-09	1.2277916843705763	58.0	-0.9087633242248097	0.006421190605974263	1.0	0.8163440867232349
86	CATTG	106.0	-2.630665173133371	9.577973542181209e-20	9.788688960109195e-17	1.2720167398763267	106.0	-0.47531504463785884	0.007576323289237383	1.0	0.4919791867402371
87	AAGGG	16.0	-2.623913582658147	0.0004039378074032507	0.4128244391661222	1.223311344074542	16.0	-1.193079866403272	0.007712225619894557	1.0	0.7646006324177398
88	AGAGT	35.0	-2.6232416014302684	2.022500376278774e-05	0.02066995384556907	1.6541975999114096	35.0	-1.1404312549322004	0.037629958429626915	1.0	1.4630082662587187
89	TAAGG	20.0	-2.619574104712629	4.316037203812935e-05	0.04410990022296819	1.169143433701448	20.0	-0.5830971438812058	0.918500271861195	1.0	0.9634526086000395
90	GTTAA	102.0	-2.608744231823032	2.795448892559478e-13	2.856948768195787e-10	1.6433119542978205	102.0	-1.0881262671260252	0.0030740876135701084	1.0	1.607091717785314
91	CCGAA	59.0	-2.6086771382462803	4.6822817614294766e-14	4.785291960180925e-11	1.062686005632109	59.0	-0.3627955025940619	1.768846571734443e-10	1.8077611963126008e-07	0.24124761270389852
92	GAAGT	71.0	-2.602998916947316	2.647483781723109e-09	2.7057284249210174e-06	1.6832175082351397	71.0	-0.9991256293393485	0.040173788666686444	1.0	1.5865767774562958
93	AGTGG	74.0	-2.597889143472854	1.224926301025215e-10	1.2518746796477698e-07	1.5570949475954128	74.0	-0.3348075609583365	0.007825429158180342	1.0	0.8512066722859452
94	GACAG	32.0	-2.587139194075525	6.606998303973859e-07	0.0006752352266661284	1.225092021852139	32.0	-0.9080626154731366	0.10827472187753508	1.0	1.0351825168943174
95	ATAGG	15.0	-2.5765929330160717	0.028035904243243474	1.0	2.1119810233884992	15.0	-0.3367483218550379	0.14185515518836034	1.0	0.668482829941506
96	GGCCA	41.0	-2.56161188872661	2.950461460432202e-06	0.0030153716125617103	1.5568964606137061	41.0	-0.9692014952666405	0.015658705035077426	1.0	0.9226744033530354
97	GTGAG	30.0	-2.5446550757346214	1.7794310984762318e-05	0.01818578582642709	1.3930941348256705	30.0	-1.1787589287828888	0.010197835259729518	1.0	1.1426212871025203
98	CCCTC	24.0	-2.5435470832010947	1.8151038345179403e-09	1.855036118877335e-06	0.6685552837398376	24.0	-0.4436933876277506	0.004999648551156299	1.0	0.2552729181174948
99	TCAGT	55.0	-2.535546411930533	7.128955709735406e-06	0.007285792735349585	1.9324776597989304	55.0	-1.2171590727352346	0.029304904725139767	1.0	2.0262941505265264
100	CAACC	123.0	-2.5083670432460896	1.6495988631920088e-11	1.685890038182233e-08	1.8928167936418452	123.0	-1.3469601362127006	4.968395196150774e-06	0.005077699890466091	1.7209062363656231
101	CTCCA	21.0	-2.4931590203520555	0.004083831618386788	1.0	1.7705824214592967	21.0	-0.9805807505571649	0.41246657348775606	1.0	2.053845678642725
102	TTTAA	63.0	-2.4869742222412325	1.0976188961590824e-09	1.1217665118745822e-06	1.3801256116983267	63.0	-0.6246913872489851	0.8135581326336315	1.0	0.6452947023067056
103	AGATT	17.0	-2.464841129828708	1.0469582325130864e-05	0.010699913136283743	0.8006227470126293	17.0	-0.7727199436544511	0.1349032123745501	1.0	0.4380230822725559
104	ATATC	103.0	-2.4590184155845094	1.2607561028252587e-16	1.2884927370874144e-13	1.2503793607743714	103.0	-0.7235104187713832	0.19777304469832271	1.0	0.91564556528583
105	AACTC	68.0	-2.4503102531901066	1.7713916098939673e-14	1.8103622253116344e-11	1.0232379799501339	68.0	-0.5035513728561204	0.2465376056525556	1.0	0.7186890049935779
106	GAGAT	48.0	-2.4481335389899517	1.2561534011848075e-05	0.012837887760108732	1.7141173270079961	48.0	-1.3256407244880497	0.0047435644394770845	1.0	1.6829088263671093
107	CTCTC	68.0	-2.4453230462388085	2.3643327822772186e-13	2.4163481034873174e-10	1.089756969260815	68.0	-0.5914870492054133	0.8860069565059641	1.0	0.7993177131146275
108	ATAGT	24.0	-2.4262864840852525	0.00022453822370872533	0.22947806463031728	1.3296849699596718	24.0	-1.032577727207507	0.014928394740241033	1.0	0.7952941674429951
109	GTGGA	58.0	-2.420295639058631	1.2870996022154554e-08	1.3154157934641954e-05	1.3576416782658411	58.0	-0.888260541809376	0.03288771791392553	1.0	0.9415520306822942
110	GAGAG	19.0	-2.416977153165024	0.026616798826317883	1.0	2.1238127527195405	19.0	-1.4262468269370454	0.0991974786885038	1.0	2.0579942592695413
111	GGTAG	77.0	-2.4148396478795524	2.48418193412455e-12	2.53883393667529e-09	1.2359568718064475	77.0	-1.0061928483232703	8.411504406311291e-06	0.008596557503250139	0.735839577538926
112	ACCTC	35.0	-2.393765953143458	1.528008190859493e-08	1.561624371058402e-05	0.9257977722591743	35.0	-0.43145222266868377	0.04332644541919797	1.0	0.49040041214147084
113	GGGTC	52.0	-2.3518459593293	0.00044087844155875393	0.4505777672730465	2.132245047198102	52.0	-1.3558960053346676	0.0009670422588274104	0.9883171885216134	1.5449166190310648
114	TCCAG	92.0	-2.348569608905148	4.751970813001039e-08	4.856514170887062e-05	1.7837558488436729	92.0	-0.609872268391402	0.9505496558391279	1.0	0.684230771134583
115	CTATA	13.0	-2.3469840157244657	0.0022306352195264525	1.0	1.0310557540485992	13.0	-0.35406367215973095	0.006637988118084898	1.0	0.27672049756676526
116	TAGGG	6.0	-2.346203768345718	0.1674800123578041	1.0	1.6782290925059642	6.0	-1.1695450077968095	0.06544908531863043	1.0	0.5876498548742413
117	TGATC	92.0	-2.3388563623303216	7.431471544085402e-10	7.594963918055282e-07	1.5314225692720143	92.0	-0.9654680730089629	0.015670965386475832	1.0	1.4022340001663431
118	TCGAA	41.0	-2.3344655018640794	9.677630649531658e-09	9.890538523821355e-06	0.9719612943260956	41.0	-0.5101024050355315	0.22972385092754538	1.0	0.5004804180777577
119	TCGGA	17.0	-2.326237612547734	0.00011707778649691073	0.11965349779984277	0.8855288076542934	17.0	-0.6268553459869948	0.8179231677959279	1.0	0.3773478606075719
120	GTGAA	88.0	-2.3224078502332235	2.0246545855512424e-13	2.0691969864333697e-10	1.1691886229046848	88.0	-0.6116451908515783	0.9381199760156075	1.0	0.7481206011580323
121	CTGAA	101.0	-2.3170601236750965	2.4177131010330235e-17	2.47090278925575e-14	1.0525220774752078	101.0	-0.49900022438662855	0.12790100079970895	1.0	0.6967758733116659
122	CGGGA	43.0	-2.3064323830034286	0.0001681966208726618	0.17189694653186036	1.6919950705542308	43.0	-1.2147423616789383	0.018164292315516965	1.0	1.6252811058453813
123	TTGAA	43.0	-2.297119341498185	0.0001716362729610264	0.17541227096616896	1.6798787673119233	43.0	-0.7187656022308383	0.6000767938896134	1.0	1.4067046090241175
124	TCCTC	31.0	-2.2939219161737623	2.5740445052771705e-07	0.00026306734843932684	0.8874051458012339	31.0	-0.42716057812683317	0.011837671913413915	1.0	0.37035955123237596
125	TGGGG	24.0	-2.2902838248796704	0.002282149697889558	1.0	1.4990758722701683	24.0	-0.8572246670228614	0.15091667514441626	1.0	0.8302086730757574
126	TATCC	89.0	-2.2648267760634795	6.3960846439088465e-12	6.536798506074841e-09	1.2183778165521235	89.0	-0.7558598012051315	0.12041765133673203	1.0	0.904905260987328
127	ATGGC	163.0	-2.264373865669428	1.080794363415682e-14	1.104571839410827e-11	1.5351458076580418	163.0	-0.8464641771704712	0.003609575692005179	1.0	1.0418881976492422
128	TGGTG	113.0	-2.252022235838202	2.4808651165436293e-15	2.535444149107589e-12	1.170394904494489	113.0	-0.7355824366983392	0.11630270677828237	1.0	0.874106541156851
129	GGATA	63.0	-2.2480082988737755	0.0003990351965995127	0.407813970924702	2.1360001796390073	63.0	-1.103029706185319	0.02618808109545967	1.0	1.7338074470757159
130	ACCTG	85.0	-2.243823739683221	6.07050269041536e-11	6.204053749604497e-08	1.2336698204573338	85.0	-0.8155456826597494	0.07731060202566369	1.0	1.0831315413720162
131	CCATA	40.0	-2.242711660098739	3.77672964056746e-05	0.03859817692659944	1.3637032784852214	40.0	-0.6682659869240943	0.7961605210956095	1.0	1.527806948800195
132	GCGAA	95.0	-2.2393566303961845	4.355220988968388e-14	4.4510358507256927e-11	1.0959826832838422	95.0	-0.5356853149622545	0.2603701742921404	1.0	0.6003883531546277
133	AGTAC	65.0	-2.238710842009718	5.76745867320918e-06	0.005894342764019782	1.626958617629608	65.0	-0.8102105237849427	0.163521310211076	1.0	1.1712784747651157
134	CGGGG	30.0	-2.23361841610193	0.00021517408501755538	0.2199079148879416	1.2867826507953102	30.0	-0.9697893182809068	0.021988742795067257	1.0	0.8244622466643491
135	TTGAC	61.0	-2.2331128118594954	3.2113634100881883e-06	0.0032820134051101285	1.509527746261269	61.0	-0.776503402875664	0.277082869696704	1.0	1.2180877697816745
136	CGTGG	105.0	-2.2282901748886093	1.4477827498551663e-12	1.47963397035198e-09	1.2577097296735953	105.0	-0.442662876723895	0.04771707029760307	1.0	0.8324786328933215
137	TCCAC	68.0	-2.2186410363489713	0.0011104436142274413	1.0	2.366595067056296	68.0	-0.8585704215585863	0.17548044453485942	1.0	1.5244364940832977
138	CGAAA	49.0	-2.2058052996332655	0.00047704487604448883	0.48753986331746757	1.8023036667323549	49.0	-0.8096602546412242	0.2887280616341273	1.0	1.3325680093988597
139	TGGAG	23.0	-2.199208219924556	0.006295231998262539	1.0	1.5224354623051668	23.0	-1.2920260151778875	0.0011798437468931828	1.0	0.88422780051486
140	TTCTC	78.0	-2.197488961673151	1.4007493145087047e-11	1.4315657994278962e-08	1.066108930217541	78.0	-0.6302925216642344	0.7920691035639217	1.0	0.8298360278806284
141	ACGAA	22.0	-2.1966258318766556	2.9105895322104e-07	0.00029746225019190286	0.6074472223104734	22.0	-0.4128737043017104	0.026387275065624192	1.0	0.37814778533090454
142	CAGGC	160.0	-2.176756274403176	9.670805415076085e-10	9.883563134207759e-07	1.8209261691504124	160.0	-0.904264252567583	0.0027251485983109335	1.0	1.241397642225923
143	TTCCA	62.0	-2.1608943646077825	2.207536713179656e-05	0.022561025208696083	1.5764660465332005	62.0	-0.8461937078580891	0.2597995750472106	1.0	1.6666511565458175
144	AGTTC	112.0	-2.156741217541306	6.478014980732268e-06	0.006620531310308378	2.047256528081429	112.0	-1.377158456493136	1.7450497640794838e-05	0.017834408588892323	1.818612000326765
145	GCGGA	82.0	-2.1418344475854494	1.460633423877933e-09	1.4927673592032475e-06	1.1957687116154971	82.0	-0.8061738510443354	0.1766526262380968	1.0	1.33362333217574
146	CGCTC	113.0	-2.1230019477713578	3.8255180929438397e-13	3.909679490988604e-10	1.140079618701134	113.0	-0.5428674926996624	0.5123826591365668	1.0	1.011996978478239
147	TGTGT	35.0	-2.100801309976312	0.005812324557561503	1.0	1.729086429089066	35.0	-0.8310240052304387	0.22649787546573993	1.0	1.083505576668271
148	GACAA	52.0	-2.0915891269466766	1.2439367293500382e-05	0.01271303337395739	1.2680321930614378	52.0	-0.7782789146490618	0.23782813419041637	1.0	1.0434835070236612
149	GATAA	83.0	-2.0901940778258856	1.7652386190067158e-09	1.8040738686248635e-06	1.14301327267944	83.0	-1.0320606835717892	0.01889907840697737	1.0	1.622846726849952
150	GGAAA	34.0	-2.0795952131500757	0.0023726234732930574	1.0	1.4860033001820439	34.0	-0.7536886526865715	0.23970167936814996	1.0	0.7219744152208368
151	CTCAA	70.0	-2.076997495975924	4.168903363523128e-06	0.004260619237520637	1.3996643913796083	70.0	-0.6435038512988148	0.7704977239383919	1.0	1.0874935591900246
152	GGCGT	174.0	-2.0716344497339385	4.10236625821327e-13	4.1926183158939616e-10	1.3961340073036164	174.0	-0.7733076847420692	0.06280896577168961	1.0	1.1825069118494778
153	ACGGA	44.0	-2.070252368448237	0.00031904326117779817	0.32606221292370974	1.4062741049219862	44.0	-0.9646276026714535	0.16471098595066566	1.0	1.6856220219274245
154	TAAAG	46.0	-2.060468453388629	0.000169914249728676	0.17365236322270688	1.3559602035574874	46.0	-0.633864076665521	0.8414801641940863	1.0	0.9584835813124255
155	CAGAA	72.0	-2.0319949179253554	1.2217230211317292e-07	0.0001248600927596627	1.1419574870479015	72.0	-0.7338875381394254	0.2702781453465266	1.0	0.980971099609102
156	CCCGG	84.0	-2.0291364303038897	0.00034992115148861825	0.35761941682136783	1.9381335580790455	84.0	-0.7345069910995893	0.38011973405960797	1.0	1.3406409676591027
157	ACATA	25.0	-2.027380197081038	3.093920230335852e-06	0.003161986475403241	0.6514693293038889	25.0	-0.4895326496012775	0.20613908104473558	1.0	0.4459762432616141
158	GTCCG	32.0	-2.017381613969798	0.01929193556582849	1.0	1.7804154136546497	32.0	-0.967659344849845	0.14675011495666146	1.0	1.376681258909609
159	GACCA	55.0	-2.0156947943167567	5.010717740850597e-05	0.0512095353114931	1.3044063899114717	55.0	-0.5217457161723741	0.4619981730668955	1.0	0.8377809413571504
160	GGATC	115.0	-2.006347457642345	2.0904717702984352e-05	0.021364621492450008	1.8497085336785906	115.0	-1.0341304569469598	0.0033440802510431773	1.0	1.533815136551701
161	TACCA	40.0	-1.9965662068793282	1.3482546302827448e-05	0.013779162321489652	0.9608476459642163	40.0	-0.626310148121924	0.875341239203089	1.0	0.8360338335311673
162	CAAGT	22.0	-1.9879722235775383	8.334244038156496e-05	0.08517597406995939	0.7212900087699622	22.0	-0.9540213155385147	0.001366204196223152	1.0	0.44332155443663407
163	CACCG	109.0	-1.9865516891266541	2.371525641834483e-14	2.4236992059548416e-11	0.8844286158442163	109.0	-0.39972300702807745	3.063956855827877e-06	0.0031313639066560903	0.43614834331797925
164	AGATG	52.0	-1.9807276842684602	0.004201535934384667	1.0	1.7809437008004705	52.0	-0.9246445653886786	0.08341411032051578	1.0	1.3035661864125836
165	TAGAA	11.0	-1.9784139600970918	0.05669294905342919	1.0	1.1362712628664517	11.0	-0.7711108915982162	0.36656782872699656	1.0	0.5810013002600718
166	AAGAT	33.0	-1.9707457960540289	0.029050672033333023	1.0	1.835435420123815	33.0	-0.9941483453558395	0.11848771779522851	1.0	1.3919286809461358
167	CCGTG	60.0	-1.9478260389855468	6.046724544986471e-06	0.006179752484976173	1.1021001712627896	60.0	-0.5711382342285766	0.7773267047983476	1.0	0.9351198128340644
168	AAATT	46.0	-1.943327467018841	0.002033408894878606	1.0	1.4552135571486278	46.0	-0.6252844238596047	0.88623684006005	1.0	0.935622324563365
169	GGAGT	45.0	-1.929445584535805	0.0026352224634523785	1.0	1.4495114304941317	45.0	-1.005787684445694	0.003659595258667232	1.0	0.8747719170100745
170	AGCGG	96.0	-1.9226468188298214	5.453431741497784e-06	0.005573407239810735	1.3868528806119198	96.0	-0.8313459865238179	0.024224747619868352	1.0	0.9665095306761343
171	ATGTA	31.0	-1.9152105205609926	3.3164593993701213e-06	0.003389421506156264	0.6601007635600595	31.0	-0.4635208379094725	0.08365904061721263	1.0	0.44158428982410086
172	ATAAA	25.0	-1.9113817191422862	0.01745527306052265	1.0	1.3138679931627044	25.0	-0.40344312391907095	0.12146543260111309	1.0	0.6290696070646258
173	CCGGA	97.0	-1.895203245410765	2.76031188996509e-10	2.821038751544322e-07	0.9148299809257147	97.0	-0.40723414980249445	4.849844735581577e-06	0.004956541319764371	0.4028733245670875
174	TCGTG	51.0	-1.8939836017069476	4.015967551272615e-05	0.041043188374006126	1.036112741286622	51.0	-0.8044013620494714	0.13387196032848675	1.0	0.932500589727665
175	GGGTG	46.0	-1.891882529787776	0.0074014022741912934	1.0	1.5749118324928992	46.0	-1.0617130258263556	0.009832237209043339	1.0	1.1477905405664544
176	GGGCG	117.0	-1.8884095024714764	1.98915531118949e-06	0.0020329167280356587	1.3995382239049063	117.0	-0.7593277700126345	0.012579545342120128	1.0	0.6566691503891561
177	CGGAG	31.0	-1.883220022583168	0.01923788933961052	1.0	1.446399360693609	31.0	-1.11963427568177	0.00627470495402646	1.0	0.9740078427911905
178	TAGAC	7.0	-1.8754838110017267	0.48271090973305186	1.0	2.24585749402967	7.0	-1.5238005386315423	0.3700103110469205	1.0	2.507736958428261
179	AGAAG	33.0	-1.873927126331961	0.009048225481999142	1.0	1.3093256892062068	33.0	-0.7649084372562296	0.144399673870203	1.0	0.612283199938698
180	GGTAA	119.0	-1.8688582574066552	4.269147735106356e-06	0.004363068985278697	1.4222437589285657	119.0	-0.862871914562685	0.03231509561290362	1.0	1.2856438749248509
181	AAGAG	17.0	-1.8683102399375064	0.060218444256068815	1.0	1.2801348977437375	17.0	-0.8306646695369214	0.15627779614836743	1.0	0.6242214602728304
182	GGGCT	44.0	-1.8646060878753894	0.041544614248914265	1.0	1.9704665285526806	44.0	-1.0643631424250073	0.023854183011695076	1.0	1.2995534712391394
183	CTATG	32.0	-1.8632946886195292	0.0007410208716674923	0.7573233308441771	0.9411040245261546	32.0	-0.42267413152321565	0.0012692533494232318	1.0	0.2916225382486576
184	AGTGA	67.0	-1.8598535701170924	2.4546441782140372e-05	0.02508646350134746	1.116862987705204	67.0	-0.7663390404615236	0.010550436954886645	1.0	0.5003438665196446
185	TAATA	20.0	-1.8592065159398055	0.0004760517415749544	0.4865248798896034	0.6574719554963733	20.0	-0.32011655943344997	0.0032082181930934064	1.0	0.37852184997041016
186	TTGTA	31.0	-1.8590842547803916	0.004000359453295916	1.0	1.1047206617899754	31.0	-0.4173129464495641	0.0823250942883894	1.0	0.5827033894299977
187	GCATA	47.0	-1.855474416380706	0.0008942019972278298	0.913874441166842	1.1867437955442264	47.0	-0.6307272457368662	0.9075419549134653	1.0	1.484725434340784
188	CAGTC	113.0	-1.8486620180856128	0.00032129125204334255	0.3283596595882961	1.7413012857145644	113.0	-0.8950082564352111	0.03114830821216511	1.0	1.4102936012301508
189	TTATA	24.0	-1.8482601203187186	0.00039899578743336143	0.4077736947568954	0.7195010502372675	24.0	-0.6128541452683445	0.9583772168720865	1.0	0.6887764299961507
190	TTATG	58.0	-1.8449704227630008	2.2296847299495896e-06	0.0022787377940084804	0.8746512734835601	58.0	-0.514300259130508	0.07323282192085258	1.0	0.3802988177204174
191	AAGTC	57.0	-1.8415363778225646	0.026785897597794803	1.0	1.9950291345198954	57.0	-0.7671126655120757	0.18173828365591296	1.0	0.9026820917309102
192	CGATA	66.0	-1.8361197854871067	0.0027972868712632854	1.0	1.5571323295503057	66.0	-0.6819380204006351	0.3661548485687486	1.0	0.6829297776416504
193	TGTAG	36.0	-1.8342967341861245	0.008754954032836012	1.0	1.2829649766521567	36.0	-0.45270524584450045	0.03482249922217921	1.0	0.4173286726642699
194	ATCCT	42.0	-1.8323887614340633	0.002852077238581094	1.0	1.20861585174763	42.0	-0.3950542600660817	0.0030326602329453986	1.0	0.4326318215311585
195	CATAA	70.0	-1.8308767413140548	2.5311985346809548e-06	0.002586884902443936	0.9627181218353212	70.0	-0.5656872959231368	0.5443504727025751	1.0	0.5458420189478826
196	GTGTG	31.0	-1.8269672589682127	0.007818508914226413	1.0	1.1454707802464206	31.0	-1.0206375561821184	0.1520378606135492	1.0	1.5728751416165534
197	GTATC	118.0	-1.8262349838496286	7.012571384806734e-08	7.166847955272482e-05	1.1051776776554987	118.0	-0.5928431388356942	0.8848196529874004	1.0	0.9422455965528608
198	CAGAC	99.0	-1.8216752121499802	0.001515911568200572	1.0	1.7719339923023092	99.0	-0.983186324276521	0.00514223139354283	1.0	1.3131085187098668
199	GGGAG	16.0	-1.814579777145649	0.08153654427891274	1.0	1.2298002234209617	16.0	-0.9284613578217527	0.14357891875024043	1.0	0.8372089988734674
200	TCCCG	31.0	-1.8144931734912424	0.02983930499147462	1.0	1.4012748325440805	31.0	-0.5147246150301193	0.07369193125160159	1.0	0.27251320296933074
201	AGATC	62.0	-1.8137673534215606	0.0127431556426868	1.0	1.7587701102162803	62.0	-1.127412665979745	0.0013001219884212429	1.0	1.2188803496276206
202	GACCC	25.0	-1.81115235280513	0.10200712744184193	1.0	1.6781315691748238	25.0	-0.9545747864837556	0.2544101046878461	1.0	1.4950239717854463
203	ACATG	38.0	-1.8048059452753324	0.03716338960358975	1.0	1.609042633054702	38.0	-0.8189143570015883	0.09677165635718614	1.0	0.7722933924372664
204	GTCTC	41.0	-1.8044386721095165	7.445647390205023e-05	0.07609451632789534	0.8176927934115866	41.0	-0.41944876210585275	0.007155518629209501	1.0	0.42009545367243273
205	TCATA	27.0	-1.8039668725651596	0.027684697003125744	1.0	1.2552287541434446	27.0	-0.6632186695618715	0.8110315269405474	1.0	1.243054841032365
206	GAGTA	30.0	-1.802794461867351	0.006508702276563496	1.0	1.0503556928360793	30.0	-0.7143244513350863	0.6960463026385826	1.0	1.5115303829749704
207	AAATC	105.0	-1.801263176328011	1.4104341113287313e-05	0.014414636617779635	1.2605356221536879	105.0	-0.5660344877847353	0.5936919291637854	1.0	0.7544603032582796
208	CTTAA	43.0	-1.7976767726927891	0.00015980094844459219	0.16331656931037322	0.8808938764551123	43.0	-0.4462434114475864	0.03360421610839308	1.0	0.4751861215236201
209	AGGAC	44.0	-1.795321063861537	0.09588527592483438	1.0	2.1617078659006084	44.0	-1.4365694560591395	0.008632955183218882	1.0	2.0031585141849533
210	GAGTC	56.0	-1.7940461030309112	0.008064771807110679	1.0	1.5066936094259198	56.0	-0.7970392731599966	0.24152544404747114	1.0	1.2110563191219554
211	CCCCG	21.0	-1.782176553913152	0.1286185821666497	1.0	1.5659588622900504	21.0	-0.7466927669338598	0.5638788025415147	1.0	1.1030638105741275
212	ACTAG	4.0	-1.7814914516342213	0.332720904054675	1.0	0.9390511694754581	4.0	-0.17920216734571642	0.0037352115911846516	1.0	0.10338798097610644
213	CGCCA	137.0	-1.7802772333656802	1.789849575547276e-05	0.01829226266209316	1.4205509037948985	137.0	-0.6243397622213516	0.8186385255702981	1.0	0.9630966995651202
214	TAAGT	30.0	-1.7766379577028124	0.0029242007647072078	1.0	0.9037245987553896	30.0	-0.5692667711068121	0.7980588148969225	1.0	0.767195106612753
215	GGGAT	46.0	-1.7723565427694083	0.02931835948244951	1.0	1.602513338511363	46.0	-1.3395998904216	0.00016704580843977153	0.1707208162254465	1.2124659097662704
216	ATGAC	91.0	-1.7679093278042814	0.007688243926549519	1.0	1.8451080044240231	91.0	-0.8369066397976594	0.14927612961016382	1.0	1.5180693354619486
217	AACAT	54.0	-1.7623299501533287	0.015676411542470507	1.0	1.5358493924569792	54.0	-0.7510432728937665	0.16388740902501356	1.0	0.7579534794949394
218	GTAGG	19.0	-1.7591419500985743	0.10385296595658042	1.0	1.3196082199884698	19.0	-0.3754361517038299	0.09285592898586455	1.0	0.5649002465700107
219	GGACT	17.0	-1.7583171838034575	0.08908838355341783	1.0	1.1794464299467116	17.0	-0.5313952941103857	0.6442964943307606	1.0	0.6487358347327697
220	TCTAA	18.0	-1.751352231863033	0.1623376740477588	1.0	1.483796947490835	18.0	-0.502995056730668	0.4484332339687336	1.0	0.5601055462060426
221	AGGTG	49.0	-1.748962719211999	0.001079875060859362	1.0	1.022982058209821	49.0	-0.8005397329641989	0.05031259164160324	1.0	0.6802145586790534
222	TTCCT	50.0	-1.7479097468450577	0.022696918688722464	1.0	1.5250185065900572	50.0	-0.6519791346459661	0.7257596024443329	1.0	0.932878371560414
223	CGACG	71.0	-1.7444786683087845	0.008721924469442135	1.0	1.562128001056313	71.0	-0.8034046363548978	0.178443581235897	1.0	1.2840632406124937
224	GGCTC	63.0	-1.7352877701696006	0.006891270408672289	1.0	1.404900855451119	63.0	-0.7402487535390567	0.4312645372625491	1.0	1.3507221556545146
225	CACCC	77.0	-1.7308042127698318	0.0062203170113199	1.0	1.526227817759857	77.0	-0.5511836881565639	0.4078475665422473	1.0	0.5393405574183077
226	TAGAG	5.0	-1.7297440122011463	0.004669585613233179	1.0	0.19178934725758667	5.0	-0.7956837277613599	0.48354608395702975	1.0	0.5515220380278721
227	CCGCC	212.0	-1.7283439544387023	8.581799552022287e-05	0.08770599142166777	1.7734184430964954	212.0	-0.9008008205925188	0.004570427407385696	1.0	1.5002709523229563
228	GGGCC	68.0	-1.727003734112952	0.02138692774808374	1.0	1.7025368823816902	68.0	-0.7475356817702228	0.19137286549354196	1.0	0.8878073090950069
229	AGTCG	40.0	-1.7244930805097738	0.0607242670061533	1.0	1.5848808474774478	40.0	-0.5442912936445641	0.4887654868348509	1.0	0.5533218750647968
230	GCCCA	51.0	-1.716671609181397	0.0006512454630824181	0.6655728632702312	0.9348986796177869	51.0	-0.43061342509025685	0.027234618191017045	1.0	0.5488099110785909
231	GTGTA	29.0	-1.7048673529133322	0.019456745521161056	1.0	1.0086713128276683	29.0	-0.5096235454518229	0.40775371392532944	1.0	0.6138869194605395
232	GTAAT	68.0	-1.7035940547586241	0.01054356124783708	1.0	1.4512411715655933	68.0	-0.6033748702507281	0.988688537996801	1.0	1.1944117805451981
233	CCCCC	25.0	-1.702289240191879	0.33569405563860477	1.0	2.350263303420052	25.0	-0.5651182482954527	0.7598143829414443	1.0	0.651903757194461
234	GAGGA	20.0	-1.7012892231204908	0.10489399219932978	1.0	1.2101318462919595	20.0	-0.9589761844371532	0.2986975442488904	1.0	1.4797642867533187
235	TGATT	52.0	-1.6930631446640303	0.0029428043691619777	1.0	1.0447399479833992	52.0	-0.475701986634377	0.05003048267290417	1.0	0.466060154947082
236	TGGGA	28.0	-1.6864119227575582	0.055238150013154706	1.0	1.177629084378131	28.0	-0.7207949100167166	0.448596120362281	1.0	0.7938354426075093
237	TTCTA	14.0	-1.6789987911153024	0.18407012898318428	1.0	1.1694956762748032	14.0	-0.2987460253526458	0.02125418869234541	1.0	0.43827064107795716
238	ACCCG	32.0	-1.6757330180797376	0.029128751535840988	1.0	1.076165335939903	32.0	-0.39044579656171885	0.035765664151346764	1.0	0.5540206577594842
239	CGGTA	75.0	-1.674232036783798	0.011703048265051535	1.0	1.4530205690240103	75.0	-0.7351321908744165	0.22007603656420138	1.0	0.908159077917874
240	TAAAA	16.0	-1.6738841756040879	0.018414018923650598	1.0	0.6556707282971107	16.0	-0.4474678283982179	0.40712748188390124	1.0	0.7408513788057319
241	ACATC	97.0	-1.6708445456150591	0.010969078501661346	1.0	1.6338679630009478	97.0	-0.8486108906671548	0.19288481529073107	1.0	1.826430319487121
242	CGGAC	72.0	-1.6705502379772146	0.0580540939446999	1.0	1.8942251140391195	72.0	-0.9078563719022166	0.05738260250125186	1.0	1.3283966379542747
243	CCAGT	106.0	-1.6636924198735645	3.0590632503912485e-07	0.0003126362641899856	0.7963935806554919	106.0	-0.518602739119646	0.13833765692292818	1.0	0.5986458945698279
244	AAAAA	10.0	-1.6610810527113482	0.43967367319310946	1.0	1.6450983298456345	10.0	-0.48770668804302053	0.6214065792939067	1.0	0.7280425454012553
245	GGTTC	116.0	-1.6609018920873972	0.009922201481382472	1.0	1.726818279422482	116.0	-1.1172100267111187	0.0007100493999485308	0.7256704867473985	1.584042646338603
246	CTAGT	5.0	-1.6582004598585143	0.6679858731552536	1.0	2.020956094830887	5.0	-0.532644988992621	0.8193951517157503	1.0	0.6676793760161296
247	ATATT	41.0	-1.6567618594944817	0.13480700961033149	1.0	1.7463094496443177	41.0	-0.8166676859786688	0.3804544349710528	1.0	1.5250874672988453
248	CGGGT	52.0	-1.654885142672484	0.10899075991253399	1.0	1.831788177115419	52.0	-0.9452776329835012	0.08883400822474104	1.0	1.4127101291782767
249	CGATC	172.0	-1.6541147940459835	0.00046807525512596146	0.4783729107387326	1.5206187448594541	172.0	-0.7517768207195514	0.10942670243329858	1.0	1.1927001853577561
250	AAGTA	25.0	-1.6441942666937452	0.03248650904707698	1.0	0.8892716979974743	25.0	-0.7084170385279037	0.4458632920007176	1.0	0.6643262684369369
251	TTAAC	80.0	-1.6431309065718782	0.018751183128077564	1.0	1.5005504280644082	80.0	-0.5944631095043884	0.8851075819854433	1.0	0.6770237698088355
252	GAATA	35.0	-1.6416851747784802	0.037144357361466145	1.0	1.0941078161506381	35.0	-0.3659506314295633	0.01164846601979444	1.0	0.5313447099451234
253	GTACA	33.0	-1.6355942561674202	0.008039913039357255	1.0	0.8029115814694091	33.0	-0.46155631597856916	0.01169644527710335	1.0	0.3090660063251254
254	GGAGA	29.0	-1.6324766957447168	0.09415270743913015	1.0	1.218250209568491	29.0	-0.9653856712359168	0.08123858209096135	1.0	1.0716640321523678
255	TGTAA	33.0	-1.631666514380668	0.03137894747500615	1.0	0.9982106417452152	33.0	-0.5927666067756865	0.868357787137128	1.0	0.4355995392483513
256	AGACA	25.0	-1.6311428503071121	0.18714315331848946	1.0	1.438464760573635	25.0	-1.0095225720411332	0.14967413327180548	1.0	1.357471944918573
257	AAGCC	114.0	-1.6222339535903496	0.026093064183230586	1.0	1.7372231921445909	114.0	-0.6975853991263445	0.40214949612436746	1.0	1.093690076874567
258	TGGGC	94.0	-1.6204456170192523	0.0012020049306509318	1.0	1.1024841149627003	94.0	-0.5171664397685306	0.11763597262945623	1.0	0.5418491956023527
259	GATCC	100.0	-1.618842152536599	0.022351883066780057	1.0	1.6302552671856945	100.0	-0.9541935063078073	0.015928540207381697	1.0	1.4219360545770778
260	ATTAG	32.0	-1.6185448642986486	0.23020956142953175	1.0	1.7473120882676456	32.0	-0.7633634914356093	0.4721229574703607	1.0	1.2272884401857265
261	CCCTG	49.0	-1.6169854764288096	0.06728369477054619	1.0	1.407676498656816	49.0	-0.7949110384625394	0.3049739708068309	1.0	1.2791144435644854
262	TAATC	111.0	-1.609259890252934	0.00019098725299690087	0.19518897256283269	1.0062325595406962	111.0	-0.5131873825762875	0.20390864508993253	1.0	0.7604323951249485
263	TGCTC	99.0	-1.6068426973226644	4.906828608908e-06	0.005014778838303976	0.7536414546461365	99.0	-0.430766564815028	7.959291874142298e-05	0.08134396295373429	0.4219497765212388
264	CGGCC	108.0	-1.60479408903303	0.018291191909378883	1.0	1.5797954316868392	108.0	-0.8476799595104799	0.05068438935963217	1.0	1.2737739737116383
265	ATCAA	89.0	-1.6020129353410792	0.00019247515150262626	0.19670960483568403	0.8761245732205083	89.0	-0.5187337431686665	0.2877011022893376	1.0	0.7646857720308818
266	ATTGT	94.0	-1.5972723041380323	0.006201847980704123	1.0	1.2350443059128549	94.0	-0.6021105255788315	0.9650560207423539	1.0	0.7339758751047281
267	AGGTC	88.0	-1.5872049413506737	0.07654389236014607	1.0	1.8145302243966477	88.0	-1.1627455730672758	0.0005129884299008656	0.5242741753586846	1.4486628811756204
268	GGTTT	96.0	-1.585124456505539	0.030712437480631183	1.0	1.5393822188798167	96.0	-0.9020105728071234	0.033272197678305665	1.0	1.3451556005865153
269	AAGGC	66.0	-1.5825139999947069	0.050266265895692754	1.0	1.3929200614598383	66.0	-0.6863862377907455	0.455137552224505	1.0	0.8752494133480585
270	AACGT	99.0	-1.5816411169619218	0.019899766906419536	1.0	1.4340289552555074	99.0	-0.6918197361302394	0.3642610329612965	1.0	0.9429436819803327
271	TGTAC	68.0	-1.5793999385196698	0.06589486951783152	1.0	1.494692696088966	68.0	-0.5530422325478791	0.6361426669803294	1.0	0.909069367276116
272	GCGTA	71.0	-1.5773137440423646	0.00022561195962823546	0.23057542274005663	0.7295419926062775	71.0	-0.5587433558530577	0.4782681702009459	1.0	0.551874330473665
273	CGCCG	137.0	-1.5745231031512172	0.004055303326292461	1.0	1.3373036996763699	137.0	-0.7016529108220636	0.3115559657831797	1.0	1.1087360793510803
274	AGGTA	33.0	-1.573504790708563	0.16260531735735678	1.0	1.338381962111262	33.0	-0.882141161577363	0.19854927125459484	1.0	1.2107020608733423
275	AGGCA	37.0	-1.5710630571488478	0.15604274511611343	1.0	1.387841314789799	37.0	-0.8740523713213548	0.14810036148590755	1.0	1.105489247394953
276	AAGAA	26.0	-1.5705414798661343	0.05688822926981557	1.0	0.8429524058533099	26.0	-0.29300128848245766	5.645925329338948e-06	0.005770135686584405	0.2777949353465903
277	AGGGT	27.0	-1.5698949157754551	0.42274132371799755	1.0	2.1013221342447577	27.0	-1.377934691816848	0.014389808450209972	1.0	1.5303807531742784
278	GGTGA	173.0	-1.56974512318688	0.00010860954591418967	0.11099895592430184	1.0929352959291283	173.0	-0.7035882608454451	0.06150182837019307	1.0	0.6859054844387309
279	GTATG	45.0	-1.564160697960829	0.02067687770220065	1.0	0.9045328510732591	45.0	-0.48483507861918435	0.03332292997345188	1.0	0.3682173482928215
280	CACAA	57.0	-1.561080115192372	0.018142081470902793	1.0	0.9943298547128772	57.0	-0.5285727495176591	0.5777363197881622	1.0	1.0363234034437212
281	GGACG	42.0	-1.557349361798806	0.09291025763942139	1.0	1.193606797013787	42.0	-0.6665660241700548	0.594221801966638	1.0	0.7378461380868899
282	AGTGC	126.0	-1.5557621892794602	0.0004970545905821729	0.5079897915749807	0.9896079126232538	126.0	-0.6653547259831324	0.3213504181235031	1.0	0.6755335206038805
283	TACAA	33.0	-1.5499037013246186	0.18098368912873714	1.0	1.2996918557665706	33.0	-0.5325700779414683	0.5758797535276384	1.0	0.7405937557501211
284	CGGTC	165.0	-1.5488801622422264	0.02449041378695078	1.0	1.744786982009504	165.0	-0.8570728356027354	0.004522627716146047	1.0	1.1227558765325734
285	AACAA	60.0	-1.5458003283336041	0.03215633957204632	1.0	1.0776731529628942	60.0	-0.6495083367036368	0.7258430647843956	1.0	0.9689166256229387
286	AGAAA	13.0	-1.541799708921184	0.4411049283527374	1.0	1.3635665744424013	13.0	-0.593071478304783	0.9609140199516022	1.0	0.8909138686290918
287	ATGAG	46.0	-1.5388870306064153	0.03154527881059885	1.0	0.9118585909710467	46.0	-0.827783796499857	0.022959705205158092	1.0	0.6404341745374499
288	GAACC	88.0	-1.5354236308535092	0.16363255163543405	1.0	1.9693669651774304	88.0	-0.9907168246540929	0.029027622115008964	1.0	1.6281381565694668
289	GAGGT	22.0	-1.5333533706383138	0.42388178749443184	1.0	1.6841543378142783	22.0	-0.8673370779163779	0.045498306472492235	1.0	0.5777201854963948
290	GGATG	106.0	-1.5311572386716836	0.12507671784350707	1.0	1.9354468251947068	106.0	-0.8699565629312536	0.0818108134934224	1.0	1.549918548682208
291	AATTT	43.0	-1.530527074770564	0.324029531289286	1.0	1.9057814426873068	43.0	-0.9700625909869958	0.17333094632371082	1.0	1.7262234951230815
292	GTCCC	39.0	-1.5265679961150436	0.1805780963229487	1.0	1.3096989928949891	39.0	-0.6142792081852898	0.9358478320195107	1.0	0.6815922232111745
293	GTGGC	158.0	-1.526535081043299	0.01320793940369536	1.0	1.4343741802107808	158.0	-0.8246017310234793	0.005759148106018022	1.0	0.9840239159396003
294	TAGCG	46.0	-1.5248168485085043	0.3528662277932958	1.0	2.054124104947819	46.0	-0.7610145771562905	0.5284665141061498	1.0	1.6609897512260932
295	CAGTT	92.0	-1.52150426224406	0.022321093927870825	1.0	1.1594880808253447	92.0	-0.5072447643239176	0.3796416595944613	1.0	1.0667879654925836
296	GATGT	78.0	-1.5193892577942976	0.09959563308147648	1.0	1.4776338954224342	78.0	-0.8708770938003758	0.08691503435919608	1.0	1.3519450500806203
297	ATCCC	72.0	-1.519107373791822	0.15590497678007997	1.0	1.6483456960570537	72.0	-0.8604298033379183	0.14231127087370532	1.0	1.4582979022136624
298	CAACT	50.0	-1.516472705560227	0.015366795323883709	1.0	0.776985898390021	50.0	-0.7568600909544665	0.05135179351136504	1.0	0.5360658853845817
299	GAGTG	35.0	-1.5162982139043983	0.05970709410091199	1.0	0.8375909929965634	35.0	-0.6169855089403845	0.8966657276235825	1.0	0.5221854891589028
300	TACAG	47.0	-1.5121296047671704	0.2459598865071082	1.0	1.5845701848073677	47.0	-0.7246212821236189	0.5769757161954141	1.0	1.4544048816845054
301	TTCAA	84.0	-1.5110617390287737	0.10509767493024891	1.0	1.513394074761976	84.0	-0.6422976437800996	0.7798107712372562	1.0	1.2045344872018304
302	CTGTG	61.0	-1.5102856436018641	0.03280698348979077	1.0	0.9643530421143288	61.0	-0.44874253546528836	0.007037942727266722	1.0	0.4385026913082333
303	ATGGT	73.0	-1.5036876851888688	0.11599929161201378	1.0	1.4134029137383561	73.0	-0.6587605027040212	0.6088518192225533	1.0	0.8864539980871108
304	TACCC	70.0	-1.5031221149758747	0.15155513570671256	1.0	1.515217608471933	70.0	-0.6006918916813658	0.9708653729950867	1.0	1.0828434763729824
305	ATTTC	142.0	-1.4977913442538666	0.03697365106738097	1.0	1.45580541856061	142.0	-0.7399831859405679	0.22060514212643706	1.0	1.303109454168036
306	GGGCA	66.0	-1.4910926292714877	0.16790624948090743	1.0	1.45986305563418	66.0	-0.5874978731609373	0.890911221383245	1.0	1.0583961011869325
307	AGTGT	33.0	-1.4865693262107518	0.22154390009094965	1.0	1.133808376314918	33.0	-0.5701639204418822	0.7544463144339193	1.0	0.642270648633475
308	CCACT	35.0	-1.485460387071008	0.1013324763605346	1.0	0.8605455876845707	35.0	-0.4674204411350593	0.16888196070509826	1.0	0.5808515621438578
309	GAGAC	18.0	-1.4853923503314275	0.44068287256918803	1.0	1.3159775454775529	18.0	-0.7538093053841068	0.5909530530649674	1.0	1.14914129983156
310	GCGCC	205.0	-1.4830988322449477	0.03496817078827625	1.0	1.6362000559177847	205.0	-0.7763534011627136	0.05327820090437394	1.0	1.2588691004106953
311	CAGGG	49.0	-1.4795905599964936	0.212623852744588	1.0	1.3249279953645718	49.0	-0.6571400476557335	0.5177423151569571	1.0	0.5554121368549813
312	GAGTT	45.0	-1.4792297027440335	0.4636200738260867	1.0	2.1660125178177756	45.0	-0.7366108153549982	0.6179792095144034	1.0	1.7519259436008492
313	AGCTT	35.0	-1.4791331337939735	0.3825130426207366	1.0	1.595695352586273	35.0	-0.5542885928163717	0.7291099163361958	1.0	0.8665877304474157
314	CAAAA	59.0	-1.4780400624203545	0.18228567225549158	1.0	1.3516149080862736	59.0	-0.6875142279698784	0.5709812238086176	1.0	1.1063547111774115
315	AATAA	49.0	-1.4732534121111733	0.039095471859784764	1.0	0.7680863107469378	49.0	-0.4593312277544874	0.0030290627862514653	1.0	0.3274520633256894
316	TTGTG	60.0	-1.4713964538526068	0.042927738693768265	1.0	0.864397962733597	60.0	-0.47456259352131264	0.009206297365870279	1.0	0.3764493807973821
317	CCTAA	18.0	-1.456039776520967	0.06449112809164537	1.0	0.46254483332018664	18.0	-0.3743157660755323	0.0002380325444471803	0.24326926042501826	0.21167210271843562
318	TCACT	26.0	-1.4533846641707422	0.15443460348551782	1.0	0.7391808295379614	26.0	-0.5103997655777462	0.15683123938859778	1.0	0.3319853884367443
319	AACTT	39.0	-1.4499521065329357	0.3282874672745999	1.0	1.3208252843417718	39.0	-0.7405209962527723	0.5348181082629595	1.0	1.346819421916131
320	CAAAG	98.0	-1.449738042735291	0.020727432321989925	1.0	0.880912612517435	98.0	-0.6492280605168749	0.49949655437546725	1.0	0.6395738288312313
321	GCGTG	96.0	-1.4478540097098966	0.04352704324990122	1.0	0.9930154769728942	96.0	-0.6344814102711178	0.6214827277488948	1.0	0.5744902268480967
322	CCCCT	16.0	-1.4454808073703111	0.7294751388862803	1.0	2.326986754425549	16.0	-0.8753102934546035	0.35928174416606706	1.0	1.141464973178391
323	TGTTT	40.0	-1.4444855596476762	0.2865490585645934	1.0	1.1939798855895556	40.0	-0.5208146560557949	0.34986067376576124	1.0	0.5656090958465961
324	ACAGT	41.0	-1.4410317282113518	0.07640535439068995	1.0	0.7059018686532806	41.0	-0.4551417104864743	0.021855797676734935	1.0	0.40333412002072544
325	AGCGC	160.0	-1.4368090100199944	0.07540390745801905	1.0	1.3874477924261333	160.0	-0.7510301905425578	0.13464389908647328	1.0	1.224741661870916
326	AAGAC	28.0	-1.435753275316913	0.30201547633244197	1.0	0.9818856631162439	28.0	-0.7309176842404564	0.44878412289405223	1.0	0.8638565135535551
327	TGCCG	120.0	-1.4166922234580452	0.10823133824080367	1.0	1.1926128175466622	120.0	-0.40796427123389606	6.633032060331757e-05	0.06778958765659056	0.5230928591260198
328	CATGA	77.0	-1.4163804797318476	0.19583282329386612	1.0	1.1826431593538995	77.0	-0.5718710193207523	0.7473138489103621	1.0	0.9108599150627638
329	GATCA	51.0	-1.4152518808328773	0.4385072961462504	1.0	1.5979978000050095	51.0	-0.741327301355626	0.44890576649553116	1.0	1.2714950875944242
330	GTAAA	42.0	-1.412533696968904	0.22262133449462487	1.0	0.9002955714692962	42.0	-0.49834808486618587	0.3003829096259356	1.0	0.661675052033452
331	ACGTA	35.0	-1.4124208197502088	0.29998437588923593	1.0	0.9663425461680643	35.0	-0.47060706093839416	0.15952401102498162	1.0	0.5546299839363911
332	CCATG	54.0	-1.4087983562817474	0.12853378111292296	1.0	0.8009811851767844	54.0	-0.520735890901337	0.2474451820230732	1.0	0.5322189418119133
333	TTGAG	52.0	-1.4061790677068917	0.22969603647772413	1.0	0.9827451527991913	52.0	-0.7633584551580833	0.13156698590431204	1.0	0.7430715855505293
334	GAGGG	11.0	-1.4057617569045133	0.5325429328142495	1.0	0.847875659832973	11.0	-0.9839733306092434	0.015673899190377625	1.0	0.43203760937815766
335	GCTAA	58.0	-1.4041257271301348	0.16465524028112072	1.0	0.8852364452575149	58.0	-0.5687211615879381	0.7385168443112755	1.0	0.8335423775835042
336	ATAGA	15.0	-1.4034495644188296	0.7011515093884335	1.0	1.6110325098446632	15.0	-0.8679017976462684	0.5007978715168784	1.0	1.470865094910017
337	ACCAC	138.0	-1.3957411246452576	0.11544496230227042	1.0	1.1511294242479384	138.0	-0.5968387349583303	0.9236653598495203	1.0	1.0520982702619266
338	CCATC	161.0	-1.3930436368377603	0.1652846495826938	1.0	1.388602930728632	161.0	-0.6985482773553005	0.3071156667080659	1.0	1.1531366320484973
339	GCGAG	57.0	-1.389538407391752	0.43858760188510304	1.0	1.4423011789546023	57.0	-0.9453544836999149	0.01860968879012371	1.0	1.058760447422582
340	TTATC	169.0	-1.3894395375855149	0.1461354346730206	1.0	1.3260963784826663	169.0	-0.669395727573478	0.39168965529354405	1.0	0.9682144201710908
341	AGGCG	103.0	-1.388902724156302	0.18728440796500553	1.0	1.13804703159423	103.0	-0.8157565149729088	0.0065367950770166255	1.0	0.7877052412201078
342	TTAGT	21.0	-1.3872659579401716	0.40730568868864836	1.0	0.7945520455537788	21.0	-0.34174101357992903	0.0013272382036534015	1.0	0.3241284779219428
343	GCTAG	4.0	-1.3856158550332247	0.7988913037462712	1.0	1.0430300726457307	4.0	-0.34171758656695655	0.0445265415720988	1.0	0.1581142431632144
344	CAAGC	98.0	-1.3819292560949155	0.27255233019903574	1.0	1.2687892345452303	98.0	-0.9204217235698451	0.00106806761214676	1.0	0.9243404863671465
345	ACTAA	15.0	-1.3818669907818721	0.3387820804194408	1.0	0.5528098277177049	15.0	-0.6382529064656141	0.875788286784849	1.0	0.7983819824856278
346	GGCCC	41.0	-1.378151044465054	0.49614898841828237	1.0	1.2832665634967384	41.0	-0.6123996197480889	0.9443250136369955	1.0	0.6344890670217821
347	GTATT	43.0	-1.3775796019448838	0.42014842187360735	1.0	1.1040745759163324	43.0	-0.3033361990948121	0.00042857383284146145	0.4380024571639736	0.5180256590457836
348	CCAGC	240.0	-1.3736650545363225	0.17617277135248322	1.0	1.5206410869908284	240.0	-0.6903845690306746	0.21057015553702044	1.0	1.048309286477697
349	GGTGT	70.0	-1.3723383638640518	0.5130704618611946	1.0	1.6777133542167866	70.0	-1.0390209157214951	0.021821481536431483	1.0	1.5458900631508399
350	AGATA	26.0	-1.3665326392032537	0.5886023287366127	1.0	1.1728603775359034	26.0	-0.5379293234820279	0.48951939061679484	1.0	0.4907445488128528
351	CTTAG	22.0	-1.365966025674992	0.5050181107319622	1.0	0.8676509348987475	22.0	-0.5467094120625186	0.8006042308434663	1.0	1.0768822545995094
352	ACTTG	24.0	-1.3656981916491528	0.7519579825112498	1.0	1.9174975986686285	24.0	-0.909198953723941	0.2983181208668129	1.0	1.398455905089861
353	GGAAC	145.0	-1.363585789219856	0.30851208229690485	1.0	1.4502899790796817	145.0	-0.9250100525863765	0.0013053800715625591	1.0	1.1735095102372566
354	GCCCG	49.0	-1.3625845491148911	0.5060969254750594	1.0	1.275590850262851	49.0	-0.6221897173600757	0.8958213278023937	1.0	0.8908998924853613
355	CTGAG	31.0	-1.3621113093937216	0.6478923561073388	1.0	1.4677269274644142	31.0	-0.6872853239734905	0.6376349477118269	1.0	0.957710651513617
356	CTATT	13.0	-1.3606484169215325	0.7923156341912269	1.0	1.608948488979437	13.0	-0.8246006110509595	0.5997468714757976	1.0	1.466075892200588
357	CGGCT	57.0	-1.3601874862469738	0.45193964513513973	1.0	1.1929294505803092	57.0	-0.6105574270875463	0.9570834144273505	1.0	0.7152964061371224
358	GTTTC	169.0	-1.354783351232705	0.35475189846097976	1.0	1.6009884144373023	169.0	-0.845163556334974	0.011700828234247352	1.0	1.222656447262231
359	AGCTC	55.0	-1.3485884873987863	0.662282886021585	1.0	1.8252204104588516	55.0	-0.7939235255736166	0.4073735577666434	1.0	1.674000918892581
360	CCCAG	78.0	-1.3477905821226523	0.3948468876567893	1.0	1.1074175033777074	78.0	-0.5487517102356134	0.44880726016551764	1.0	0.6575947793438603
361	AAAAG	36.0	-1.345164696821468	0.42852386856890357	1.0	0.7839807403494391	36.0	-0.3890964420741209	0.0037193046612769226	1.0	0.41752585028831635
362	TACCG	78.0	-1.3432031584527164	0.4411417235940366	1.0	1.1714835696511263	78.0	-0.5022951939395099	0.3557713005431591	1.0	0.9804901157199978
363	ATGCC	144.0	-1.3424158734007046	0.3701402328531782	1.0	1.360315561910074	144.0	-0.6581958681720742	0.5220336899004575	1.0	0.9864799049633268
364	ATAGC	66.0	-1.3405900537723063	0.4980239454394956	1.0	1.193282552892312	66.0	-0.6352373300678895	0.7427035234909096	1.0	0.7343741147631206
365	CAGTA	79.0	-1.3405165686172604	0.35926174330059824	1.0	0.9639454920690693	79.0	-0.4615191672237014	0.010776466949014496	1.0	0.489614381237706
366	CCCGC	118.0	-1.3404309298821353	0.4327824046949018	1.0	1.37904408073575	118.0	-0.4603088035249141	0.009011160725663754	1.0	0.5935638063716543
367	CATCC	123.0	-1.3395870714092692	0.4518630220499186	1.0	1.456040344605582	123.0	-0.8125164767468893	0.09501950153778159	1.0	1.3649700277292827
368	CCATT	57.0	-1.3392064598265627	0.3978873590067554	1.0	0.8747464455759488	57.0	-0.3861126615370494	4.044240308609498e-06	0.004133213595398907	0.32408717467547343
369	CGTAA	99.0	-1.3383655930825609	0.3548081480722023	1.0	1.047369961675141	99.0	-0.5197886365818072	0.23071526793148842	1.0	0.7066088303761168
370	TTCCG	69.0	-1.3346016393240587	0.5174061721960541	1.0	1.201187642264264	69.0	-0.5210807904679924	0.37826990267221594	1.0	0.7900820165504042
371	GGTCC	38.0	-1.329284614102381	0.7773057166947286	1.0	1.9209993153055387	38.0	-1.0927916266206714	0.12464641936698619	1.0	1.9120640646837392
372	GCCAT	113.0	-1.3285174427656987	0.5546001443957993	1.0	1.5786878134167006	113.0	-0.6789634211197407	0.5028569724937533	1.0	1.1628035788811988
373	CAAGA	31.0	-1.3279545751748196	0.6858658188709237	1.0	1.192212322911969	31.0	-0.9208784691120987	0.016419164424102052	1.0	0.6908805506248499
374	GTCCA	31.0	-1.3259932835193267	0.5445008388460302	1.0	0.7765244747388343	31.0	-0.43760040455485727	0.015447242844272787	1.0	0.36387359314915785
375	GAAAG	56.0	-1.3244747139669362	0.5824183383528475	1.0	1.136097508861865	56.0	-0.7972584823321635	0.2570823819314672	1.0	1.2534571096980518
376	GGCAC	157.0	-1.322374739471876	0.5552260848358587	1.0	1.7351822488399746	157.0	-0.7920761844849151	0.0813016787325767	1.0	1.3328828731679896
377	GTTAG	56.0	-1.3217544946613426	0.45079719356320835	1.0	0.8005924343313504	56.0	-0.5074009570703009	0.11862748668346053	1.0	0.462763442591955
378	ACATT	36.0	-1.3205364549776937	0.601735031113197	1.0	0.9117712551118551	36.0	-0.48306491461527745	0.21968726821830786	1.0	0.5875038051942439
379	AATTA	28.0	-1.3164120291216075	0.7118562887965674	1.0	1.076104114226832	28.0	-0.3410037873771201	2.0782576615140335e-05	0.021239793300673424	0.27210561611034595
380	GTGAC	81.0	-1.3163765808972387	0.596983885887084	1.0	1.2863652139284403	81.0	-0.6031135312398849	0.978407875271003	1.0	0.7698981454995207
381	ACGGG	46.0	-1.3159130810139639	0.7622475206786846	1.0	1.6804197539939019	46.0	-1.0384474537453883	0.05061579671806985	1.0	1.462211126852522
382	GGAGG	18.0	-1.3153929222374845	0.7184492409401952	1.0	1.8636436779155736	18.0	-0.6857947340932314	0.4031344758580556	1.0	0.6076488332938794
383	GGCAA	163.0	-1.3146062288965048	0.4277468870963793	1.0	1.1900093541371897	163.0	-0.5386866731104166	0.38384930730600897	1.0	0.9759548718295432
384	TGATA	40.0	-1.313732659061422	0.6065003041263776	1.0	0.8919293049593165	40.0	-0.6150398378426188	0.9121141122998266	1.0	0.5467578044212694
385	AAAGC	103.0	-1.313249883662846	0.5375487647269845	1.0	1.1935130176578745	103.0	-0.6122824840871094	0.9339035478799121	1.0	0.8357496885207708
386	CTGTA	57.0	-1.3080415803251102	0.5152243261383849	1.0	0.7786493408774445	57.0	-0.3389185439548151	0.00010212595645925064	0.10437272750135415	0.4809811346328974
387	GGTAC	137.0	-1.3039662194688981	0.6096405643046563	1.0	1.4515197651598286	137.0	-0.8830712456547766	0.0020134940776469087	1.0	1.0319159412763037
388	GCCTC	43.0	-1.3016027219148942	0.6650024665383102	1.0	0.9187805383346076	43.0	-0.4575174258961469	0.0606502533338652	1.0	0.5031273419090779
389	TTCAC	147.0	-1.2951447193083463	0.7002712878861141	1.0	1.7176693192600063	147.0	-0.792218561317021	0.07078056743756274	1.0	1.2441762650332668
390	TGCCC	101.0	-1.2936616975815116	0.713933206908362	1.0	1.4533018324536184	101.0	-0.6562920133016273	0.6179990363700744	1.0	1.0216840915761052
391	GATTT	89.0	-1.2909944464790928	0.6987692275137785	1.0	1.2269409203084203	89.0	-0.7345853580805448	0.17673706105428358	1.0	0.8946923293543946
392	GTCAG	97.0	-1.2909455678139437	0.5939900135131186	1.0	0.9289070940698672	97.0	-0.5731046397525793	0.5995429903956555	1.0	0.604448153243364
393	CTATC	90.0	-1.2897833123083293	0.6534488791879709	1.0	1.0378305960704903	90.0	-0.4275334037267307	0.0019824372016451503	1.0	0.5295359790090446
394	CAATG	70.0	-1.2873137998875852	0.7529310734599756	1.0	1.2393247010291049	70.0	-0.7085431036032436	0.2329294183981418	1.0	0.716841217714568
395	AGGCT	23.0	-1.2870421737030342	0.8849097897038203	1.0	1.524243325746179	23.0	-0.6676325626249324	0.6843665956711694	1.0	0.7240888054737855
396	TGGCG	222.0	-1.2799885343602697	0.6441269239388396	1.0	1.271930797172734	222.0	-0.655730433027627	0.3611554943230135	1.0	0.8189260914611123
397	AGAGA	17.0	-1.276107734570084	0.9317968074413963	1.0	1.6886345657406476	17.0	-0.7439979025574115	0.708510802107831	1.0	1.5010921297345325
398	TTTAG	35.0	-1.27323617524495	0.8257237900291383	1.0	0.87278974264288	35.0	-0.5704149138422591	0.8295402356895429	1.0	0.9549815287756053
399	GTTCA	90.0	-1.2726503914766019	0.7990425386871256	1.0	1.1944449940713215	90.0	-0.7686917044015252	0.1446197146535254	1.0	1.0523491918652284
400	GGTCG	98.0	-1.268918320424647	0.8197884093651644	1.0	1.231515202828137	98.0	-0.6351325999271561	0.6376658525308316	1.0	0.6222458842356877
401	TGCCA	79.0	-1.2687472705610139	0.8041019608325111	1.0	1.0087398835778192	79.0	-0.4350316119125941	0.005623225614334539	1.0	0.5318206568194213
402	GTAAC	78.0	-1.262855641985115	0.8846017510596812	1.0	1.3558232919874944	78.0	-0.778486930970874	0.172298126269052	1.0	1.109373705368125
403	ATGTC	74.0	-1.2539946747420025	0.8826350689843964	1.0	0.7835537100179526	74.0	-0.5779291569936735	0.6499071633651492	1.0	0.5191704941740961
404	TGACG	56.0	-1.2523652275295185	0.8648275103534592	1.0	0.5191327022520624	56.0	-0.5155995137885494	0.08571928193500539	1.0	0.3841870358130069
405	GAAAA	32.0	-1.2490483336435876	0.9666006775356127	1.0	1.1455090979798472	32.0	-0.48820244315298633	0.6113268277594044	1.0	1.2917845253252396
406	TGTTC	161.0	-1.2484305641666738	0.9421666134480593	1.0	1.3848032170413485	161.0	-0.6824975711530368	0.3011681242428596	1.0	0.942654311469061
407	ATCAC	133.0	-1.243640564182945	0.9762515336131529	1.0	1.2141752245045705	133.0	-0.5997431561465922	0.9518068866673376	1.0	1.0842347142357018
408	GACCT	32.0	-1.2376447742963197	0.9841725921771917	1.0	0.8077745884329751	32.0	-0.45779437261849504	0.030613405183249166	1.0	0.36864854119522605
409	AGCAA	83.0	-1.2345270282403082	0.9716152823754829	1.0	1.5247689149480796	83.0	-0.5588581307260888	0.7400084972995669	1.0	1.2744328469594541
410	CATGT	52.0	-1.2323268613580103	0.9712816576481136	1.0	1.6291928122972426	52.0	-0.7044020119546558	0.5955037833289322	1.0	1.335855389029622
411	ACCAG	107.0	-1.231075847565251	0.9370443288318216	1.0	1.231346839141969	107.0	-0.5988220616910191	0.9387899368607997	1.0	0.888822127441726
412	TTGCC	185.0	-1.2252139459580949	0.9030517879214972	1.0	1.7046060053148808	185.0	-0.5852333093782006	0.7781241349953274	1.0	0.9738065835190199
413	AACCG	80.0	-1.2245671178653255	0.886141984217741	1.0	0.9920756350804293	80.0	-0.5025046463617632	0.28940835482828237	1.0	0.8631726622897326
414	AAGCG	79.0	-1.2216235729758451	0.9300647495013312	1.0	1.9055872551738195	79.0	-0.7885222552485689	0.21376086952722534	1.0	1.298189104719123
415	CGATT	43.0	-1.2190730227243722	0.8655834000066619	1.0	0.8250167987091732	43.0	-0.6162753754057774	0.9270645385292794	1.0	0.7718365468788033
416	TGCTT	44.0	-1.2190396687960636	0.9278839912387375	1.0	1.5636625633317973	44.0	-0.8256961434782006	0.35350605879064256	1.0	1.5576861924326793
417	CTGAC	155.0	-1.2148372002583454	0.8385736656030459	1.0	1.5657197222604138	155.0	-0.7314829276466294	0.300456147590948	1.0	1.5104385045404576
418	AGTCA	48.0	-1.2123219396436125	0.8734258849969692	1.0	1.218797729392136	48.0	-0.7779630359211841	0.3298357683135671	1.0	1.2139305232745337
419	ATTAC	113.0	-1.2120692158789257	0.8299461303738612	1.0	1.4039333153880036	113.0	-0.6556232258508389	0.703428488723694	1.0	1.3977927814087872
420	TTTCC	142.0	-1.2120294534447165	0.8462833143904729	1.0	1.7468438780338118	142.0	-0.7275871646051673	0.2633093729782361	1.0	1.2960698668335378
421	TCGAG	30.0	-1.2103889119559694	0.879217116689271	1.0	1.0757941283248997	30.0	-0.7258209345757987	0.28679421509669567	1.0	0.6076353102967074
422	TAGCC	50.0	-1.209059913893916	0.8414477666194742	1.0	1.1054764174906508	50.0	-0.46703126631397174	0.04918112872395644	1.0	0.48518663231344006
423	GCGGC	181.0	-1.2088992443094677	0.7659565217751501	1.0	1.4261153008369696	181.0	-0.7334898095390053	0.1331345201144286	1.0	1.141919050840112
424	ATAAG	19.0	-1.2054414005257592	0.86062851815467	1.0	0.8580210428358643	19.0	-0.4646133313874367	0.11484765101747853	1.0	0.37044930161374734
425	AGACG	44.0	-1.2034046736262771	0.6993982328360976	1.0	0.6330085762267459	44.0	-0.5993122821017279	0.9151673792350522	1.0	0.3790941623642166
426	CGTTG	86.0	-1.2033924506642946	0.6907987964273861	1.0	0.8621910531983891	86.0	-0.45787052072781065	0.002236196340917983	1.0	0.4340771310205802
427	CGTTC	143.0	-1.203049354507079	0.7534036387998067	1.0	1.4228183395591767	143.0	-0.7564361085952305	0.08378492015062418	1.0	1.0369428315802651
428	AGTAA	49.0	-1.2029118079188041	0.704637259254075	1.0	0.6899986600466843	49.0	-0.5475317660879895	0.3883153877028841	1.0	0.46558472361875
429	TGGCC	128.0	-1.2013493073275874	0.7766401764217513	1.0	1.5579964958140295	128.0	-0.6006602067231929	0.961565325242973	1.0	1.1190409455822463
430	ATTGA	98.0	-1.1983346367154386	0.7111050003620731	1.0	1.1237296804748393	98.0	-0.44544768097831955	0.0019156332316667105	1.0	0.49646144103854795
431	GCATC	241.0	-1.197194322995574	0.6433180394359481	1.0	1.4499972910962475	241.0	-0.6749109006787409	0.2860573718713309	1.0	1.0087430216495263
432	GCGGT	123.0	-1.1963668517696875	0.6822461475915667	1.0	1.1927102081947585	123.0	-0.7238923289721663	0.11212393732354306	1.0	0.8209485582840891
433	CGCCT	71.0	-1.19632879549693	0.8360114550719313	1.0	1.7913870226002382	71.0	-0.659011666694563	0.6680503245340828	1.0	1.0482816790932574
434	AGGCC	65.0	-1.1950492751760267	0.7671447557015225	1.0	1.232254838272234	65.0	-0.5291746926308692	0.24098024500899978	1.0	0.5194996002058455
435	GCATG	59.0	-1.1947329923275214	0.5935293267981068	1.0	0.7430457257511185	59.0	-0.5290467891752705	0.10768333266494871	1.0	0.35002912792581814
436	CGGCG	177.0	-1.1945088954666805	0.6947111439234541	1.0	1.5564918239753485	177.0	-0.693254146589575	0.28704751801638817	1.0	1.0941014480541824
437	TAGGT	20.0	-1.1936843911620802	0.8775245014155062	1.0	1.340399819289781	20.0	-0.6968784232630253	0.6352488243664167	1.0	0.848270727046647
438	AATGC	171.0	-1.192225301621803	0.6431154827012784	1.0	1.3600015591669732	171.0	-0.5492284654489724	0.28418137625481116	1.0	0.6841333812077791
439	TGGCT	65.0	-1.1907957470783577	0.6735524964569459	1.0	0.9468624326914392	65.0	-0.4066053392960607	5.339426322451826e-06	0.005456893701545766	0.3227147327302867
440	AATTG	52.0	-1.190284977087976	0.7444150168936684	1.0	1.1047110715147896	52.0	-0.4296076720050159	0.004882021604288862	1.0	0.4308263410387974
441	CTCCG	19.0	-1.1863218995962836	0.7465897323572914	1.0	0.7196829172080176	19.0	-0.32404666764995793	0.001229290838868917	1.0	0.32033022629656316
442	TGTTG	92.0	-1.1862434082126356	0.6400241004995533	1.0	1.1090731136779148	92.0	-0.6784827082779199	0.5055806801597612	1.0	1.0482590026271363
443	AGGTT	37.0	-1.1858172479311084	0.7909766324872809	1.0	1.2456888858858803	37.0	-0.8860747200603998	0.10499625339418983	1.0	1.0264942032118831
444	GATGC	222.0	-1.1854455435741018	0.536654957236825	1.0	1.3255316526121175	222.0	-0.681441703203075	0.15948757418313847	1.0	0.802277958190229
445	ATGGG	62.0	-1.1845236458588315	0.7657976697290585	1.0	1.4730914782983011	62.0	-0.6067185045437147	0.9915368332496488	1.0	0.948113740119943
446	TAGTG	27.0	-1.1839510487378204	0.7831070532653172	1.0	1.0564557513717119	27.0	-0.7112665984974009	0.6024003795415023	1.0	1.0427208336168126
447	CAGCA	196.0	-1.1815372430155706	0.6539982757347427	1.0	1.8388848991806461	196.0	-0.9184018846128932	0.005255398780974513	1.0	1.5522288037019611
448	TGGTT	63.0	-1.1801559738172835	0.7681842632842648	1.0	1.6178896397948572	63.0	-0.492158948412779	0.21535779223675589	1.0	0.7182733539206727
449	TCTAG	4.0	-1.1799922813489387	0.8344387880124375	1.0	0.5312209960388644	4.0	-0.19412968437461423	0.011198055420860881	1.0	0.14664956476704005
450	ATACG	36.0	-1.1792293166886232	0.721965839282674	1.0	1.0248548609070733	36.0	-0.6733225305395439	0.6180376701361927	1.0	0.8096001907866461
451	CTAAA	19.0	-1.1785118785215467	0.6868653381415766	1.0	0.6595228028440783	19.0	-0.29659856853294175	0.00010455735594482531	0.10685761777561147	0.2722242727771769
452	TTAAA	19.0	-1.1780977538643196	0.7747576889467025	1.0	0.9363568149897132	19.0	-0.448653874501816	0.19894692271200945	1.0	0.5124226760459006
453	AGCGT	83.0	-1.1773796498997433	0.6284008166008086	1.0	1.1837216616592146	83.0	-0.6561209625073094	0.5959037120639619	1.0	0.8673563150621556
454	TAACA	21.0	-1.1762091635530472	0.7631973639547227	1.0	0.9646177320513788	21.0	-0.6028998448018207	0.9855870064175296	1.0	0.6353692926114578
455	TGCGG	110.0	-1.175895791728935	0.5727901651149678	1.0	1.1978654187630093	110.0	-0.5976206814431358	0.920037990797521	1.0	0.814641433074474
456	ATGTT	62.0	-1.1755315319192319	0.7366175219341009	1.0	1.514069883832422	62.0	-0.6285020896366649	0.8849934971419265	1.0	1.2504237364354873
457	TAACG	57.0	-1.168897180816113	0.6803584242765517	1.0	1.305360263725768	57.0	-0.4953044634487316	0.3867970617772224	1.0	0.9532542552958422
458	CAAAT	51.0	-1.1688545141548992	0.7154055444648169	1.0	1.3953741881985668	51.0	-0.7971240162583386	0.16585655752447725	1.0	0.9735099645537065
459	CACCT	41.0	-1.168438293535764	0.7843769968929413	1.0	1.6750698086399245	41.0	-0.7064191888808479	0.6171333838736226	1.0	1.2833434715257652
460	TTGGC	101.0	-1.1668478372082494	0.6282068492542601	1.0	1.523828344307117	101.0	-0.6109093039725825	0.9581774417614558	1.0	1.0462822719836011
461	GTTGT	79.0	-1.1656298192569206	0.6549279130837834	1.0	1.4832604541393972	79.0	-0.6449818085858272	0.7575461751766515	1.0	1.1346058999774802
462	GTGCC	131.0	-1.1655194344022004	0.5544841373081817	1.0	1.448211675956702	131.0	-0.6430553268153171	0.663970318620605	1.0	0.9888375659611746
463	CGAGT	22.0	-1.165173888066885	0.6775811562469911	1.0	0.8379735309693419	22.0	-0.6042357031962169	0.9916939925209745	1.0	0.5344232270339255
464	GTGGT	82.0	-1.1648985779403678	0.49180241628494725	1.0	0.9913441988036729	82.0	-0.7320792308133685	0.10486432492674587	1.0	0.6992311879715701
465	GGCAG	155.0	-1.1641204567290606	0.5258738547782021	1.0	1.4957181585991335	155.0	-0.7000597549643344	0.20149084745661	1.0	0.9183499516676441
466	AAATG	42.0	-1.1625510481953878	0.6281092711659576	1.0	1.0350632711858871	42.0	-0.5010403264864507	0.2458786651593181	1.0	0.5746889918478304
467	GGTTG	109.0	-1.1606771572725199	0.3536165796951406	1.0	0.8945601324900417	109.0	-0.6797485560557095	0.2526982351908044	1.0	0.6746685966768978
468	CACGG	81.0	-1.1596691545416307	0.49979514313805273	1.0	1.07315086778997	81.0	-0.585860449787242	0.8494057839227998	1.0	0.9248673718928238
469	TGAAC	150.0	-1.1595855799250971	0.3683186889431277	1.0	1.098225028200916	150.0	-0.5888115604586452	0.8227312952242266	1.0	0.9072260236636878
470	CAGCG	188.0	-1.1576366673835128	0.4874013187224261	1.0	1.6328373975975439	188.0	-0.8116633437263179	0.023654922265180085	1.0	1.2394636457641006
471	TTGCG	80.0	-1.157305220360878	0.49231472199076454	1.0	1.0786826482188316	80.0	-0.453908563149154	0.0005339693420134675	0.5457166675377638	0.3753324997144439
472	GGTGG	160.0	-1.1572017853994567	0.32719603672247255	1.0	1.0720881313487765	160.0	-0.6996042551476492	0.14096132504629733	1.0	0.805050266968599
473	GAAAC	119.0	-1.1547128364431938	0.4047744041100798	1.0	1.1865688534435026	119.0	-0.5914413506705251	0.814360223033599	1.0	0.8582065439773916
474	CACTA	34.0	-1.1541442010353042	0.67402050174228	1.0	1.1864436064584825	34.0	-0.09194422009021325	1.3291890337838387e-09	1.3584311925270832e-06	0.3601410371740413
475	TGACA	29.0	-1.1527400934847787	0.5790279141258796	1.0	0.8419141355178238	29.0	-0.4135391244813113	0.011255374630912054	1.0	0.3808033807246639
476	TAGTA	10.0	-1.1510955849185929	0.712006102203086	1.0	0.741960337574172	10.0	-0.4901396488265566	0.48031834330881007	1.0	0.49520056543020025
477	TAGAT	7.0	-1.1494710221434374	0.9198281297432545	1.0	2.2945931757922486	7.0	-0.8093264353028297	0.7255090808423754	1.0	1.4658914441273931
478	TGTCC	54.0	-1.148835914247998	0.7219853523498162	1.0	1.8831048383592912	54.0	-0.8436602997487361	0.26091562738156787	1.0	1.540510503002896
479	TGGTA	49.0	-1.1487641867644267	0.544057882279159	1.0	1.050924903922484	49.0	-0.4102659627294309	0.0015042160310170507	1.0	0.40576477630612323
480	ATTTA	46.0	-1.1467096404854487	0.6222110342854827	1.0	1.2821415709195292	46.0	-0.6957427580938215	0.6321872080822015	1.0	1.27089500148221
481	GAGCC	67.0	-1.1422618889365759	0.577074287972844	1.0	1.434787193000316	67.0	-0.5856510805881737	0.8762880407740211	1.0	1.0362497668556858
482	CAGAT	77.0	-1.1409600921991359	0.6013896079462291	1.0	1.6650153385312259	77.0	-0.8121164497915632	0.1961885151955792	1.0	1.3908679385160156
483	AATAT	72.0	-1.1393764927725256	0.5317070668339654	1.0	1.3653060046212473	72.0	-0.6826068106232455	0.5504228777937099	1.0	1.0913771267055838
484	CCGTA	43.0	-1.1355295330583326	0.10219992803321276	1.0	0.4119854051535083	43.0	-0.347529207650955	5.877505875484683e-09	6.006811004745346e-06	0.23244475432352296
485	ACGTT	78.0	-1.1340829592641917	0.58361412337626	1.0	1.7074741576922103	78.0	-0.857091526111688	0.17899069585099964	1.0	1.6387827202575187
486	GGCTG	111.0	-1.1338840508566315	0.4413733733377416	1.0	1.4537520012526388	111.0	-0.5786808877575961	0.745737989033328	1.0	0.8671188759141146
487	GTGAT	84.0	-1.1313656825304927	0.4152496154824231	1.0	1.221600441623815	84.0	-0.5551776847824064	0.5386281212591185	1.0	0.7460122221180145
488	GTCAC	83.0	-1.1311125426484898	0.5656596525645257	1.0	1.7277817191741986	83.0	-0.8291667138676221	0.13098924580551125	1.0	1.3361655160324346
489	TGGTC	181.0	-1.1310504750213604	0.23195459836901436	1.0	1.2277118570846028	181.0	-0.6868324169029277	0.18655922763613816	1.0	0.8259234843849467
490	TATCG	100.0	-1.12763256082576	0.4599085782622876	1.0	1.5213504816117085	100.0	-0.7054332670417933	0.43819769133097786	1.0	1.2846733601080178
491	GGTGC	275.0	-1.1275146405007166	0.17741615122692697	1.0	1.3856044356952388	275.0	-0.723259762327299	0.05277978548633245	1.0	1.0044911502543563
492	CGCCC	139.0	-1.1240460802254868	0.27212530994164696	1.0	1.2452316654623705	139.0	-0.540998998427018	0.37405509827880457	1.0	0.8518790070299074
493	CCCAA	45.0	-1.121628053383014	0.2443070625373431	1.0	0.6757312887827048	45.0	-0.40984063075323846	0.0045109525626560645	1.0	0.43830433353707643
494	GTTCG	77.0	-1.120388429655349	0.41139650158486496	1.0	1.2760226808803121	77.0	-0.6415210028428959	0.6713740776103725	1.0	0.743445928128639
495	CTTTT	40.0	-1.1201043642813908	0.6353941617983894	1.0	1.5933523877269504	40.0	-0.5615684768629488	0.7655992302450063	1.0	0.9241129072042862
496	TTCGG	71.0	-1.1165811457687878	0.22498806380127045	1.0	0.8529479940715682	71.0	-0.46315219741952507	0.023816492640548585	1.0	0.5189101410285977
497	GACGC	183.0	-1.1159582122422294	0.244474753176549	1.0	1.3937106936239452	183.0	-0.6645344293943983	0.4842295034950904	1.0	1.175781293313467
498	CTAAC	32.0	-1.1153009745574196	0.6021022244553983	1.0	1.344485404840699	32.0	-0.8111235030336253	0.39412877847674255	1.0	1.3464197113655132
499	GTGCT	68.0	-1.1140733345475256	0.3430990902743375	1.0	1.0918714493844284	68.0	-0.6467965602549346	0.6745730560936187	1.0	0.8087367927666619
500	GGCAT	123.0	-1.1137020891049694	0.32400410714984984	1.0	1.420085590685857	123.0	-0.5719336220992933	0.677457133287481	1.0	0.8911650932888715
501	GATGA	124.0	-1.1116168786939886	0.08140322619414855	1.0	0.8168317972548902	124.0	-0.4293001943507236	7.141772163862967e-05	0.07298891151467952	0.477090138486408
502	GACTA	16.0	-1.1090968906587144	0.6956344260318121	1.0	1.317872099961449	16.0	-0.4893975597159486	0.4870523905816835	1.0	0.6513849507166584
503	CGCAA	130.0	-1.1063329038667877	0.17756889439443774	1.0	1.128395570362679	130.0	-0.4631219696145765	0.060157740819644014	1.0	0.8556854649129743
504	CTACT	17.0	-1.1063191477570444	0.3509104098210012	1.0	0.5757687145675224	17.0	-0.37815624343547743	0.00010565945395046528	0.10798396193737551	0.18351420663581738
505	ACGGC	118.0	-1.1062276479122315	0.12455850689890838	1.0	0.9428282693998031	118.0	-0.48624806697128653	0.00975173649768106	1.0	0.4927389066642275
506	TTACT	21.0	-1.1048378892505237	0.390313053106938	1.0	0.7079823190492518	21.0	-0.49289246601750136	0.3225093460106948	1.0	0.5084203337865956
507	TCGAC	64.0	-1.1038936412552816	0.48677961009331927	1.0	1.5622119832308183	64.0	-0.7542467771099276	0.39502556991559534	1.0	1.3901145607797958
508	TTAAG	31.0	-1.10045335702292	0.39641936196591365	1.0	0.9063155025854398	31.0	-0.4246458809441141	0.08735241973065956	1.0	0.5695717048926731
509	TGAGT	30.0	-1.0990802217485656	0.29622433562958095	1.0	0.7281770053334753	30.0	-0.5005874445574364	0.13415048990804723	1.0	0.3726582128480169
510	ATCGA	93.0	-1.0980474997904743	0.20262955383964	1.0	1.0705419155696214	93.0	-0.5271603536650769	0.3696166405880589	1.0	0.8372362472023251
511	CATAC	74.0	-1.097962093221389	0.3533718543668133	1.0	1.3127761347233928	74.0	-0.7457633968934508	0.2720028556086317	1.0	1.0906328971925732
512	GGCGC	351.0	-1.096759669622544	0.0476046291538844	1.0	1.354706800897874	351.0	-0.662265339803195	0.24964917632415096	1.0	0.9233203836924486
513	TTTAC	140.0	-1.0956730253615952	0.233013012125887	1.0	1.4305783048503353	140.0	-0.5573457400773894	0.5888910366967309	1.0	1.0504152626316932
514	GGCGG	217.0	-1.0924633379361515	0.09000216831916186	1.0	1.2805015502339987	217.0	-0.6283469112102494	0.6871820309089229	1.0	0.8369985943466977
515	GGTTA	66.0	-1.0910168735001173	0.15473048529444733	1.0	0.843473425829961	66.0	-0.47856193554501714	0.20990179533052866	1.0	0.813927857373622
516	GGAAG	117.0	-1.090572077246454	0.3162023509558003	1.0	1.611024425798413	117.0	-0.7977079495167462	0.09906246206316065	1.0	1.250783310552183
517	TAGTC	34.0	-1.0891594999534906	0.4901416280808998	1.0	1.2644923480826071	34.0	-0.4534687499710308	0.23110952618811403	1.0	0.7263187088806528
518	AGACC	50.0	-1.088229352831565	0.39242515120640353	1.0	1.2478683495655956	50.0	-0.699177293173275	0.491718861084083	1.0	0.9567999209871227
519	GTCTT	22.0	-1.0875238496996062	0.6652486138169726	1.0	1.6349910419350482	22.0	-0.6302520459650618	0.9099496719312513	1.0	1.016803857844809
520	CAAAC	160.0	-1.0872460776313464	0.08290508197535437	1.0	1.1108636036869441	160.0	-0.71425655435927	0.0917749457685397	1.0	0.8114338905389018
521	CATCG	96.0	-1.0869518139530379	0.2082742370075257	1.0	1.18747901823048	96.0	-0.6093503185235906	0.9628340411935633	1.0	0.8208799371851596
522	ACGAG	21.0	-1.0854691458913752	0.37798264279757443	1.0	0.7879521440999273	21.0	-0.7538912605640471	0.24944176818519787	1.0	0.5735149160052937
523	CAACA	95.0	-1.0852823055340142	0.18101999628048152	1.0	1.1226314958380137	95.0	-0.8000663106167131	0.04023706029857086	1.0	0.9119824512768556
524	GTACT	24.0	-1.0852131459391194	0.4074404834189995	1.0	0.9015141771036624	24.0	-0.5384989745316975	0.7415342978966223	1.0	0.9823137029607499
525	GCACG	49.0	-1.0834919510210137	0.4014340614523624	1.0	1.2982453906093359	49.0	-0.638879258787591	0.7750530788535199	1.0	0.8145897554643285
526	TCATG	47.0	-1.0804700802396938	0.06540782594028687	1.0	0.5812437000949295	47.0	-0.3012986200747358	9.770106798154244e-10	9.985049147713638e-07	0.2725810666870432
527	AGCAC	99.0	-1.0803713528481005	0.21392022540294675	1.0	1.2736138049942431	99.0	-0.7479406300180788	0.23318671147063647	1.0	1.1819790532667775
528	TCCAA	21.0	-1.0786384843122536	0.13496258422305413	1.0	0.47614669753351035	21.0	-0.3288728475079944	0.00032420590914753725	0.3313384391487831	0.292602148067061
529	CGACC	99.0	-1.0767141439178511	0.06604826513744051	1.0	0.8766967489656482	99.0	-0.6161786118645962	0.8581330219096998	1.0	0.5963941398344537
530	TTGTC	103.0	-1.0764492919141693	0.3393281391265176	1.0	1.734320368887154	103.0	-0.6870166831152119	0.5514108872138023	1.0	1.385392508717439
531	CCGGC	90.0	-1.07511420067005	0.26524245161452265	1.0	1.3994561162187442	90.0	-0.5746578431620756	0.7708535329706967	1.0	0.9994515525745267
532	GGAAT	42.0	-1.0751092693627118	0.5603722250045882	1.0	1.8257580601891519	42.0	-1.0283428427271755	0.14552943195975737	1.0	1.8472088486037832
533	AGAGC	85.0	-1.0744744042912266	0.16838349798763758	1.0	1.1016886522920877	85.0	-0.6224112542724682	0.8099595686433296	1.0	0.648756039373113
534	AGGAT	31.0	-1.0735192602445722	0.5657966735704882	1.0	1.6010897376110789	31.0	-0.9360967501067029	0.1669135958709248	1.0	1.2996598811528695
535	CGCTT	91.0	-1.073271230570965	0.2612466434225846	1.0	1.4110475052509868	91.0	-0.6015307521720805	0.967602162397845	1.0	0.9146816504336328
536	AAACT	42.0	-1.0691563463512335	0.20161099174146335	1.0	0.8556317485501123	42.0	-0.5139490974657202	0.106859433508534	1.0	0.3596264455065451
537	GCAGT	91.0	-1.0684935978133565	0.05973853136884286	1.0	0.8605275202052031	91.0	-0.5130806182887645	0.31422110862303526	1.0	0.8705135797516239
538	CATCA	99.0	-1.0667429422929255	0.06343573686728247	1.0	0.9208773623147044	99.0	-0.44663958609452503	0.004795611346345944	1.0	0.5474206995222094
539	CTGAT	112.0	-1.0661615978209917	0.12655975006932363	1.0	1.1985608940837087	112.0	-0.5531089083484292	0.5630557867458809	1.0	0.9547061325787694
540	TCCCC	49.0	-1.0643555935482514	0.20889974334887382	1.0	0.9680500295631703	49.0	-0.5579610898469419	0.6073479846447686	1.0	0.642467133889342
541	ATCTT	58.0	-1.0631501945844135	0.31928909235117975	1.0	1.3443457052806733	58.0	-0.5719518254644238	0.7781023112862153	1.0	0.9006726317645745
542	CACAC	53.0	-1.0625597415184247	0.33662107288943566	1.0	1.3357279630732604	53.0	-0.6018080680109871	0.9808447058749655	1.0	1.094768398699819
543	TCGGT	41.0	-1.059462079499691	0.39281347028216407	1.0	1.3418915359263166	41.0	-0.5457361445820746	0.6937682026109294	1.0	0.9638498190172179
544	AGAAC	75.0	-1.0561420243693553	0.2320690271274238	1.0	1.3250471781172617	75.0	-0.6597496727248137	0.6130947574510734	1.0	0.9262657664708964
545	TAGCT	16.0	-1.0553960265975229	0.5897069513109819	1.0	1.3436246597874875	16.0	-0.4766515784033004	0.3747501492475196	1.0	0.5630930712835757
546	CGTTT	72.0	-1.0551905659792522	0.11333016239157717	1.0	0.980792440068814	72.0	-0.49559529770020005	0.254057100972659	1.0	0.8105542262729905
547	TAGGC	39.0	-1.0542392516956771	0.29510128077360015	1.0	1.0956672211536926	39.0	-0.4371124967056114	0.08710792084681752	1.0	0.5985462917199982
548	TCATT	39.0	-1.052191413129483	0.21179660360796937	1.0	0.9259557611931141	39.0	-0.4311230125013512	0.08228175075535192	1.0	0.6099255270741302
549	TAAGC	62.0	-1.050061747373661	0.16859696939299307	1.0	1.0762629288039722	62.0	-0.4878083957892294	0.23491388999457832	1.0	0.7720588736374951
550	ACGCC	193.0	-1.0488017536158056	0.021190652233482942	1.0	1.1461084003020348	193.0	-0.5136752627411263	0.0875271500093825	1.0	0.7422944378871938
551	CTGGC	390.0	-1.0488014168660622	0.003348006221820003	1.0	1.2824130298264786	390.0	-0.4558823102306836	0.000222762141662385	0.22766290877895745	0.7925108797266809
552	CCTAG	2.0	-1.048387390962729	0.5035645574443471	1.0	0.2747486069421066	2.0	-0.20391913919954946	0.22731220894532592	1.0	0.2118299964398349
553	AGCCT	35.0	-1.0473446751044229	0.15249789645683035	1.0	0.7807829683359042	35.0	-0.4371793586537939	0.018222864348898114	1.0	0.4012728283863259
554	TTATT	32.0	-1.0452933310744392	0.08032290657282518	1.0	0.6107726949781449	32.0	-0.31285952507782405	0.003830424508113485	1.0	0.5294109974987168
555	GCCCC	65.0	-1.0411100022539765	0.25254429033188663	1.0	1.3922807618889317	65.0	-0.6256386248105316	0.8963786211199569	1.0	1.2456689003972312
556	TCGCC	194.0	-1.0405442965046745	0.011539004061059769	1.0	1.0920527676094023	194.0	-0.5076800702420371	0.08924685695729476	1.0	0.7971864710081018
557	GCCAC	137.0	-1.04031429973479	0.17014649041588728	1.0	1.6990958939880718	137.0	-0.6500379026725224	0.65312304526752	1.0	1.1590260873439193
558	GCAGC	213.0	-1.0388309691487907	0.02548392646944366	1.0	1.3081914892488433	213.0	-0.6372061407291368	0.6291015922835627	1.0	0.9585986909359333
559	GGAGC	103.0	-1.0384788782357082	0.08745441657717865	1.0	1.188189531056148	103.0	-0.8197483369067846	0.009096216440300672	1.0	0.8179220611828526
560	CTTCG	58.0	-1.038141474741282	0.36183201745732474	1.0	1.676474181005374	58.0	-0.7818277160043637	0.36706829893851944	1.0	1.4775028254486386
561	GAAGC	117.0	-1.0371933361683192	0.09106001229616431	1.0	1.2905598884966036	117.0	-0.5997653869089581	0.9492453721331493	1.0	0.961517941883787
562	TTTTC	178.0	-1.0367180881697444	0.12208166811217122	1.0	1.7500713547081255	178.0	-0.6978649515646805	0.376631763728807	1.0	1.3912741908109598
563	GACGA	62.0	-1.0353168375374409	0.15003741287465727	1.0	1.1082916103748544	62.0	-0.6378201479693587	0.8226717928031232	1.0	1.1329139649194564
564	AATGT	58.0	-1.0332722543454949	0.26093587043788735	1.0	1.389927953969082	58.0	-0.6080182795525689	0.9880288195825916	1.0	1.3049452592844757
565	GAACG	87.0	-1.0324485211752925	0.07580911211970541	1.0	1.079760699154085	87.0	-0.5562826445024736	0.5357133224745563	1.0	0.7373218261456849
566	GTTAC	148.0	-1.0321841777503702	0.08464253170842514	1.0	1.4597586177343016	148.0	-0.728346313731989	0.27770316251408544	1.0	1.3723974778391463
567	TAATG	60.0	-1.0318550393529045	0.1085611288266857	1.0	0.9918878711535698	60.0	-0.6041695750278104	0.9914424738649151	1.0	0.9107763051782364
568	AAGTG	40.0	-1.0300883277762238	0.13484196870810436	1.0	0.8715134404423697	40.0	-0.4972738502763462	0.15969061059391124	1.0	0.47721586484341905
569	TCGTA	35.0	-1.029363437524307	0.014756773180040714	1.0	0.4862061587308469	35.0	-0.39694894024935956	0.01160776954586868	1.0	0.46232137525464007
570	TGTGG	88.0	-1.0287433086090834	0.03923869168494009	1.0	0.9489857659899403	88.0	-0.5290667875514946	0.2720808355181772	1.0	0.6481615631232309
571	CCACC	120.0	-1.0270561093775177	0.09617677300036082	1.0	1.39429481738381	120.0	-0.6307294429042675	0.7667951905117546	1.0	0.9321342991785637
572	ACACT	18.0	-1.0263234198748026	0.593667584369595	1.0	1.6711020579405593	18.0	-0.6358327625672836	0.9482934506096816	1.0	1.9594882763204013
573	TCTTG	47.0	-1.0258533708470938	0.26123112920404473	1.0	1.2936985267079355	47.0	-0.6935163967079986	0.5273414846888163	1.0	0.9480928225639409
574	CATCT	43.0	-1.0251074204427368	0.40770354663641895	1.0	1.6888430851208298	43.0	-0.88725312357547	0.3307140740400202	1.0	1.8779046407925923
575	AACAC	88.0	-1.0235282853005307	0.12168073013983194	1.0	1.3022183876377018	88.0	-0.5957007008850298	0.9272634768730619	1.0	0.9975131986286567
576	TTCTT	77.0	-1.0225937036122696	0.25732066142254195	1.0	1.6753636077387293	77.0	-0.7014484809006762	0.5763345268455699	1.0	1.5013455165381204
577	ACCAA	62.0	-1.0224959398119393	0.15926423993393146	1.0	1.2046408266915078	62.0	-0.5564922666708639	0.7523579128199718	1.0	1.2158833106814384
578	GTTGC	262.0	-1.0196441814332822	0.016989865532812804	1.0	1.4880830604986683	262.0	-0.6606394817034075	0.3976004405811654	1.0	1.0545717418642622
579	TGTGC	136.0	-1.0185658846925199	0.04010394754581959	1.0	1.2487103575960612	136.0	-0.6853412481321649	0.32811048438673807	1.0	0.9494278070428579
580	GAGCT	28.0	-1.0175293775370862	0.4659813304947309	1.0	1.5954605250953766	28.0	-0.6026819423344911	0.9847024236508674	1.0	0.7530559444590984
581	CGTAG	52.0	-1.0164322784378277	0.005202856035919442	1.0	0.5533812486964902	52.0	-0.42196907099049424	0.0027484396934759673	1.0	0.4203093991804216
582	CGTCA	98.0	-1.0140843460838551	0.07531141918880505	1.0	1.2467123544163774	98.0	-0.5083420277709824	0.28249044408124513	1.0	0.8893698466850848
583	GTTCC	139.0	-1.012654193692004	0.10727959976882169	1.0	1.6570685618752041	139.0	-0.7848363567278168	0.10411097505199227	1.0	1.2928198077825679
584	AGCCC	65.0	-1.011877754046718	0.13453084052133552	1.0	1.2161194803445554	65.0	-0.5836616684629887	0.8420279402932176	1.0	0.8772641606968238
585	TTACC	125.0	-1.011777640085235	0.09224152300200221	1.0	1.5070634182111329	125.0	-0.6308648989067149	0.832768950878984	1.0	1.3436083371267593
586	TGCAC	97.0	-1.0115655528645346	0.003151643450694705	1.0	0.7443772469287099	97.0	-0.44667640358212507	0.0008446866400305281	0.8632697461111998	0.45369955505459447
587	ACTTT	32.0	-1.0114676024548956	0.3617073092276921	1.0	1.399461554900396	32.0	-0.645817843147444	0.8143917370803625	1.0	0.9647868131948523
588	CAGCT	69.0	-1.0113495878071643	0.17946401711966684	1.0	1.403343276039001	69.0	-0.6661450534079443	0.6700071070766841	1.0	1.1782536676030453
589	CGCAC	141.0	-1.0074282001109363	0.031857046037007536	1.0	1.2766207136369836	141.0	-0.5343237523106967	0.25497353068293466	1.0	0.7387429980734872
590	CCTTA	22.0	-1.0057479213346614	0.611002257356356	1.0	2.132428427913786	22.0	-0.8295277342389479	0.637123363293114	1.0	2.1958662390451846
591	GTTTG	88.0	-1.0057157970382014	0.056861329530793564	1.0	1.1411617176033582	88.0	-0.7100284998778649	0.3359593344761953	1.0	1.0140879953028172
592	ACGGT	54.0	-1.0049442388118859	0.10092981543633861	1.0	1.0368694256264228	54.0	-0.564266433275247	0.6427181238813421	1.0	0.648417370550265
593	GCTTC	127.0	-1.0040436966672794	0.058345669303389705	1.0	1.3948086028030466	127.0	-0.7596348680935919	0.1515926220333676	1.0	1.2045189727205405
594	TTCAG	114.0	-1.0035094178214838	0.04713911711430623	1.0	1.2607863179638776	114.0	-0.5426421190634487	0.3988986567828031	1.0	0.79175575158751
595	TACTT	31.0	-1.002457788649794	0.22959825294294806	1.0	1.080721941105209	31.0	-0.5777662582012014	0.9009021192195485	1.0	1.2267773052184783
596	GAGCA	65.0	-0.9993622773511963	0.21088676195202777	1.0	1.5383152197508931	65.0	-0.5353800352781016	0.4708451206083366	1.0	0.7786079610587621
597	AAGTT	27.0	-0.997400308907242	0.26550120904959496	1.0	1.110010667328881	27.0	-0.6034243896970151	0.9936561533002701	1.0	1.3020926333641865
598	CAGGT	83.0	-0.9956867735469402	0.06297684623619396	1.0	1.1832361751990466	83.0	-0.7229848429774278	0.2509628574414705	1.0	0.9262534534539901
599	CAGTG	86.0	-0.9939374225276052	0.010413575381112938	1.0	0.8727283045681699	86.0	-0.5780691231912374	0.670324408789396	1.0	0.5940986906292494
600	TCAAC	109.0	-0.9927737341979779	0.04048724178320476	1.0	1.2472218655476677	109.0	-0.596674268030852	0.9254107567028043	1.0	0.97481192989709
601	ATGAT	71.0	-0.9908813946241635	0.16075860164415595	1.0	1.4837783965028295	71.0	-0.6544939529718187	0.763065822153934	1.0	1.36590239157605
602	TATGA	42.0	-0.9903526388428704	0.08060894286769227	1.0	0.9049471422459336	42.0	-0.42512847751555	0.0017635385298024509	1.0	0.34923744790131156
603	GTACC	105.0	-0.9895397113382252	0.11796022383768277	1.0	1.6312536711556234	105.0	-0.6749757064971939	0.5317301901301679	1.0	1.1356336706308456
604	CTCTT	53.0	-0.9885847388568586	0.21550019551621216	1.0	1.4626613523538625	53.0	-0.5447965683303635	0.5892352187671701	1.0	0.8125355873498017
605	TCTTC	140.0	-0.9882477679745337	0.03384956398150081	1.0	1.3927251014461244	140.0	-0.7174430266246302	0.3064849182632256	1.0	1.2911942260475926
606	GATCT	43.0	-0.987610653833228	0.11439380880789547	1.0	1.028557086759403	43.0	-0.5429441208469895	0.6983975500997591	1.0	1.0503324541024994
607	TTGCT	66.0	-0.9871417991220994	0.06396338558065909	1.0	1.0921956365933687	66.0	-0.6220681595398313	0.873881286607317	1.0	0.8479042647720613
608	ATTTT	81.0	-0.9862813379984089	0.1103283499460015	1.0	1.41702575481705	81.0	-0.5888402714833108	0.9079477212152604	1.0	1.2876657129973714
609	AGTAG	26.0	-0.9845351448638472	0.05045188687989646	1.0	0.6350683528260719	26.0	-0.582738538635944	0.8355795252706776	1.0	0.5518330913382145
610	GACGG	82.0	-0.9825640030827538	0.010083330009372334	1.0	0.8864747262106599	82.0	-0.518552458916105	0.2085017253977519	1.0	0.6205744939437479
611	AGCAG	96.0	-0.981680823727885	0.06415122754417715	1.0	1.3539681106489865	96.0	-0.6017636378246484	0.9649279950431816	1.0	0.8161692659896852
612	CGATG	126.0	-0.9812671249287482	0.01164152866585549	1.0	1.136448287084417	126.0	-0.5552073054557317	0.4862582696156277	1.0	0.8073598156059344
613	TGACC	143.0	-0.9799576715482651	0.01232316880120418	1.0	1.2289766084428722	143.0	-0.5419333239258456	0.4290547839122657	1.0	0.9575109153650947
614	CTGTC	84.0	-0.9795580189694807	0.08019081133494681	1.0	1.3502240889174666	84.0	-0.5525244702138787	0.5417437369506717	1.0	0.7914724682558567
615	TATTG	76.0	-0.9787105929334025	0.022183512307570725	1.0	0.9771163935855371	76.0	-0.47707223721505826	0.0997688422054658	1.0	0.6714639886429575
616	AGTTG	68.0	-0.9782419611736349	0.04881322195486368	1.0	1.0776776288013616	68.0	-0.5512524590414917	0.5907688431915055	1.0	0.8269363631758275
617	GTGTC	69.0	-0.9777634356714946	0.08940396368409335	1.0	1.266542308220967	69.0	-0.622411053019144	0.8587861670501812	1.0	0.7895207876314785
618	TGGGT	39.0	-0.9772334858464233	0.09919631770716425	1.0	0.9727796115416327	39.0	-0.5375035775896865	0.5965719469213566	1.0	0.7947141679100821
619	AGCTG	74.0	-0.9766707537438037	0.1404283992486651	1.0	1.522782246295985	74.0	-0.48136586047567187	0.2427117207533274	1.0	0.9061934498850154
620	GATGG	148.0	-0.9753896148265582	0.0017366836404169807	1.0	1.0108894219121558	148.0	-0.5441893828958135	0.2817505787334841	1.0	0.6896745164946099
621	AACCC	69.0	-0.9751910850892018	0.001990510060042997	1.0	0.6852609128655348	69.0	-0.5164527546671868	0.16518868953971885	1.0	0.5268639393564263
622	ATTCC	82.0	-0.9742719314919617	0.05365760202241868	1.0	1.2311765329012083	82.0	-0.5918830513945577	0.8905404898805586	1.0	0.8889830779407796
623	GCGCT	128.0	-0.9695826555343395	0.0043204656115858955	1.0	1.0547441294011048	128.0	-0.5424953643300915	0.35997036630980084	1.0	0.775070459610783
624	CCTCC	41.0	-0.9693988268360599	0.17333063713752989	1.0	1.2521684108460063	41.0	-0.6450548287935636	0.797255664490832	1.0	0.9809192592827553
625	GTGCG	71.0	-0.9688085155109419	0.06365903725021421	1.0	1.214858126235079	71.0	-0.6690657370312848	0.5809328300877696	1.0	0.9667306576634683
626	ACGAC	75.0	-0.9679747114405342	0.06555138929116879	1.0	1.2626463689317946	75.0	-0.7811640254967238	0.29085336365952424	1.0	1.4305033278384816
627	TTTCA	96.0	-0.9659778701827886	0.11677468268760308	1.0	1.6992938937525	96.0	-0.6436788405734716	0.7824836225049487	1.0	1.3533616431690623
628	AATGA	54.0	-0.9653597844609281	0.0005516521374041921	0.5637884844270843	0.5498440153796071	54.0	-0.4453204949733794	0.0007284427802006105	0.744468521365024	0.3279798657862836
629	GTACG	37.0	-0.9652436731080082	0.03838473183669011	1.0	0.7789137160733111	37.0	-0.4844817338713895	0.13304548905876054	1.0	0.4786941635813923
630	GGCCT	49.0	-0.963352391526854	0.11465917411531315	1.0	1.2073971912480164	49.0	-0.36155610158056034	1.7992239691767066e-06	0.0018388068964985942	0.3140413598572097
631	TGAGG	32.0	-0.9632941168787408	0.2331456994942801	1.0	1.2895183030274242	32.0	-0.7809359091863564	0.2117744764748004	1.0	0.7786344397108241
632	CTACC	73.0	-0.963266520338149	0.1475784480549198	1.0	1.6180859686886693	73.0	-0.6562098495747937	0.7533315320311923	1.0	1.375209435198391
633	TTGGT	54.0	-0.9602623151942565	0.03333203584796604	1.0	0.9424857224972565	54.0	-0.5810362173987246	0.8177729528348326	1.0	0.7743255247784927
634	GGACC	42.0	-0.9582310048018448	0.218964532436821	1.0	1.4653211025806547	42.0	-0.49372792976494206	0.10334938848289357	1.0	0.4345608104650923
635	GGTAT	95.0	-0.9580600769831199	0.03195297685340416	1.0	1.264290712835274	95.0	-0.6826221930713581	0.5343915292043012	1.0	1.2063835895168227
636	CACAT	50.0	-0.95694321570662	0.04691426257587802	1.0	0.983588482771013	50.0	-0.4304264827242553	0.10071949612738708	1.0	0.7397332114768669
637	GTAGT	33.0	-0.9555122409232326	0.01913661799889253	1.0	0.6634501948572483	33.0	-0.23484070162973142	7.77965596132974e-08	7.950808392478994e-05	0.3076166109669448
638	TTTTA	56.0	-0.9554584821241251	0.08679793419573167	1.0	1.2232911531075537	56.0	-0.544309362931707	0.5443591765162136	1.0	0.749857793265743
639	TGCAG	93.0	-0.9530799283110898	0.018425845976546302	1.0	1.1550756264328543	93.0	-0.7414236074671867	0.1907682141250917	1.0	0.9949874151848523
640	ATGCT	56.0	-0.9519647796812022	0.11226538130441474	1.0	1.3378522327306106	56.0	-0.6759066064852046	0.6349856882166065	1.0	1.1046908811162306
641	GAACA	69.0	-0.951827629309747	0.050665279047117824	1.0	1.2052508543453608	69.0	-0.6365774844827693	0.8125399468616757	1.0	1.0865559248775745
642	TGAGC	118.0	-0.9495189334770998	0.0023765370240081303	1.0	1.01752419757141	118.0	-0.5858668179845552	0.7511845914556832	1.0	0.6688475607783707
643	CATTC	169.0	-0.9472317715310108	0.0009331224133719713	0.9536511064661547	1.1313700676045206	169.0	-0.544272502742015	0.26691160885540344	1.0	0.7138193126177909
644	TGTGA	53.0	-0.9462816050518118	0.017313443242204084	1.0	0.87119766628671	53.0	-0.378694171244264	5.235918935428538e-07	0.0005351109152007965	0.28838769076727355
645	ATTAT	75.0	-0.9437737615084935	0.0009186600609561873	0.9388705822972234	0.7440757867762464	75.0	-0.42441472395692453	0.03988797213101892	1.0	0.7494469178558614
646	AGAAT	29.0	-0.9392252975731774	0.3342237152036167	1.0	1.6511624998840821	29.0	-0.5255685062372254	0.5869406643072232	1.0	0.7825469073656526
647	ACTGT	54.0	-0.9385786561284832	0.0012938771919244686	1.0	0.6528696665743984	54.0	-0.48829883277476294	0.04366759532215623	1.0	0.41650859105147076
648	TGCAA	75.0	-0.9369796263999403	0.004971277052465285	1.0	0.9077631750257694	75.0	-0.3648343148168682	0.000146958941574122	0.15019203828875266	0.5204876139006848
649	CACTT	41.0	-0.9296713249968555	0.06850642681057896	1.0	1.0630840013769027	41.0	-0.46173140526187284	0.1337538966016478	1.0	0.6011982663593045
650	TTACG	44.0	-0.9229325407444274	0.0018208355230670478	1.0	0.6337368466784548	44.0	-0.3969242258842474	0.006446556458342139	1.0	0.482956020683963
651	CGTAT	53.0	-0.9214663706386951	0.03598593674573543	1.0	1.0788214501154925	53.0	-0.6699820245249963	0.6889814297829916	1.0	1.1675193265755317
652	CATGC	133.0	-0.9210086150489926	0.004935692379054988	1.0	1.2885990856767437	133.0	-0.6745479850973968	0.5219502382414138	1.0	1.2413834975128943
653	GAATT	28.0	-0.9208044148896816	0.029367299162386184	1.0	0.7353086813590105	28.0	-0.3500168662407498	0.0001720831633603945	0.17586899295432318	0.3103484735671941
654	AATCA	70.0	-0.9189537840015148	0.04121429712754805	1.0	1.2932078052753546	70.0	-0.6399916994714774	0.7864775725459255	1.0	1.0631379634748395
655	TAATT	26.0	-0.917978353133795	0.044448732259357304	1.0	0.777082179458532	26.0	-0.5027578329053586	0.4283346334420306	1.0	0.6502758393695218
656	GCCTT	52.0	-0.9166593880789728	0.024814096627396687	1.0	1.0097811606559746	52.0	-0.48976448399047406	0.17582820808946126	1.0	0.6076145060247997
657	GTTTA	74.0	-0.916194907190064	0.01541749338730136	1.0	1.1245972730924854	74.0	-0.4800847394536983	0.259362119662427	1.0	0.9485956657181656
658	CGTGA	99.0	-0.9159824790416026	0.0012170844957664175	1.0	0.9690556100865595	99.0	-0.5288957561075612	0.3663764605677673	1.0	0.8392052590914628
659	TTAGC	56.0	-0.9151388847558087	0.1123062731766215	1.0	1.5087784926494494	56.0	-0.5107721377052791	0.47195251381333037	1.0	0.978049741589474
660	CCGGG	50.0	-0.9145076554753299	0.05694522702923533	1.0	1.182287237783771	50.0	-0.5802866339253488	0.8146821625440366	1.0	0.7546317768457308
661	TCATC	169.0	-0.9099803766868584	1.0477658699178196e-08	1.0708167190560116e-05	0.7133828811222422	169.0	-0.3969196129345765	2.5691688704142265e-06	0.0026256905855633395	0.5566964202382647
662	AAACC	116.0	-0.9097509985700881	0.001720569465905441	1.0	1.1097305662964216	116.0	-0.6008332956224006	0.9654892858219056	1.0	1.1432745641249964
663	TTTGT	109.0	-0.9087003496863635	0.012286491357793684	1.0	1.3602737315247795	109.0	-0.6320546543396844	0.8182731857282929	1.0	1.2065722728189163
664	ATGCG	88.0	-0.9085557912409956	0.002663504534197534	1.0	1.006763302525069	88.0	-0.4647204921763109	0.01152488784459915	1.0	0.5114304435454469
665	GTTGA	135.0	-0.9065573540082654	0.004528579824958161	1.0	1.3669239145300465	135.0	-0.6455947229791277	0.7227374309121946	1.0	1.2318617072012137
666	CGAGG	27.0	-0.9055002726086853	0.35296998109377675	1.0	1.8405113382985496	27.0	-0.9620254259061146	0.2400527217527078	1.0	1.541020832611423
667	CGAAC	172.0	-0.9050060309932013	0.002793940465399587	1.0	1.4504288336732332	172.0	-0.595199912141592	0.9085074506838673	1.0	1.1664222260577228
668	CCCAT	34.0	-0.9042199621408546	0.15431954359559547	1.0	1.3449708965246903	34.0	-0.6141972253717226	0.9649909411117916	1.0	1.15511849404995
669	TAAAC	74.0	-0.9036143514999251	0.030454537479639266	1.0	1.3130636851468593	74.0	-0.5827747207126253	0.8699009692054832	1.0	1.1860457381454657
670	GAATG	76.0	-0.9031018111730127	0.005353338471829583	1.0	1.0254036930969086	76.0	-0.520251406783835	0.2678915861941287	1.0	0.665301303411159
671	TATAC	47.0	-0.902142342183477	0.1705107434461473	1.0	1.6660068948258435	47.0	-0.610131030400118	0.9775365476215052	1.0	1.136914679824596
672	CGTAC	133.0	-0.9019482074468006	0.0025228922835281186	1.0	1.2678463890457117	133.0	-0.5507962123567891	0.4514860484901252	1.0	0.8344193668928276
673	CGACA	57.0	-0.9003333677553156	0.005852240254187411	1.0	0.8962243640504085	57.0	-0.42690128160726615	0.0014904632048226153	1.0	0.40342481782232287
674	GATTG	84.0	-0.8998968224430122	0.004218242468360688	1.0	1.06085381986863	84.0	-0.4684659635730137	0.09040949097584317	1.0	0.7327539378875801
675	ATCAT	88.0	-0.8995809768977118	0.03888352228255252	1.0	1.5249873417697486	88.0	-0.6252293674846853	0.8761841540236798	1.0	1.188204728761035
676	CATTT	77.0	-0.8966078589144142	0.0118933982888686	1.0	1.1708474704701075	77.0	-0.4503371130847532	0.012700418146605531	1.0	0.5331940128470667
677	AATTC	81.0	-0.8954268385458626	0.01080813872831183	1.0	1.1899572332099226	81.0	-0.559900461151605	0.6761138065307832	1.0	0.9773693706879277
678	GCACC	113.0	-0.8940001627281722	0.016784185188390838	1.0	1.5171649525223267	113.0	-0.6582412135995106	0.6676057963810722	1.0	1.3036714879432283
679	GGCGA	228.0	-0.8933434180926408	8.766080976284004e-06	0.008958934757762252	1.1522571060599642	228.0	-0.6150856223743162	0.8795244457503134	1.0	0.9602126413145666
680	GCGTC	211.0	-0.8914762139504249	0.00024690946253708314	0.252341470712899	1.3594271510982798	211.0	-0.5516839027972652	0.3651842906919608	1.0	0.8603830118625347
681	GCACT	38.0	-0.8872055901493661	0.03570410475401075	1.0	0.9990723904578194	38.0	-0.4602293850479312	0.23216665605098472	1.0	0.7368862760896617
682	GACAC	52.0	-0.8863887630506977	0.003823297858078866	1.0	0.8424722857126226	52.0	-0.43229577083334986	0.05765624595104533	1.0	0.6428736110420494
683	CCCGA	60.0	-0.8862118601401484	0.02907089512701604	1.0	1.2267228977538793	60.0	-0.5078187681598381	0.26707382003750335	1.0	0.6748704704538405
684	GCTTA	59.0	-0.8838468422309498	0.1559405936304278	1.0	1.9057038657056684	59.0	-0.7167933873734776	0.5823016583638843	1.0	1.54639092111637
685	GTGGG	43.0	-0.8827378121656452	0.03437303589283871	1.0	1.0727706606334622	43.0	-0.49584961004437594	0.209738686504828	1.0	0.564143979987649
686	GACGT	44.0	-0.8823572216859733	0.0014349143065063598	1.0	0.6972511309228037	44.0	-0.5193629337346222	0.18481006377377193	1.0	0.42364065204516166
687	GAACT	52.0	-0.8788362732564505	2.0384034187533435e-07	0.0002083248293965917	0.4345415308277082	52.0	-0.3826515259406815	4.2233655298734834e-07	0.00043162795715307	0.2770196221456465
688	TCCTG	80.0	-0.8774936203737953	0.0015649554454091612	1.0	0.991086262083332	80.0	-0.47282094948746434	0.03105061336524871	1.0	0.5402233249177385
689	CTCCC	48.0	-0.8767001624241874	0.06032493304912625	1.0	1.309508338994933	48.0	-0.5726818542390488	0.871020281301005	1.0	1.390048462522395
690	TCAGC	161.0	-0.8735687430681878	0.0006639866061160917	0.6785943114506456	1.340894795505503	161.0	-0.5188680454012146	0.2951886262219006	1.0	1.0458734901860902
691	ACGCT	75.0	-0.8719255510141132	0.013873715519405484	1.0	1.2663951446433614	75.0	-0.5448358266166412	0.5252999131785192	1.0	0.8223061834818074
692	AACGG	113.0	-0.87031397630916	0.0009661525564328443	0.9874079126743669	1.1608243990773057	113.0	-0.4420727169915426	0.012989433392687653	1.0	0.6879088062767615
693	AAACG	68.0	-0.869912687436487	0.0009345941729412947	0.9551552447460032	0.8823853491137169	68.0	-0.45916791695290027	0.13306458534897855	1.0	0.7932092536208758
694	CACGT	48.0	-0.8695951023722425	0.06586720564892404	1.0	1.3645297913124206	48.0	-0.5954733939642055	0.9537927729880403	1.0	1.1848537355912643
695	GATTC	146.0	-0.8651141415680044	1.5414583449431823e-05	0.015753704285319324	1.0022710875621805	146.0	-0.5715775982203019	0.6229651484390919	1.0	0.7406194077158084
696	GCCAA	116.0	-0.8642410819109521	3.281884268549662e-09	3.3540857224577547e-06	0.6319296635396418	116.0	-0.42353919826450387	0.0002204742194907259	0.22532465231952187	0.513470219677934
697	TTCTG	87.0	-0.8641314866760428	0.010768860032538548	1.0	1.346635516672549	87.0	-0.5818082906458545	0.8585268531007116	1.0	1.2326799013304943
698	TGGAT	47.0	-0.8633517071051797	0.048176468462188586	1.0	1.2737758982708958	47.0	-0.5228259578742819	0.303056454129216	1.0	0.5437449300519305
699	ACCGC	176.0	-0.8628298942616012	1.8129357059045893e-06	0.0018528202914344903	1.0141768610571367	176.0	-0.45453881229345844	0.0034094771255904193	1.0	0.674317825175865
700	AATCC	81.0	-0.8621661490274705	0.044663482547977536	1.0	1.669228233111193	81.0	-0.7967283189594165	0.28713108109207697	1.0	1.6066288973884189
701	TCTCA	36.0	-0.8620249244157365	0.15031821349576366	1.0	1.5441099863177665	36.0	-0.5505180485505841	0.7799272363449796	1.0	1.1702297647889675
702	CAATT	21.0	-0.8609808875170188	0.02089169066965551	1.0	0.6935632169549144	21.0	-0.5254399557366721	0.452359284218694	1.0	0.4782916923788969
703	TGTCT	27.0	-0.8606824508782649	0.21274744608280166	1.0	1.5449971027764247	27.0	-0.6204017622478288	0.9492242632555494	1.0	1.2094220208000452
704	TCGGC	87.0	-0.8606462246667578	0.0006573625842205855	0.6718245610734384	1.0020329034301676	87.0	-0.43561344322387846	0.09534570466841287	1.0	0.9392852094210706
705	GCCTG	109.0	-0.8562905729108568	0.0025455430694760477	1.0	1.2981337239831667	109.0	-0.5064098319802853	0.25644275625668406	1.0	0.9061974382206338
706	CACAG	58.0	-0.8553611002979377	0.002027260337527139	1.0	0.9067167931652245	58.0	-0.43060098738824065	0.009815456978185689	1.0	0.4983310812980051
707	TGTCA	49.0	-0.8520705094533318	0.004444835143446666	1.0	0.9107168166855376	49.0	-0.5248932882458373	0.40251533318657207	1.0	0.6675211835649811
708	ACAGC	122.0	-0.851310873748155	4.7754059301875774e-08	4.880464860651704e-05	0.7377426755715384	122.0	-0.39476543551687554	1.8110483703697893e-08	1.8508914345179248e-05	0.3857362389457831
709	CCGTT	65.0	-0.8499444540570115	0.03728133184073314	1.0	1.4803859111502267	65.0	-0.5159674401057742	0.49092357921059115	1.0	1.0411216035615196
710	TAACT	13.0	-0.8493154901736233	0.021486226036489933	1.0	0.5338114347662497	13.0	-0.49053939209875375	0.44663326143623494	1.0	0.5264882570608572
711	ACTCT	24.0	-0.8489124959566925	0.026871018096265444	1.0	0.8113207528895897	24.0	-0.44409720437538636	0.0928702595433672	1.0	0.4508044898622813
712	CTTGC	146.0	-0.8483977646453562	0.004180396848134462	1.0	1.627915427851344	146.0	-0.6609990188769459	0.6129524972981443	1.0	1.324303922890881
713	GTTTT	71.0	-0.8476029385811051	0.0037882266398216713	1.0	1.1052414648928932	71.0	-0.4438407446850552	0.007680320946410841	1.0	0.49601586757146465
714	CCCAC	75.0	-0.8445005347721619	0.014076906201307133	1.0	1.36363958628672	75.0	-0.573429940387723	0.8433236879485767	1.0	1.3975107667015545
715	ACGTC	112.0	-0.8443557937003598	0.0014044210367166682	1.0	1.2796577342257869	112.0	-0.5442560134363562	0.5524772183477655	1.0	1.086599195407585
716	TCTGA	64.0	-0.8442833309989342	0.011351589571118969	1.0	1.2152812320806434	64.0	-0.46493104193231394	0.19070567825199491	1.0	0.849786014944379
717	GTGTT	44.0	-0.8429779333530917	0.027506089704343553	1.0	1.1555705361011328	44.0	-0.4224940733660809	0.08387127041674171	1.0	0.6857163568362534
718	CTCAC	64.0	-0.8428089953429957	0.0038547167505677696	1.0	1.0602193713743548	64.0	-0.5148271963930621	0.35907844683156587	1.0	0.784601447893789
719	CTGGT	155.0	-0.8393414957814422	3.4785569801836006e-06	0.0035550852337476397	1.0371202214291297	155.0	-0.4152958437377904	0.0001782132782512383	0.18213397037276555	0.6162014571769796
720	TTGTT	66.0	-0.8386650856670166	0.013990583626224308	1.0	1.2924808739910862	66.0	-0.41982125310616636	0.04956394342734666	1.0	0.7535684076918565
721	ACGAT	68.0	-0.8371164224113772	0.018585249681769396	1.0	1.3787862847110288	68.0	-0.6771801688586284	0.5494531615870093	1.0	0.983363001901073
722	CTACG	29.0	-0.8364643290358332	0.030257360916279712	1.0	0.9532531352956392	29.0	-0.5763264298664648	0.8969482130113672	1.0	1.1994005505638912
723	TTCGT	58.0	-0.8363776774352562	0.008300959314578717	1.0	1.1253391024434918	58.0	-0.5152442120998105	0.44842684623108664	1.0	0.8998718902810351
724	TCACG	45.0	-0.8363625773694516	0.0007308739812223717	0.746953208809264	0.7464648103483564	45.0	-0.5353166430018841	0.5424992560320463	1.0	0.7663162575145663
725	ACAAA	29.0	-0.8363449408737794	0.004442991582171153	1.0	0.7033788612298287	29.0	-0.45857313355240625	0.09963835192035539	1.0	0.46439434432748705
726	CCTTT	54.0	-0.8349104964888793	0.005333733668576707	1.0	1.025668543134652	54.0	-0.4397459689505019	0.14688142810519556	1.0	0.8270417832066554
727	GAAGA	49.0	-0.834469494119551	0.019600008252831626	1.0	1.176965492427999	49.0	-0.3916642601089002	0.018740870369318728	1.0	0.6149943878004607
728	AAGCT	43.0	-0.8335834592900102	0.006652306583006976	1.0	0.934489134282147	43.0	-0.5718896516317958	0.7744827210477172	1.0	0.7628365168786274
729	GCGGG	92.0	-0.8331492714274971	0.0002272450605204921	0.23224445185194292	1.017530424024368	92.0	-0.7047198771299562	0.14847700032298586	1.0	0.6534686434734246
730	CCAAA	50.0	-0.829351174520492	1.645550362553611e-07	0.00016817524705297902	0.4766608810492777	50.0	-0.2923142492127308	8.749737812172776e-09	8.942232044040578e-06	0.31984730607062883
731	CGTGC	193.0	-0.8290261067588285	7.858359100347864e-07	0.0008031243000555517	1.1193349496467648	193.0	-0.5970290248440382	0.8859294921926187	1.0	0.8130596589790569
732	TACGT	25.0	-0.8279050756749694	0.013229442525014215	1.0	0.7710754487966263	25.0	-0.5590877528308611	0.736943420747408	1.0	0.6819407666913225
733	ACACC	74.0	-0.8263968321980304	3.5317812559550794e-05	0.03609480443586091	0.8082603227256882	74.0	-0.4375218099390126	0.06722126169465552	1.0	0.7774812800431976
734	GACAT	50.0	-0.8263603110461001	0.0004524205860286168	0.46237383892124634	0.7786783852077712	50.0	-0.5795001269288965	0.8037002034165001	1.0	0.7338367134460907
735	GCAAA	81.0	-0.8220574547351682	3.3886760973809995e-06	0.0034632269715233815	0.7539818042890187	81.0	-0.4112632526061765	0.0004020207192397847	0.41086517506306	0.4730600005196059
736	ACTCG	24.0	-0.8207910569704168	0.02761097339093723	1.0	0.8742454400559445	24.0	-0.5363833982083744	0.6718866112021291	1.0	0.7884766577290494
737	GCTTT	85.0	-0.8184514023322452	0.0016304277393994258	1.0	1.1950713824660086	85.0	-0.4800920427262702	0.1907418797609017	1.0	0.8761059456301767
738	ACCGT	109.0	-0.8150114292733749	0.00012680851132887704	0.12959829857811234	1.1171560473643718	109.0	-0.5634480847857024	0.6236204382952735	1.0	0.8907396005435768
739	GACTG	58.0	-0.8145776443744965	0.010125871322854346	1.0	1.2838176338357563	58.0	-0.4664749391741964	0.06559641311102231	1.0	0.5999411240426535
740	AAAAC	95.0	-0.8131506097017762	4.4650340804191394e-05	0.045632648301883606	0.9727484117050652	95.0	-0.4077086676688357	4.296670262338088e-05	0.04391197008109526	0.4490021635147066
741	TCCGC	121.0	-0.8119852004418291	0.00016954075066888513	0.1732706471836006	1.2140517572961935	121.0	-0.5099718726586508	0.24673409891739753	1.0	0.9021547134589277
742	TTCCC	85.0	-0.8117824133155386	7.717547040381745e-05	0.07887333075270143	0.9507110387633698	85.0	-0.39371335650754136	9.650591433538961e-05	0.09862904445076819	0.47660667568177373
743	GCGAC	125.0	-0.8115030651568066	2.4546118267366107e-05	0.02508613286924816	1.0939737712099877	125.0	-0.4756101664255942	0.10173479791007374	1.0	0.880374275616415
744	ATTCT	50.0	-0.8112701008108902	0.009070797610671335	1.0	1.1169444697575583	50.0	-0.4731394933712573	0.19422431410463797	1.0	0.7107305186025945
745	CACGC	206.0	-0.8103294721702158	4.935484652840123e-08	5.044065315202606e-05	1.0898965505607734	206.0	-0.5744322056098772	0.6647691835629074	1.0	1.0253989618545563
746	TCGGG	26.0	-0.8076313418724658	0.007371706713628477	1.0	0.7567847418523531	26.0	-0.5652723518499078	0.7208909971152073	1.0	0.5667874070057266
747	GCCTA	26.0	-0.8064985081504817	0.08708751631438305	1.0	1.2426325262911455	26.0	-0.3575116525936274	0.02706980063697511	1.0	0.5383235167985867
748	AATAC	109.0	-0.8050024456929568	5.355222369497313e-05	0.05473037261626254	1.0806496904341885	109.0	-0.6141356729054772	0.9352207867380191	1.0	1.114881427988341
749	CTTCC	159.0	-0.8041449659022114	5.6688983950477245e-05	0.05793614159738775	1.3295172193360694	159.0	-0.6546841093947974	0.5919944781366433	1.0	1.1563252392366832
750	CTCTG	43.0	-0.80269887569505	0.013604147330685828	1.0	1.114479307246437	43.0	-0.39966172966896607	0.01765951754357197	1.0	0.5463098917846773
751	TCTCC	59.0	-0.8019912916704296	0.004707962716061843	1.0	1.145698019914371	59.0	-0.5091712131743965	0.2662745033714268	1.0	0.658728729113171
752	ACTTC	88.0	-0.800464482423114	6.43005330150268e-05	0.0657151447413574	0.9828188089907742	88.0	-0.45235255281048237	0.007814504306316505	1.0	0.5273641991631676
753	CCTAC	35.0	-0.7969878331097987	0.011924494743188062	1.0	0.9875612871959885	35.0	-0.45525085320063097	0.1697298132541767	1.0	0.6333620919388947
754	CCGTC	161.0	-0.795594421495582	1.2138587007902066e-06	0.0012405635922075912	1.1187616009119399	161.0	-0.5278616175177415	0.20212250040957125	1.0	0.7685199249856209
755	CCTTG	54.0	-0.7953494244198166	2.8583136355445358e-05	0.029211965355265157	0.7142784875406489	54.0	-0.44957810932687753	0.012046737674037813	1.0	0.4404788618531599
756	GGCTA	44.0	-0.7943007348514094	0.0020507137339419233	1.0	0.9018022841810625	44.0	-0.2600667064982715	2.8708838668213894e-11	2.93404331189146e-08	0.2582391442799519
757	GTCGT	52.0	-0.7939720953779824	0.010349894490462386	1.0	1.209365288050861	52.0	-0.5146531657151119	0.4292958285644145	1.0	0.8216544307920294
758	GCAAC	216.0	-0.7916390548187485	6.210124485580108e-09	6.34674722426287e-06	1.0896178887428414	216.0	-0.4776228637460026	0.005052392836980828	1.0	0.6631023944677967
759	GATAC	94.0	-0.787416278451903	0.000216546951094401	0.22131098401847782	1.1409405639834556	94.0	-0.6536613373720797	0.648103722032016	1.0	1.0211352152591466
760	TGAAT	36.0	-0.786949588845295	0.003612942879438418	1.0	0.8722559914831198	36.0	-0.4865185157918445	0.5204626974169313	1.0	1.0990948844472366
761	CGCGA	121.0	-0.7865477183972772	0.00012914756575297648	0.13198881219954195	1.262052461212841	121.0	-0.6351190249654308	0.7523763925657793	1.0	1.0325129039755019
762	TATTC	156.0	-0.785683788976364	2.1511604774385334e-08	2.198486007942181e-05	0.9619792527701538	156.0	-0.5499999028189211	0.40448114221078446	1.0	0.8282957148195136
763	GCTTG	48.0	-0.7854973308940904	0.004315088872123669	1.0	1.0509615178800034	48.0	-0.5211670819064418	0.38325487383453616	1.0	0.663330711342803
764	TTGGG	29.0	-0.7851008514806186	0.007827174165870846	1.0	0.8560601650370065	29.0	-0.4432425813937046	0.04625501354009293	1.0	0.41881013399542016
765	ACACG	19.0	-0.784599638563597	0.0028704098382952457	1.0	0.5763670247878291	19.0	-0.4687537316989561	0.3090804455902363	1.0	0.5691901686853906
766	CCGGT	88.0	-0.7836024779257845	3.71457303804102e-05	0.037962936448779225	0.9857253555091042	88.0	-0.5087729501004635	0.300968668520378	1.0	0.8714451493159092
767	AGCAT	66.0	-0.7833040176733151	0.0067771958365495325	1.0	1.2872152084073092	66.0	-0.5954642055141397	0.9796096821017883	1.0	1.2254808073073247
768	AACAG	65.0	-0.7831004136760175	0.000768037276051612	0.7849340961247474	1.043718491615746	65.0	-0.568013510596384	0.7612581731986696	1.0	0.9887956554631296
769	TTTCG	80.0	-0.780958103297432	0.00020818744083689873	0.2127675645353105	1.056754010861634	80.0	-0.5663087530522378	0.7387652806233364	1.0	1.045719907104579
770	CGTGT	49.0	-0.7802276466138129	0.00012589027106850895	0.12865985703201616	0.7722477535686088	49.0	-0.5217080679882568	0.1679976143199494	1.0	0.4186938142650049
771	CTGCC	193.0	-0.7800725489675376	1.5356490857440746e-11	1.5694333656304442e-08	0.8915341372402099	193.0	-0.4203003252647164	3.713495148877651e-05	0.03795192042152959	0.6089857435168434
772	GCGAT	121.0	-0.7750115733104601	1.611701120908048e-06	0.001647158545568025	1.014413100671092	121.0	-0.5457504981849349	0.3471210636032954	1.0	0.6955674111073535
773	TCGCT	60.0	-0.7748697942712864	0.0005503213369971707	0.5624284064111085	0.987041581353791	60.0	-0.5320414452040049	0.5204550598390079	1.0	0.8793529141774615
774	CGGCA	143.0	-0.7744026887915515	1.1760983081946123e-05	0.012019724709748937	1.2269309250758835	143.0	-0.5992688304078337	0.9421535076479247	1.0	1.0145421258930671
775	ATCGT	91.0	-0.7731183199513709	0.00023264574976155706	0.2377639562563113	1.1626204964420317	91.0	-0.5490172901275365	0.5328088734580321	1.0	0.8595550551201699
776	CGAGC	97.0	-0.7725352588494033	3.7137258305607058e-06	0.0037954277988330415	0.9384698390901423	97.0	-0.4823493322720936	0.013223635724018464	1.0	0.4801853764286447
777	TGATG	133.0	-0.7713675520444327	2.694857528808132e-09	2.754144394441911e-06	0.8473953228571974	133.0	-0.43018364247260205	0.0014959412103313229	1.0	0.6231406024403712
778	CCTTC	96.0	-0.7710168457558111	9.473525991984198e-05	0.0968194356380785	1.1282642038136115	96.0	-0.5688085868438592	0.7132021163201627	1.0	0.9734582965142983
779	GCATT	64.0	-0.7677229820370868	9.16956999114005e-06	0.00937130053094513	0.7834638856071564	64.0	-0.4118560011527645	2.1351082265219186e-05	0.021820806075054006	0.33707186598117367
780	TATAT	35.0	-0.7649791810363252	0.061535438341672605	1.0	1.4549876363938141	35.0	-0.5859481295154344	0.9327755406039817	1.0	1.3566922731724689
781	TTCAT	100.0	-0.7647110353550789	0.00021139320289829966	0.21604385336206225	1.2366238568216619	100.0	-0.5743690500577057	0.7772796941937764	1.0	1.095301995680824
782	CCACG	70.0	-0.7632694520838461	1.804426416216543e-07	0.0001844123797373307	0.6880776902261412	70.0	-0.4425649480825937	0.012288842651309745	1.0	0.5299458769787889
783	CGTCC	90.0	-0.7630852169084024	0.0009984348367306935	1.0	1.3306537684823736	90.0	-0.5511491761202068	0.568707579035708	1.0	0.9002363406882852
784	TCGTC	121.0	-0.7609824496862918	6.784741499708394e-06	0.006934005812701979	1.1204730985299707	121.0	-0.5374539024678585	0.3887632635863102	1.0	0.8645100611325672
785	GCAAG	70.0	-0.7574456042967098	0.0060501971687560415	1.0	1.4268708002245971	70.0	-0.7090755110212089	0.49126287704941163	1.0	1.2530590754482143
786	AATCT	23.0	-0.7553766218777508	0.06355687223780791	1.0	1.1907983394859192	23.0	-0.36485698319493154	0.002586717342433872	1.0	0.3395960739477221
787	CTCTA	16.0	-0.7552016871639425	0.015942335705350322	1.0	0.7147545237021531	16.0	-0.19604720136950937	0.000550449334294136	0.562559219648607	0.3748442644169766
788	CTTCT	22.0	-0.7536831366796118	0.07066941076584725	1.0	1.1990964592230193	22.0	-0.5934837242683655	0.968470020611523	1.0	1.4014906548159507
789	AGCGA	84.0	-0.7493390476667227	3.864037261900958e-05	0.03949046081662779	1.0351216873903295	84.0	-0.5425067449960581	0.5281548051115503	1.0	0.9104413800870552
790	TCTTT	63.0	-0.7489459534123089	0.0022864663080311935	1.0	1.2261581901055414	63.0	-0.5537908530082474	0.7192745094760857	1.0	1.1352947452139959
791	GCGCG	148.0	-0.7486098164888371	1.011631964974213e-06	0.0010338878682036455	1.1723620980211764	148.0	-0.5129909152013807	0.18266536491125057	1.0	0.8399666903902515
792	TACGA	41.0	-0.7459981112584894	5.791382874405578e-07	0.0005918793297642501	0.533305197511186	41.0	-0.31946475576468747	1.6983865603406246e-08	1.7357510646681183e-05	0.2604354947874757
793	AACGC	202.0	-0.7443321561413409	6.1455713910128935e-09	6.280773961615177e-06	1.1610150328988007	202.0	-0.5320477189960128	0.33589263302876193	1.0	1.0812966917169378
794	TCTAC	45.0	-0.7440315138787363	0.0002466316145674695	0.2520575100879538	0.8347278334011232	45.0	-0.5000424239832807	0.38742904581208004	1.0	0.8098987019102462
795	TATCA	65.0	-0.742731035520226	2.0765394889733024e-10	2.1222233577307152e-07	0.5321623242121706	65.0	-0.3863545950394096	3.230179710669134e-06	0.0033012436643038547	0.34620590522412986
796	GCCGT	126.0	-0.7425251097315815	2.898455110477123e-07	0.000296222112290762	1.0305670286396313	126.0	-0.42758646527983174	0.013975294070385759	1.0	0.8007917810649492
797	ACTCA	45.0	-0.7422121570462932	0.00042191439345908504	0.4311965101151849	0.87627465148777	45.0	-0.4664098688333345	0.20617357705007186	1.0	0.7268443379991902
798	CTTTG	87.0	-0.7418360799985856	2.8467657838355844e-05	0.029093946310799673	1.0518877512030913	87.0	-0.46997450383030914	0.05351342066308515	1.0	0.645416228927522
799	TAACC	103.0	-0.7392968102218964	9.074038998572176e-07	0.0009273667856540764	0.9726142563969428	103.0	-0.5168747498220477	0.2786579569728255	1.0	0.8252359561795539
800	CTTTC	179.0	-0.7382999561225178	2.675848163977457e-12	2.7347168235849612e-09	0.8941130182365898	179.0	-0.5150604336313649	0.13137874772041735	1.0	0.797765926822243
801	TACGG	70.0	-0.7372136210640965	1.0671159786312731e-05	0.010905925301611611	0.8863844029105402	70.0	-0.4374345289411167	0.005474012508253441	1.0	0.4900838282405101
802	GCTGT	116.0	-0.7352715056801171	2.9624467838472714e-05	0.030276206130919112	1.2509563298973096	116.0	-0.4872766578488087	0.13902360165931257	1.0	0.8542391297495967
803	CGCAG	133.0	-0.7340755046135875	3.692275170306202e-11	3.773505224052938e-08	0.8089356491702011	133.0	-0.4224545385017669	0.00027014648285434285	0.2760897054771384	0.5637528029366472
804	ACTAC	53.0	-0.733364148934684	0.0015389876303462343	1.0	1.10418654468972	53.0	-0.5118737920640853	0.5443944952480717	1.0	1.1162835110269052
805	TGGAC	54.0	-0.7326421301563477	1.8958244856003654e-05	0.019375326242835736	0.7941788701524424	54.0	-0.49236513622862327	0.04317814390323974	1.0	0.4010755805190421
806	CGCAT	91.0	-0.7325311362596046	0.0013941368605804828	1.0	1.4691570957907756	91.0	-0.637257909412379	0.8050660867982649	1.0	1.2263884791568493
807	TGGCA	117.0	-0.7308324156115993	7.815885988051013e-05	0.07987835479788136	1.3459520680327355	117.0	-0.5215076293758981	0.21523985922206054	1.0	0.7285349558542278
808	AGTTA	32.0	-0.7269678904822515	0.011013871532522321	1.0	1.0741898497374174	32.0	-0.6128713600254923	0.9667656620115532	1.0	1.0013690240482553
809	ATTGC	198.0	-0.7259257117837107	4.5403601005025495e-08	4.640248022713606e-05	1.2724548305990522	198.0	-0.5473185779199712	0.42167827026198956	1.0	1.0156369544726456
810	TGCGT	72.0	-0.7258634228017552	3.858676897319666e-06	0.003943567789060699	0.8719003117028051	72.0	-0.4601766467236218	0.09041582693363116	1.0	0.7180358817525552
811	TACTG	74.0	-0.7248053141222022	0.00034394934120507984	0.3515162267115916	1.180926316087553	74.0	-0.42407822719268035	0.1374189804538774	1.0	1.0387033638339553
812	TGCCT	45.0	-0.7186389456048112	4.735289584345097e-05	0.04839465955200689	0.7758135672464767	45.0	-0.2996368645990938	1.6131057957207678e-09	1.6485941232266247e-06	0.2705201136060945
813	GATTA	62.0	-0.7165836398755182	4.6122244387020705e-06	0.004713693376353516	0.8202655732535088	62.0	-0.30616235326342306	3.998706539236649e-09	4.0866780830998554e-06	0.3434120190279575
814	TTTGC	271.0	-0.7163112315476192	2.3652836153754467e-11	2.4173198549137066e-08	1.237286450760846	271.0	-0.49514967365200135	0.041199052963059354	1.0	0.8850539336125698
815	AGTAT	31.0	-0.716034207790234	0.0007534612803879854	0.770037428556521	0.7785049111023923	31.0	-0.5347156167045582	0.4877971085312752	1.0	0.560523228033905
816	TCCGA	40.0	-0.7146722633571012	0.028986328520639114	1.0	1.4667249095328356	40.0	-0.7299449480459372	0.5864094959677542	1.0	1.4354148363460617
817	CCGAG	30.0	-0.7141499578872131	1.4160054453230766e-06	0.0014471575651201843	0.47707851546536373	30.0	-0.34074451165178055	0.00015790475747750644	0.16137866214201158	0.33405827507565644
818	CTCAG	34.0	-0.7130049140313878	0.009074914495694919	1.0	1.1093914830616145	34.0	-0.46160548284534025	0.26105147775319404	1.0	0.7334114173085711
819	TACTA	14.0	-0.7114590732363885	0.03281259383548212	1.0	0.8289277556130085	14.0	-0.10257792415974011	4.7097837683301495e-06	0.004813399011233413	0.2519402041997945
820	CCTGT	52.0	-0.7097517448760595	6.982257409209801e-06	0.007135867072212416	0.7644074772957894	52.0	-0.28023173919240807	2.918593958443238e-14	2.982803025528989e-11	0.22464135025055074
821	CCGAC	80.0	-0.7096003528104702	4.915557137148862e-08	5.023699394166137e-05	0.7871359301883103	80.0	-0.40026578571308874	0.0002924583348155331	0.29889241818147483	0.4841442801162315
822	GCGTT	100.0	-0.7090284171725181	2.435533814161121e-05	0.02489115558072666	1.1997383444559164	100.0	-0.5363500739972704	0.4823499108017457	1.0	0.9796832726873468
823	CTGCG	140.0	-0.7086175396204984	7.957131090555734e-08	8.13218797454796e-05	1.1118821945837827	140.0	-0.4908824750343818	0.1072983652106604	1.0	0.8464120543101123
824	CGCGC	277.0	-0.7083645502289831	7.087525688064362e-15	7.243451253201778e-12	1.0757173670943017	277.0	-0.524921202030556	0.09857410172955208	1.0	0.8292510450798057
825	TGTCG	73.0	-0.7058270778271658	2.1735048230487347e-07	0.0002221321929155807	0.7971960369948148	73.0	-0.4872236898136965	0.03244231961086941	1.0	0.46306993868531443
826	ATTCG	47.0	-0.7048621057553767	0.003588185956539456	1.0	1.1962416810640797	47.0	-0.5996308027575357	0.9730214428152173	1.0	1.1704276676426522
827	CCTGA	107.0	-0.7022905140630028	2.160751319997782e-11	2.208287849037733e-08	0.7433204719441989	107.0	-0.37289120902381473	1.8346514835395613e-06	0.0018750138161774317	0.47616333606905215
828	TCGTT	51.0	-0.7007478234069694	0.0005495064403545165	0.5615955820423159	1.043874416227566	51.0	-0.42588991251781677	0.06900161935767182	1.0	0.6899507084811941
829	CCAAG	21.0	-0.6999624498937399	0.17026172232423606	1.0	1.7412132633434403	21.0	-0.6298628693224372	0.9027501877819585	1.0	0.9045639673967374
830	AATCG	49.0	-0.6940884107837112	0.0005325877269076367	0.5443046568996047	1.0300477264586998	49.0	-0.4645349261423093	0.11506104019249336	1.0	0.6145343795705436
831	GTAGC	60.0	-0.6938989486690145	5.188966727770088e-06	0.00530312399578103	0.8445274632985026	60.0	-0.39897775654964185	0.0002744537765108804	0.28049175959411976	0.4132184764891231
832	TTTTG	100.0	-0.693883543764315	2.006145214595353e-09	2.050280409316451e-06	0.8275977728781636	100.0	-0.4926034048776845	0.012010888001739387	1.0	0.4409235776062906
833	AAGCA	40.0	-0.6934223750310041	0.0005390481852279098	0.5509072453029238	0.9174663914659684	40.0	-0.30538466672081405	9.909120565096842e-08	0.00010127121217528972	0.2911600954876091
834	CGCTA	54.0	-0.6911440007313611	0.0007607470263644712	0.7774834609444896	1.1297411330717924	54.0	-0.22608161971345758	2.0765177869056708e-08	2.1222011782175958e-05	0.42316054210265636
835	AACGA	53.0	-0.690309425312632	5.6967007095570535e-05	0.058220281251673084	0.9137139505051678	53.0	-0.37725730256969353	0.0019936137037997884	1.0	0.5102476530838843
836	TCTCG	35.0	-0.6882393164163968	2.755897109721214e-06	0.0028165268461350806	0.5822507580241286	35.0	-0.3856571418878004	0.000205458823238594	0.20997891734984306	0.3127113546001544
837	ACCCT	28.0	-0.6878512759074767	0.04594048044936057	1.0	1.3976310600499344	28.0	-0.3417093777967265	0.08011552506295823	1.0	0.767443072984099
838	ACTAT	29.0	-0.6847693997373162	0.0004549349999509057	0.4649435699498256	0.7537605825026131	29.0	-0.3579500566915896	0.03233164900006644	1.0	0.5917342646882816
839	TCTGT	55.0	-0.6824984105783389	4.4026356767392045e-08	4.499493661627467e-05	0.6501263918004417	55.0	-0.3934749157383376	0.00010032079118623936	0.10252784859233662	0.3742181062857658
840	GCTCC	71.0	-0.6816145729855149	0.0013665768728101993	1.0	1.4120262969857151	71.0	-0.5332135542450972	0.5388468884868465	1.0	0.9853679056344585
841	ACAAC	115.0	-0.6783645131521678	3.3659373088198966e-06	0.0034399879296139343	1.2333449797025215	115.0	-0.4741763800348782	0.19348754935388138	1.0	1.0761074155964578
842	TCAAA	33.0	-0.6760903868246129	9.479654164617361e-06	0.009688206556238943	0.6170634792403996	33.0	-0.17463025858662515	2.1217512569773034e-11	2.1684297846308042e-08	0.24681009317377425
843	CGGAT	62.0	-0.6754759391143531	0.00036841661684887926	0.3765217824195546	1.179488641069692	62.0	-0.4928236744928824	0.21981687270289668	1.0	0.71523460625301
844	GTCTG	75.0	-0.6740516813973717	6.116863028746871e-06	0.006251434015379302	1.0069161192002665	75.0	-0.4679501301777364	0.0526472372089331	1.0	0.6045719219815119
845	CTGGG	97.0	-0.6737230419834085	1.1195111064322282e-08	1.1441403507737371e-05	0.8929142837260178	97.0	-0.4432391114901354	0.00015880329363849165	0.16229696609853847	0.4062187611617714
846	TGTTA	31.0	-0.6727140397693534	2.7557136804855432e-05	0.028163393814562253	0.6398739881767395	31.0	-0.375770484124361	0.00018237509941914596	0.18638735160636716	0.2996653099800969
847	ACCTT	70.0	-0.6726025701143169	0.002364202883295576	1.0	1.5050406868199853	70.0	-0.5258738772914127	0.5499784232932914	1.0	1.108066266121462
848	TGTAT	39.0	-0.6702260402878979	0.009989182076730465	1.0	1.3131930138049948	39.0	-0.4567664030152015	0.11808578983082699	1.0	0.5806100844234672
849	ATACC	73.0	-0.6691259804622073	5.5272726492981146e-05	0.05648872647582673	1.1387187886684629	73.0	-0.5242580432300402	0.40205815702640546	1.0	0.8228246869829399
850	ACCCC	30.0	-0.668421327053099	0.00023757083267687533	0.24279739099576658	0.7476345284521071	30.0	-0.4640886949408088	0.13089396132852743	1.0	0.4980080988428689
851	CGCGG	121.0	-0.6676847917336408	3.92718369630735e-12	4.013581737626112e-09	0.8165262196775579	121.0	-0.4642760282100431	0.004388281828743978	1.0	0.5347192331029123
852	CGTTA	92.0	-0.6676110499564021	1.3174875121362702e-07	0.00013464722374032683	0.9598746934125998	92.0	-0.44382315331013344	0.05345416095957136	1.0	0.7922392931359297
853	GAGCG	57.0	-0.6670158471499605	0.00042844638027589635	0.4378722006419661	1.156289178171478	57.0	-0.42852712006488575	0.04558113984152558	1.0	0.6531715881219418
854	GCTAC	100.0	-0.6666618510186609	1.8923855950925682e-05	0.019340180781846048	1.2766516816659508	100.0	-0.423731448874694	0.029311671224069153	1.0	0.8216880553758197
855	GTCGC	147.0	-0.6665207622558099	3.4205600112628673e-09	3.4958123315106503e-06	1.1057428028207428	147.0	-0.4866220268656655	0.07618456645415125	1.0	0.8066021810652088
856	TGCGC	274.0	-0.6659586002010778	8.340108208964887e-17	8.523590589562115e-14	1.0694204748003227	274.0	-0.4819040329861453	0.005482244013947527	1.0	0.7304054186288568
857	TCACC	149.0	-0.6645450755357095	8.842129659716917e-15	9.03665651223069e-12	0.8145809144783223	149.0	-0.443825995841965	0.003097766770827436	1.0	0.6559659194662395
858	GCCAG	211.0	-0.6626161843141259	9.907447217692405e-14	1.0125411056481638e-10	1.0530413703834762	211.0	-0.45348251850714133	0.004855198447284458	1.0	0.7753625699708487
859	CTAGC	5.0	-0.6617477072427727	0.089460560140753	1.0	0.5799343249294311	5.0	-0.3056243385310558	0.09498035802103671	1.0	0.30783669270068414
860	CTTCA	88.0	-0.6579321186180048	9.408057307891848e-08	9.615034568665468e-05	0.9381563632418846	88.0	-0.45008033050531593	0.01480234643109371	1.0	0.5860604989749492
861	ACTGA	97.0	-0.6533267823687168	1.2587370821057456e-09	1.286429297912072e-06	0.8598472917261027	97.0	-0.4521882332289045	0.1124685243128523	1.0	0.9422174797168683
862	GTAAG	36.0	-0.6529138409395132	4.303920900901415e-06	0.004398607160721246	0.6487655748889796	36.0	-0.4042956762040408	0.008507039927197847	1.0	0.4328061536369704
863	CGCGT	74.0	-0.6506765882853817	1.8672324862147756e-11	1.9083116009115008e-08	0.6394461850988332	74.0	-0.4034843924676663	0.001868923288200607	1.0	0.5381981049674791
864	GCTGA	204.0	-0.6475415301929913	3.2427265677136477e-20	3.314066552203348e-17	0.8240772732557924	204.0	-0.4120101424425129	1.8131119552930515e-08	1.8530004183094986e-05	0.47115655675948026
865	GTTCT	38.0	-0.6457900860113407	0.0005430922753733737	0.555040305431588	0.9680903174177414	38.0	-0.5233900505477942	0.5055993398906277	1.0	0.7523440592215074
866	GCCGC	261.0	-0.6455188186413421	3.472865299003378e-17	3.5492683355814523e-14	1.0622103922012023	261.0	-0.48507408628799603	0.016082969052092635	1.0	0.8025702744879916
867	TACAC	42.0	-0.642135287873722	1.1960949372870388e-07	0.00012224090259073538	0.6066220669628031	42.0	-0.3640962135292825	8.819822990412552e-05	0.09013859096201628	0.35958511408733174
868	CGGTT	61.0	-0.6404665178398108	8.278849919949428e-05	0.08460984618188315	1.1094735742829123	61.0	-0.514985566350221	0.4915805878417766	1.0	1.0208064542846358
869	ATTCA	54.0	-0.6377950807526668	1.2978213483221218e-05	0.013263734179852086	0.9210623326342535	54.0	-0.4279613609660424	0.04970934941350995	1.0	0.6493591196582328
870	CTTAC	67.0	-0.635615407234543	4.226475890286982e-06	0.004319458359873296	0.9870761966708212	67.0	-0.3862468133893281	0.004257043416689711	1.0	0.6059176681539534
871	GCTGC	318.0	-0.6336174584007724	8.132682592248974e-17	8.311601609278451e-14	1.227837618180442	318.0	-0.502316048346432	0.04045583209154187	1.0	0.8937515498617452
872	CTGCT	118.0	-0.6335482846935152	1.1585983384339493e-18	1.1840875018794961e-15	0.6256671442742292	118.0	-0.39848568971486004	4.194353063914057e-06	0.004286628831320166	0.46554555803801245
873	CCTCA	22.0	-0.6335341553149484	0.0005645652496191314	0.5769856851107523	0.7014233985489817	22.0	-0.25290498316058074	0.00010050799969697503	0.10271917569030847	0.34579796872272567
874	GACTT	32.0	-0.6314574277128339	0.00015897456524711814	0.16247200568255474	0.8017725823780028	32.0	-0.33525420174291015	1.5590654727301322e-06	0.001593364913130195	0.2583501327302484
875	TAGCA	30.0	-0.6313684767156083	0.00011418407889010353	0.1166961286256858	0.7484820011629651	30.0	-0.306824475958525	1.084416345250312e-07	0.00011082735048458188	0.2338201568082525
876	ACCGG	101.0	-0.6300831106532951	3.936170555720262e-07	0.00040227663079461074	1.1294635328274436	101.0	-0.5131014883098898	0.2680224250799506	1.0	0.8331175102162302
877	TACAT	29.0	-0.6292511285393985	0.00599386179142652	1.0	1.1069162956562315	29.0	-0.30294263988952247	0.00028796541222670096	0.2943006512956884	0.3934222049196105
878	ACAAG	23.0	-0.6290386231970257	0.0020630891147484383	1.0	0.8397565840041876	23.0	-0.6481497213514733	0.7716258015824078	1.0	0.6971127405358495
879	ATCTA	16.0	-0.6274078923133578	0.00011556736089461436	0.11810984283429588	0.4749482180415515	16.0	-0.22417892622114333	4.452614016120478e-06	0.004550571524475129	0.21859965037085793
880	CACGA	62.0	-0.627236610989296	1.9703497294703515e-05	0.020136974235186993	1.043172150542291	62.0	-0.5520614312858402	0.7371667797638408	1.0	1.2465710676182582
881	CATAT	73.0	-0.624238345644887	2.746302972138352e-05	0.02806721637525396	1.1752283924483968	73.0	-0.5463369145207645	0.6848244255445872	1.0	1.239018373960971
882	CTCGC	101.0	-0.6240618247775883	2.318410877266997e-06	0.002369415916566871	1.2357341894698524	101.0	-0.5138785757670585	0.3209994124262418	1.0	0.9225811965809672
883	CTGTT	87.0	-0.6233877961521529	2.206356369953176e-05	0.022548962100921457	1.2822153337261166	87.0	-0.4545831956184979	0.17162848073988127	1.0	1.020729065500456
884	TCAAT	46.0	-0.6226696256986062	0.00777122462041226	1.0	1.5037356701895803	46.0	-0.6649284127372725	0.7839811158819081	1.0	1.4631223374516917
885	TTAGG	14.0	-0.6214649140048923	0.09026791917013627	1.0	1.2656973079068101	14.0	-0.6634568060762994	0.8151807031116297	1.0	0.9100912061670638
886	AGCTA	23.0	-0.6212097914326027	0.00010301184177659329	0.10527810229567834	0.6287155838433772	23.0	-0.30210655652301405	4.256285812610198e-05	0.043499241004876225	0.28589980772505913
887	CCAAC	99.0	-0.6194618732427634	1.5098542498450055e-08	1.5430710433415956e-05	1.000825941231282	99.0	-0.4437580261095097	0.10074862814584044	1.0	0.9709258064296354
888	ACGCG	95.0	-0.6171259000224967	1.472609866821739e-12	1.5050072838918174e-09	0.7445993947945251	95.0	-0.42805948710410935	0.0002496064892560751	0.25509783201970876	0.45400127678603663
889	GCTCG	42.0	-0.6154180187138557	1.3116211248630783e-09	1.340476789610066e-06	0.5203158431910861	42.0	-0.3515491681804602	0.0002514888708647522	0.2570216260237767	0.41041403927599496
890	ATTTG	59.0	-0.6137977022044648	7.293899343564814e-06	0.00745436512912324	0.9768770238624781	59.0	-0.4931362234525539	0.2381856137543901	1.0	0.7237594997531326
891	TGAAG	105.0	-0.6135461568839583	1.368261283581253e-07	0.00013983630318200406	1.135712529119128	105.0	-0.2967863575244384	2.1294178587077646e-07	0.00021762650515993356	0.5691513972062108
892	AGTCC	37.0	-0.6134119281474665	1.2127523812675629e-05	0.012394329336554493	0.7523488835104699	37.0	-0.4902772792299476	0.1626318763836994	1.0	0.4914016093815645
893	CGTCT	65.0	-0.607972122173137	6.719282096415814e-12	6.867106302536962e-09	0.6080562185962438	65.0	-0.371794263427968	1.343195842982505e-07	0.000137274615152812	0.317741345819946
894	CGTCG	112.0	-0.6045522766874389	1.7099268188142146e-21	1.7475452088281276e-18	0.5666607652501575	112.0	-0.4170398198766812	8.147963436878318e-05	0.08327218632489641	0.48728958901809266
895	AACCT	53.0	-0.6044050806040696	0.002305192270781893	1.0	1.444584238699996	53.0	-0.4720721083635875	0.3108839880523671	1.0	0.9487591891694693
896	CTTGT	49.0	-0.6027117865123345	3.6566603526610586e-05	0.03737106880419602	0.9811207331456153	49.0	-0.31222939106152026	8.76681940004228e-07	0.000895968942684321	0.36373200844434456
897	TACGC	149.0	-0.6017799962232302	5.039458328503653e-21	5.150326411730734e-18	0.7068058636585406	149.0	-0.3609763953420313	7.59021428735527e-11	7.757199001677085e-08	0.4252837485898639
898	ACTTA	21.0	-0.6016914511120146	0.0030993866077752698	1.0	0.870657820521097	21.0	-0.3548481071933606	0.0020923938676106874	1.0	0.3250936351921119
899	CCCTT	34.0	-0.6016342936324621	0.00018173097950031317	0.18572906104932005	0.883669337045615	34.0	-0.3564552391306248	0.004789943482865607	1.0	0.479947864068864
900	TCCGT	44.0	-0.6004384752524986	3.362952837398672e-06	0.0034369377998214427	0.7958987124405774	44.0	-0.4566627847298378	0.07673726708625163	1.0	0.5441677432510341
901	ACAAT	45.0	-0.5995150516503632	4.90488496079243e-07	0.0005012792429929864	0.7300975901264376	45.0	-0.5278531976741345	0.4574979771086668	1.0	0.6943125168476304
902	TAAAT	28.0	-0.5979063025947157	0.0008014007101005979	0.819031525722811	0.9008838389341773	28.0	-0.58627570797907	0.887152259125902	1.0	0.7077354883978564
903	ATCTG	74.0	-0.5956341701249025	1.409425260918447e-10	1.440432616658653e-07	0.7429706582997032	74.0	-0.32750292498298794	7.389534204038999e-07	0.0007552103956527857	0.44126675951744176
904	AATGG	94.0	-0.5895654253784186	4.329830126277284e-11	4.425086389055384e-08	0.8451806301542	94.0	-0.39885211697497897	0.0006444558065323361	0.6586338342760475	0.5671068775173896
905	GTAGA	26.0	-0.5893404541250874	0.05381738899834155	1.0	1.6407201176931958	26.0	-0.42728452429258823	0.0945157346712399	1.0	0.5226689060142624
906	CCTGC	202.0	-0.5890493963433627	3.13253117430812e-15	3.2014468601428984e-12	1.0830844963685973	202.0	-0.42527890202431723	0.001204148215826267	1.0	0.7795152562268117
907	TCCTT	14.0	-0.5890342191822481	0.02200988758594143	1.0	0.9375581717872737	14.0	-0.3952172564721304	0.297774284086247	1.0	0.7251672925972088
908	GTCAT	66.0	-0.5867114634207404	9.976562152853523e-08	0.000101960465202163	0.886346244877066	66.0	-0.43328283223708525	0.02316307304897984	1.0	0.6013468572729641
909	TTCGC	182.0	-0.5856102361993728	9.188263123199043e-20	9.390404911909422e-17	0.8609724106157151	182.0	-0.44013077934423767	9.517757599696357e-05	0.09727148266889678	0.5586643867932134
910	CCCTA	13.0	-0.5805711625402986	0.05098340935060847	1.0	1.0975493512333327	13.0	-0.29208602142107376	0.07340249359437273	1.0	0.575901805463816
911	AAAGA	42.0	-0.5728357460819604	2.3163880812353208e-05	0.02367348619022498	0.9064370605354506	42.0	-0.427869495064252	0.014982700945474036	1.0	0.4531152324420132
912	TCCAT	37.0	-0.5727837434233961	0.008251596806166269	1.0	1.452703491860145	37.0	-0.3678239451910534	0.021343483701643032	1.0	0.6004990048650215
913	TGAGA	29.0	-0.5727334413746556	2.458291732255821e-07	0.0002512374150365449	0.5323031987535968	29.0	-0.2861064610692235	6.896961943491302e-08	7.04869510624811e-05	0.23732468451726307
914	TATGC	138.0	-0.5715910056461232	1.4273365820883176e-12	1.4587379868942604e-09	1.0076739324516664	138.0	-0.4758753415366193	0.11972341589941288	1.0	0.9720787003221818
915	CCGCT	71.0	-0.5705835337774535	7.70695415267074e-19	7.876507144029497e-16	0.46613810263640587	71.0	-0.3603835197591801	2.7275310489298944e-12	2.787536732006352e-09	0.24440570609584206
916	AACTG	63.0	-0.5695081269302668	2.7824085622034758e-05	0.028436215505719523	1.1767169187096707	63.0	-0.44314003531837937	0.07917672890465463	1.0	0.7217301362627322
917	GCCCT	27.0	-0.568526138429435	3.0333883366995238e-09	3.100122880106913e-06	0.3981846176889993	27.0	-0.4740242756764405	0.0962662473999108	1.0	0.3956823092245251
918	CCAGG	98.0	-0.56794079974874	9.414204372561357e-08	9.621316868757707e-05	1.1536142554935347	98.0	-0.4216058816423964	0.03429035753316309	1.0	0.8476326665410718
919	TCTTA	21.0	-0.5666089438417531	0.0007472498076722928	0.7636893034410833	0.7770499274266035	21.0	-0.23476627587449414	2.328786357476384e-05	0.023800196573408643	0.310238299417211
920	TGCTG	144.0	-0.5631805753083579	4.117460529173484e-16	4.208044660815301e-13	0.8841403577667931	144.0	-0.4311843966180894	0.0008449023011998901	0.8634901518262877	0.6132256920612872
921	CTCAT	44.0	-0.5616828987571089	1.5012668571439768e-05	0.015342947280011444	0.92281896046501	44.0	-0.3681969421805435	0.04949925124250375	1.0	0.7785331108928478
922	GTTAT	89.0	-0.5574602174541171	1.3653746388376178e-12	1.3954128808920455e-09	0.7801664079571217	89.0	-0.44694835663642024	0.009955471826844121	1.0	0.5675355280889901
923	TATTT	45.0	-0.5565324333291006	1.3600771559789519e-11	1.3899988534104888e-08	0.5074748120607734	45.0	-0.2982025961582259	1.4689987125206818e-06	0.0015013166841961367	0.3704074134459912
924	TTTGA	79.0	-0.5565295818621582	6.128820950359406e-12	6.263655011267313e-09	0.7508862848691221	79.0	-0.37772186694840404	0.005599019296248672	1.0	0.710301887364538
925	TCCCT	19.0	-0.5563933661981527	0.0021521814195643633	1.0	0.8335266374274751	19.0	-0.3401410201945631	0.004839263508246086	1.0	0.3600863771721764
926	ATCGC	167.0	-0.5533163960383346	1.4489834361170234e-29	1.4808610717115978e-26	0.6398989951839698	167.0	-0.3990203728460318	1.0282722765259183e-08	1.0508942666094885e-05	0.4423267929119316
927	CGAGA	41.0	-0.552604876259959	8.035760868984017e-06	0.008212547608101665	0.8600568412223868	41.0	-0.46209924932709306	0.20232345110883812	1.0	0.7080527516724333
928	GCTCT	33.0	-0.5468679118415243	3.276803655915509e-09	3.3488933363456502e-06	0.49394752404500586	33.0	-0.37281416782358234	3.3711530021155543e-06	0.0034453183681620965	0.23822126844028255
929	TTTAT	109.0	-0.5464136987162748	5.929009760382163e-09	6.059447975110571e-06	1.1461216166455908	109.0	-0.3822071885208751	0.0035331760148048365	1.0	0.7813846926817005
930	AAACA	51.0	-0.5441428848219083	1.145016699237565e-05	0.011702070666207915	1.0202125177701433	51.0	-0.4632374595678673	0.3416619980112675	1.0	1.0577853430371729
931	TTACA	42.0	-0.5440617476127941	2.3927439836641863e-07	0.00024453843513047986	0.730234368404282	42.0	-0.3660771289595324	0.0049345524311440086	1.0	0.521964303334463
932	TCTCT	23.0	-0.5430661389655335	1.9004035646437836e-09	1.9422124430659467e-06	0.3429618204593878	23.0	-0.4065401135051303	0.0002721514805794015	0.27813881315214833	0.22050124644717517
933	TATGG	73.0	-0.5419340316174818	1.598289331741794e-10	1.6334516970401134e-07	0.816893562808683	73.0	-0.4061827947500452	0.00012386820513958906	0.12659330565266003	0.4307941081401365
934	TATCT	42.0	-0.5402539152766411	1.8224472401675554e-07	0.00018625410794512415	0.7244848002804557	42.0	-0.3474812305342422	0.0003681335159300734	0.376232453280535	0.43054520793697126
935	ACGCA	69.0	-0.5401210578721021	6.2547007029988795e-06	0.006392304118464855	1.1875406313606411	69.0	-0.3491479341847878	1.928787389595354e-05	0.019712207121664518	0.46327374953202677
936	TCCGG	102.0	-0.5378789418322981	5.361148534384799e-11	5.4790938021412646e-08	0.9658267569932798	102.0	-0.3892912245554238	0.002510442878258835	1.0	0.7042572151866264
937	TGCGA	75.0	-0.5362654963552015	1.350796929810373e-10	1.3805144622662012e-07	0.8175169099352267	75.0	-0.4051930085518416	0.00014188954715210254	0.14501111718944878	0.43209015511357735
938	ACAGA	41.0	-0.535763091814467	0.00020491474253528412	0.20942286687106038	1.1043303915708587	41.0	-0.5352000854841564	0.6505255772971301	1.0	0.9852471086424807
939	GTCGA	101.0	-0.5350107550343899	3.023274618762446e-12	3.08978666037522e-09	0.8926955597630093	101.0	-0.5057693057959394	0.1438095604329045	1.0	0.6798579359922664
940	TCGCG	85.0	-0.5331632562728097	7.444580733203313e-12	7.608361509333786e-09	0.8197217651094478	85.0	-0.4194797890319218	0.0005168887134597301	0.5282602651558441	0.4747033790558649
941	CTCGT	42.0	-0.5330977045582349	8.097763331359746e-08	8.275914124649661e-05	0.7040346590904084	42.0	-0.32184229632750266	0.00016557940576082393	0.16922215268756205	0.4432982162341086
942	GCTCA	54.0	-0.5330349132083212	3.001554520368427e-08	3.067588719816532e-05	0.8012805382706113	54.0	-0.36773324045820305	0.028003434503956478	1.0	0.7731464710042842
943	CTCCT	22.0	-0.5322930968047341	0.0002521829882482677	0.2577310139897296	0.7556720050636196	22.0	-0.42646815157907114	0.14932777616343706	1.0	0.5608229915269184
944	CCCGT	49.0	-0.5320694741288853	8.575158531553289e-14	8.763812019247461e-11	0.47992512005786525	49.0	-0.3533509921290793	2.8833036703892828e-06	0.002946736351137847	0.33295529811037855
945	TGCAT	62.0	-0.5278186262046641	9.789199449614248e-11	1.0004561837505761e-07	0.7196125553789327	62.0	-0.36616192621245386	2.985478838565665e-05	0.030511593730141097	0.4175664814359712
946	CGCTG	161.0	-0.5251921586847531	4.27803591161035e-16	4.3721527016657777e-13	0.9898815740810023	161.0	-0.4238005897077122	4.103535848354008e-05	0.041938136370177966	0.5367556109115974
947	GTCGG	87.0	-0.5228301066803531	1.3926567980102563e-08	1.423295247566482e-05	1.0675568808684033	87.0	-0.43607555601335374	0.023175797684869374	1.0	0.6832983898583944
948	TTGAT	66.0	-0.5084921852174454	4.0350759032514e-06	0.004123847573122931	1.181039933411305	66.0	-0.33566582434444237	0.006620728407169215	1.0	0.781194172350681
949	CCTAT	11.0	-0.5082103869315473	0.11621500338509068	1.0	1.4122404022917003	11.0	-0.5173979268112997	0.7671794005158039	1.0	0.9597234204219304
950	GGTCT	48.0	-0.5048075424610395	6.277094664571496e-08	6.415190747192069e-05	0.79430842393918	48.0	-0.34509046398788307	9.90673757472259e-05	0.10124685801366487	0.42395867271507587
951	TATTA	25.0	-0.503834242397582	0.0002753364523361641	0.28139385428755975	0.8654175752145138	25.0	-0.3018555889034899	0.010940653906144598	1.0	0.5503386824261233
952	CTTTA	69.0	-0.5033189661961366	1.0219545766502618e-11	1.0444375773365676e-08	0.7483726028425822	69.0	-0.3465117077607442	0.00021331433134685643	0.21800724663648727	0.5496508595278901
953	CTACA	20.0	-0.4998651115742067	1.6431993847533017e-08	1.6793497712178742e-05	0.3557626642001389	20.0	-0.29624678948812094	1.1966559535350038e-05	0.01222982384512774	0.23575121700110807
954	ATAAT	39.0	-0.4939081813966887	3.141623930996629e-07	0.0003210739657478555	0.7534356593409947	39.0	-0.40858763346333155	0.003797438523369138	1.0	0.3986436265791494
955	GTCTA	14.0	-0.4910524630858893	0.002253200171778568	1.0	0.7400495997771492	14.0	-0.13020605261619264	1.4540074675790299e-06	0.0014859956318657686	0.21374954119919598
956	CCACA	44.0	-0.48861765925654566	1.0843249827050506e-14	1.1081801323245617e-11	0.43410233528421377	44.0	-0.3504291494198947	5.273789298904114e-07	0.0005389812663480005	0.28715769910930883
957	ACCGA	92.0	-0.4819969481175021	1.9157407818924498e-11	1.9578870790940835e-08	0.9496419239698809	92.0	-0.39417716500535926	0.0002446067177103184	0.2499880654999454	0.530617793044107
958	GCCGA	122.0	-0.4792655916754373	1.0697575833230526e-12	1.0932922501561599e-09	1.0568010649222803	122.0	-0.4161610789155765	0.005853302617033539	1.0	0.7451436349636382
959	CCTCG	43.0	-0.47639083668919213	8.671333002822453e-16	8.862102328884547e-13	0.39959036199107933	43.0	-0.39540635454709605	8.074883403148562e-05	0.0825253083801783	0.31540641242961903
960	AAAAT	50.0	-0.47351743080581704	1.1709297868717067e-06	0.0011966902421828842	0.9782802136147422	50.0	-0.5468756558036673	0.6128803308166482	1.0	0.8131663312684242
961	TACCT	43.0	-0.4722368771820232	1.3124011678317101e-06	0.0013412739935240077	0.8934447831282893	43.0	-0.3671865410306407	0.11074290326567397	1.0	0.9589228880610153
962	CTTGA	48.0	-0.4720284876585061	1.2729832512425828e-08	1.3009888827699196e-05	0.774624098047391	48.0	-0.4374840021619843	0.1466414478389014	1.0	0.7884083138585262
963	TTTCT	38.0	-0.4616535284239887	1.383792257056174e-10	1.4142356867114097e-07	0.5465016773980762	38.0	-0.3376948697078606	2.6080254095198235e-07	0.00026654019685292595	0.2627251248891602
964	CATTA	72.0	-0.4541333282514034	2.3279035573032747e-17	2.3791174355639466e-14	0.5954054639505316	72.0	-0.31054553085802516	1.0083352089160051e-06	0.0010305185835121572	0.46738524750535604
965	ACTGC	154.0	-0.4529720395411015	4.5354971701338864e-27	4.635278107876832e-24	0.7397879662128946	154.0	-0.42934378536320056	0.003979340961588219	1.0	0.7473114063110436
966	ACACA	20.0	-0.45069025802835705	0.0006671819299932025	0.681859932453053	0.869860628460773	20.0	-0.2863542333735842	0.0054084780331275705	1.0	0.45465272647460087
967	TTCGA	70.0	-0.4504004376236774	6.5958949636321e-10	6.741004652832006e-07	0.922229687671215	70.0	-0.39778226632213204	0.06950516308904464	1.0	0.9422652241003994
968	CATGG	77.0	-0.44481115958270845	1.278760052676624e-07	0.00013068927738355097	1.198046811364122	77.0	-0.49907871276429094	0.333703029575808	1.0	0.959305401714571
969	TCTGC	199.0	-0.43816530545187904	7.201417234243932e-21	7.359848413397298e-18	1.0750429426092303	199.0	-0.4057722964054128	0.0029621334645780917	1.0	0.9360748956742071
970	GTGCA	46.0	-0.43718775544763566	4.135539405504512e-06	0.004226521272425611	1.0399699641636404	46.0	-0.40760596003133154	0.004436401573872717	1.0	0.4478306520519476
971	ACCTA	21.0	-0.43681307817048715	0.006658401990400954	1.0	1.2167069063737275	21.0	-0.4857821340187842	0.6596179114581353	1.0	1.2264407926042327
972	CCGCG	113.0	-0.43203874794758645	8.93085107035553e-31	9.127329793903352e-28	0.536002687777993	113.0	-0.3408415174752722	2.4168436562766015e-13	2.4700142167146866e-10	0.33819737821190377
973	GCACA	48.0	-0.4311746002380606	3.3138564224563005e-11	3.386761263750339e-08	0.652161092197067	48.0	-0.33653999338755547	2.0189917375287176e-06	0.002063409555754349	0.3438281210119124
974	ACCAT	94.0	-0.43034324708294025	2.0190432869192594e-13	2.063462239231483e-10	0.9150820766931022	94.0	-0.4084520569668462	0.014769850769393753	1.0	0.7687605421160506
975	TTTTT	68.0	-0.42493412587215673	8.849515583207403e-19	9.044204926037965e-16	0.5485821562145965	68.0	-0.2748694556928126	1.826953426052321e-14	1.867146401425472e-11	0.2798056844479587
976	CCGAT	47.0	-0.4189787553207381	1.648439616298262e-14	1.684705287856824e-11	0.5106518811262606	47.0	-0.3713322901898458	0.00011302032489704289	0.11550677204477783	0.38015498162634803
977	GCGCA	153.0	-0.40651211291783396	5.754620420875585e-28	5.881222070134848e-25	0.7605569717810833	153.0	-0.3986426624180039	1.1145287509283051e-05	0.011390483834487278	0.5628171113951808
978	GAAAT	55.0	-0.400979917334763	1.0462376798846934e-12	1.0692549088421568e-09	0.673946422631356	55.0	-0.3990236203779672	0.00031804798318594933	0.32504503881604024	0.39792457826440975
979	ACTCC	57.0	-0.40062046475061786	1.9829355060543405e-15	2.026560087187536e-12	0.5829140093482629	57.0	-0.24578229709734448	1.3568598838736453e-12	1.3867108013188656e-09	0.2991600072228623
980	CACTG	63.0	-0.3961318698304362	1.441158854787202e-17	1.4728643495925204e-14	0.5658116860104629	63.0	-0.3538296013190144	4.7288175288756e-09	4.832851514510863e-06	0.293601647778605
981	CTGCA	94.0	-0.3943134612730482	3.616655678812781e-08	3.696222103746662e-05	1.365424849144676	94.0	-0.4071067567590312	0.020952500666929934	1.0	0.8186691313610193
982	AGTCT	15.0	-0.392244874445241	4.6868005302309416e-07	0.00047899101418960225	0.3750181869925521	15.0	-0.17982002827304752	1.6086334200767018e-06	0.0016440233553183892	0.20892627587060703
983	CCTGG	160.0	-0.39171519699181234	2.0483937426943156e-27	2.0934584050335906e-24	0.8115870891496855	160.0	-0.3151289947956841	3.2095153997147138e-15	3.2801247385084376e-12	0.4203864525405669
984	GCAAT	92.0	-0.38709471764991576	1.964595411451089e-25	2.007816510503013e-22	0.5635208278316863	92.0	-0.37857437519909526	2.996410535103504e-05	0.03062331566875781	0.49513537182212586
985	CCTCT	8.0	-0.3731094645176903	0.00013033862711208204	0.13320607690854785	0.3244279339678387	8.0	-0.25405915069539925	0.0018386282280693164	1.0	0.20456408435016543
986	ATCGG	90.0	-0.37063123944109666	1.4910998023656985e-29	1.5239039980177438e-26	0.4877489560372062	90.0	-0.3553815148599029	8.054923591585402e-14	8.23213191060028e-11	0.2683526175855331
987	ACAGG	59.0	-0.369769940614863	1.966712863856315e-10	2.009980546861154e-07	0.8688151689105422	59.0	-0.5710098253799482	0.7666355557566109	1.0	0.8868389473058569
988	GTCCT	13.0	-0.3656924605755361	5.882175047935402e-07	0.0006011582898989981	0.33031040847697085	13.0	-0.33177443181524485	0.07573240239962638	1.0	0.5075966951262502
989	TCACA	31.0	-0.36198275247602807	7.253218100450708e-11	7.412788898660623e-08	0.49895588724331874	31.0	-0.1974164662907303	2.2826633688929674e-08	2.3328819630086127e-05	0.30263473626863147
990	GCCGG	101.0	-0.34762058402569546	3.895202070763065e-34	3.980896516319852e-31	0.4838761934401311	101.0	-0.28202479771494404	6.091841802131674e-14	6.225862321778571e-11	0.3724874004245729
991	TCTAT	27.0	-0.3439475347232775	5.553797404447459e-12	5.675980947345303e-09	0.39318858808618246	27.0	-0.2820722366348118	6.467569449106157e-07	0.0006609855976986493	0.2575649044060256
992	CCGCA	122.0	-0.3421965087959324	6.293111420895868e-12	6.431559872155577e-09	1.302133218908328	122.0	-0.3735812897981127	0.0021650416154468666	1.0	0.8171812886175037
993	TCGAT	41.0	-0.3318550392402715	5.579237906129911e-13	5.701981140064769e-10	0.5575729134849056	41.0	-0.34459918019300784	6.8196328486496e-05	0.06969664771319892	0.37579858461821014
994	CGAAG	105.0	-0.32544211475454365	1.6301240794777752e-21	1.6659868092262862e-18	0.7763915279519852	105.0	-0.3239715933077543	5.5166737259821765e-11	5.638040547953784e-08	0.394195169359008
995	TCAAG	15.0	-0.32370942599095837	0.00024128074459169217	0.2465889209727094	0.7269689909112126	15.0	-0.2892276721147873	0.03283381626717156	1.0	0.5172334539437577
996	CTTAT	40.0	-0.3154297073467759	2.1390789107376346e-10	2.1861386467738626e-07	0.6892725533687997	40.0	-0.35220430418571247	0.059752998011070986	1.0	0.825953268000264
997	TCTGG	198.0	-0.31330866448905786	1.0575554799572335e-37	1.0808217005162926e-34	0.8115516222464135	198.0	-0.34724202842507806	3.029263858877674e-12	3.0959076637729828e-09	0.48827576420984664
998	TTAGA	12.0	-0.29532917372806405	0.0013372839939640169	1.0	0.7681254126052299	12.0	-0.3079737889318228	0.01704938564770737	1.0	0.3670516444750809
999	GCTGG	421.0	-0.29238889275523205	5.298160234612135e-68	5.414719759773602e-65	0.9210319986536017	421.0	-0.40877163473026074	2.2490861435003392e-13	2.2985660386573468e-10	0.5324244995207472
1000	TCAGG	107.0	-0.292148880506239	1.703622473508076e-21	1.741102167925254e-18	0.8167463128242884	107.0	-0.28728360375212375	1.8126042867871708e-17	1.8524815810964886e-14	0.3221187141331657
1001	GGGTA	49.0	-0.288070520995022	2.7079926626424005e-05	0.027675685012205332	1.4366292113147372	49.0	-0.9102163490448566	0.001088483730989956	1.0	0.6136626469592424
1002	CTCGG	65.0	-0.2837725182202095	5.271463910959554e-26	5.387436117000664e-23	0.4422785974406807	65.0	-0.31460223900147577	2.464823334594088e-09	2.519049447955158e-06	0.33833474432048627
1003	ATTGG	82.0	-0.28045057681279495	5.013752095043425e-13	5.12405464113438e-10	1.0114216738871227	82.0	-0.3767865764073962	1.9166550927407057e-05	0.019588215047810012	0.4558103815443304
1004	GCTAT	51.0	-0.2785255384249343	1.4660962765259032e-19	1.498350394609473e-16	0.47330183900177886	51.0	-0.2827979868006478	7.25728287671247e-12	7.416943100000144e-09	0.259224216401745
1005	CCAAT	37.0	-0.27146379495084383	1.448437277660658e-14	1.4803028977691925e-11	0.47503300147778266	37.0	-0.4623847959708411	0.22580000328898847	1.0	0.7060772277738868
1006	TTAAT	45.0	-0.2561615304670096	1.0776978243857061e-09	1.1014071765221917e-06	0.8571122734323495	45.0	-0.24717943791011507	3.951530857264614e-09	4.0384645361244356e-06	0.32851421210434395
1007	TCAGA	47.0	-0.24805431611083237	5.1453824866330856e-05	0.052585809013390133	1.5165643105530886	47.0	-0.625017718351795	0.9183945051916909	1.0	1.5718086330687648
1008	TTTGG	83.0	-0.24170061065746737	1.0006078907387715e-19	1.0226212643350244e-16	0.7587452627620901	83.0	-0.33590056498346615	5.7754311671886405e-08	5.9024906528667904e-05	0.4111827772636792
1009	TCGCA	56.0	-0.2375118963423559	4.267887424370823e-07	0.00043617809477069814	1.308369440746655	56.0	-0.4245232887048114	0.21128065654146255	1.0	1.070399112042904
1010	TTGCA	71.0	-0.22254900941146957	3.579055190048286e-14	3.6577944042293486e-11	0.9052559325029481	71.0	-0.36628424907456164	0.0018482595725437775	1.0	0.6225717620119414
1011	GCAGG	129.0	-0.22237223235729833	4.989684268690738e-28	5.099457322601934e-25	0.8152780898836883	129.0	-0.3592116557356488	8.245414952830867e-12	8.426814081793146e-09	0.37165000221699845
1012	CTAAG	16.0	-0.21721077615292342	3.805783939626725e-07	0.0003889511186298513	0.47917799951662177	16.0	-0.21509116616609328	3.0483518856176654e-05	0.03115415627101254	0.2657358710156486
1013	CCAGA	123.0	-0.2130143127707998	2.644185823013273e-15	2.702357911119565e-12	1.2578871307467518	123.0	-0.4214448625016769	0.014723436338425771	1.0	0.8246957945906291
1014	ACTGG	173.0	-0.21248871620057322	1.531580264062833e-54	1.565275029872215e-51	0.585991830308054	173.0	-0.35819132179794866	2.580173491984431e-16	2.6369373088080885e-13	0.35835853393092615
1015	CTCGA	39.0	-0.2051789018115487	3.419154819349447e-20	3.494376225375135e-17	0.3592349666615442	39.0	-0.24617087035606774	7.918355453955052e-12	8.092559273942062e-09	0.23131378017174997
1016	CTAAT	15.0	-0.19567630626099444	4.131488058368397e-10	4.222380795652502e-07	0.26555744145786353	15.0	-0.33347705305137326	0.0023234002151208888	1.0	0.2837847974319404
1017	TAAGA	9.0	-0.1487633696989753	7.893097869917755e-05	0.08066746023055946	0.44480798578322495	9.0	-0.22388198360987868	0.00020269902538836565	0.2071584039469097	0.17803642908858985
1018	CGAAT	41.0	-0.13016800319986416	6.308261304679668e-19	6.447043053382621e-16	0.446016368496309	41.0	-0.2673969128612369	1.662931747280095e-12	1.699516245720257e-09	0.21533220275054415
1019	GCAGA	84.0	-0.09341590792425823	1.223352874657747e-27	1.2502666379002176e-24	0.644012079113652	84.0	-0.2638087825333762	5.4092423365505684e-11	5.528245667954681e-08	0.4154617483259559
1020	ATGCA	62.0	-0.03825109591954336	2.0003305883460228e-16	2.0443378612896354e-13	0.8456832014457235	62.0	-0.3126844828485465	0.0002053344525330129	0.2098518104887392	0.5835822016068294
1021	TCCTA	9.0	-0.020315649103169867	8.54670753125198e-06	0.008734735096939523	0.36639253165373814	9.0	-0.08234328498557747	9.295869131904841e-05	0.09500378252806747	0.21812520428772825
1022	CTTGG	21.0	0.18043292235101122	2.0491789815669253e-12	2.094260919161398e-09	0.43033736281407653	21.0	-0.19458221016158211	5.19094095196496e-07	0.0005305141652908188	0.25982583249922037
