# Supplementary material for: A CRISPRi screen in E. coli reveals sequence-specific toxicity of dCas9
Source: Nat Commun. 2018 May 15;9:1912. doi: 10.1038/s41467-018-04209-5 (PMC5954155; doi:10.1038/s41467-018-04209-5)
Supplement: Supplementary file 8 — Supplementary Data 5 [file 41467_2018_4209_MOESM8_ESM.csv]

guide	gene	essential	pos	ori	coding	fit18	fit75	ntargets	seq
AAAAAACCTGCTGGTGAGGC	NA	NA	2202483	-	NA	-4.85001218222446	-1.43754581722842	1	AAAGCAGATCACAGTAAATAAAAAAACCTGCTGGTGAGGCAGGTTCTTTTATTTACTATT
AAAAAACGTATTCGCTTGCA	curA	FALSE	1517891	+	FALSE	-0.0940262443346854	-0.100313167524872	1	TGTTGATGGCTACAGTGCTGAAAAAACGTATTCGCTTGCAAGGTTTTATTATCGCTCAGG
AAAAAAGCGCACTTTTTGAC	NA	NA	1919717	+	NA	-1.10930994836675	-0.246740496185317	1	GTAACGCCTGACAGCGCACAAAAAAAGCGCACTTTTTGACTGGCACATTCGGCTGCCTCA
AAAAAAGCGGTGACTTACGA	bglA	FALSE	3042929	+	FALSE	-1.32883073645651	-0.905068243759297	1	GCGCCCATATCGAAGAGATGAAAAAAGCGGTGACTTACGATGGCGTGGATCTGATGGGCT
AAAAAATCTGCCCGTGTCGT	gyrA	TRUE	2337231	-	FALSE	-0.840373196968713	-0.59885750981759	1	ATGACTGGAACAAAGCCTATAAAAAATCTGCCCGTGTCGTTGGTGACGTAATCGGTAAAT
AAAAAATGATGACGCAACGT	yadH	FALSE	143931	-	TRUE	-1.32353516820237	-0.347105355914167	1	TTACGCTGGAACTTGGCACCAAAAAATGATGACGCAACGTTGGCGTAGGCATTGGTGATC
AAAAACAACCCGCTGCTGGT	clpA	FALSE	923126	+	FALSE	-0.529238364518077	-0.421037074274644	1	AGGTTCTCTGCCGTCGCCGTAAAAACAACCCGCTGCTGGTGGGGGAATCTGGTGTCGGTA
AAAAACATTCCCCTTCGCAA	djlB	FALSE	677113	-	TRUE	-1.21286675412777	-0.39151871610769	1	TGCAGAATGGTCTGGAAGTTAAAAACATTCCCCTTCGCAATGGCATATAAAAAGGATTCC
AAAAACCATTCTGCCGTTTA	srlE	FALSE	2824956	+	FALSE	0.282596854696911	-0.126306588670585	1	GACACCATCGACACTGTATTAAAAACCATTCTGCCGTTTATGGCATTCGTCTCGGCGCTC
AAAAACCCGCCCTGTGCTTC	yraQ	FALSE	3295532	+	TRUE	-0.124177240628495	0.186929666175629	1	GCGCCCTGCCCCAGCGGCTAAAAAACCCGCCCTGTGCTTCCGGTATGTCAATTTCGACCG
AAAAACCTGCTCAGTGTGGA	abgT	FALSE	1399580	-	FALSE	-2.37028728470677	-0.13463616179717	1	ATGGTACGCCGGTCGTGGTGAAAAACCTGCTCAGTGTGGAAGGATTACACTGGTTTTTAC
AAAAACGATGCAGCTGACTT	groL	TRUE	4370644	+	FALSE	-0.401689918845197	-0.296523652009028	1	GCATGGTTACCGACCTGCCGAAAAACGATGCAGCTGACTTAGGCGCTGCTGGCGGTATGG
AAAAACGCAGTGACATAGTC	djlC	FALSE	680023	-	TRUE	-0.630161455719922	0.0254721029186597	1	ACCACGGACCTTCCATCGCCAAAAACGCAGTGACATAGTCAGGATGGTAACGGCAGCAAC
AAAAACGCCACGTGTTTACG	NA	NA	3965735	+	NA	-0.445463655086539	-0.402858997955657	1	TCATAAATTTGTCTTATGCCAAAAACGCCACGTGTTTACGTGGCGTTTTGCTTTTATATC
AAAAACGCCCTGCTGCTGGC	lacY	FALSE	361517	-	FALSE	-1.00528541045869	-0.363093456245877	1	TCATTAATCGCATCGGTGGGAAAAACGCCCTGCTGCTGGCTGGCACTATTATGTCTGTAC
AAAAACGCTATCCCGGCGCT	NA	NA	2752823	+	NA	-5.78282129942106	-3.59587448498618	1	ATCATTTATCCTGCTGTAAAAAAAACGCTATCCCGGCGCTGGGTAACATCGGGTTCATGC
AAAAACGGTGTCACGCTGTT	cobT	FALSE	2061977	-	FALSE	-0.253844166227893	-0.0736411993641171	1	GTTATACGCAGGAGCTGGCAAAAAACGGTGTCACGCTGTTTGGTGTAGGTGAACTGGGGA
AAAAACGTGATTAACCGTAC	ygjK	FALSE	3227015	+	FALSE	-1.98195012091204	-0.96261879394489	1	CCGCTAACGCCGACAATTATAAAAACGTGATTAACCGTACTGGCGCGCCGCAGTACATGA
AAAAACGTTGTCGCCGCTGG	yfaA	FALSE	2334528	-	FALSE	0.108692685922416	-0.388829938394518	1	TATGCTGGCAGTGGGCCAGAAAAAACGTTGTCGCCGCTGGTGGTGCACAACAATCTGCAA
AAAAACGTTTGCCAGCAACC	rimI	FALSE	4606315	+	FALSE	-1.02253588417556	-0.634344511793844	1	CACGCCTTTCCGTGGAGTGAAAAAACGTTTGCCAGCAACCAGGGCGAGCGTTATCTCAAC
AAAAAGCATGGCCTGGCGTG	idi	FALSE	3031271	+	FALSE	-1.28049386773555	-0.698697963438319	1	TACCCGCCGCGCACTGAGCAAAAAAGCATGGCCTGGCGTGTGGACTAACTCGGTTTGTGG
AAAAAGCATTACCCCGTGGT	tyrT	FALSE	1286840	-	FALSE	-2.6786700102489	-1.00520834196528	1	CGATAAGGGAGCAGGCCAGTAAAAAGCATTACCCCGTGGTGGGGTTCCCGAGCGGCCAAA
AAAAAGCGACGTAACTGGCG	ybgC	FALSE	774046	-	TRUE	-1.72776227426042	-1.05984762725967	1	CTCTGTGCGTGCTCTTTCATAAAAAGCGACGTAACTGGCGTGGTACACCACACCACCGGC
AAAAAGCGCGGATGCTCAAC	bcsZ	FALSE	3687484	-	FALSE	-1.05159936433256	-0.0512284260574552	1	GATGCCTGACAGCGATCCGCAAAAAGCGCGGATGCTCAACCGGTTTAAACCGATGGCGAC
AAAAAGCGTATCCAGAGCAG	rsmB	FALSE	3433710	+	FALSE	-6.17474906946079	-3.24721906213671	1	CTGGTTGCTGAAGCGTCTGCAAAAAGCGTATCCAGAGCAGTGGCAATCCATCGTCGAAGC
AAAAAGCTCGCTCAACGTGC	rsmH	FALSE	90783	+	FALSE	-0.650297214722069	-0.477946568419289	1	GAGGAGATAGAGCAGGCGCTAAAAAGCTCGCTCAACGTGCTGGCCCCGGGTGGGCGGCTT
AAAAAGCTGAACATCAAACC	nuoE	FALSE	2399722	-	FALSE	-1.5214085761573	-1.04805824491703	1	GTATTCAGGCGGCGCTCGAGAAAAAGCTGAACATCAAACCAGGGCAAACGACATTTGATG
AAAAAGCTGCTGTTCGCTCT	tam	FALSE	1605998	-	TRUE	-0.238186735836702	-0.256423476332529	1	ATCTGATGGTAGCGCTTAAGAAAAAGCTGCTGTTCGCTCTCGGTCAGATCCTGTAACCAC
AAAAAGGTCAACGACGCCTA	gmr	FALSE	1343913	-	FALSE	-0.0241583611157404	-0.432252142069732	1	ATCTTGATTTGGATAATTTCAAAAAGGTCAACGACGCCTATGGGCATTTGTTTGGTGACC
AAAAAGGTTCAAGGCTCGCA	cas3	FALSE	2882943	-	FALSE	0.460772068724886	-0.361049637377196	1	TTTGAAAGCGCCGAGTGTGAAAAAAGGTTCAAGGCTCGCAAGGTCCTGCAGTGGGCTGAA
AAAAAGTCACTTCTTGTTGC	ygiL	FALSE	3183469	+	FALSE	-0.201814233619393	-0.308316855769015	1	GGAATATTATGTCCGCTTTTAAAAAGTCACTTCTTGTTGCTGGCGTAGCAATGATTCTTT
AAAAAGTGGCTCCATCGTGG	NA	NA	4323225	+	NA	-3.14288093589168	-0.0212590715698184	1	TGCATGATGCAGCCTCCCTAAAAAAGTGGCTCCATCGTGGCGGATTATTGTGACGATTTG
AAAAATAACGTGCTGGCGCT	ycaC	FALSE	944650	-	FALSE	-0.483169992616006	-0.483009288255933	1	ATATCGAACCCGATAAGTTTAAAAATAACGTGCTGGCGCTGGGTGACCTGGCTAAGTATT
AAAAATATGAATACGCCACC	etk	FALSE	1043402	-	FALSE	-0.98478716066745	-0.601023600839396	1	TATAAAATACGATGACAACTAAAAATATGAATACGCCACCAGGCAGCACTCAGGAAAATG
AAAAATCAGACTGTGCTTCA	glcA	FALSE	3117706	+	TRUE	-0.390426496655866	-0.492826423470056	1	ATAATGCCGATAACGCTGGCAAAAATCAGACTGTGCTTCACGGTGTAGCGGAACAGTTCA
AAAAATCAGCATACCGGCGC	yjiJ	FALSE	4560345	+	TRUE	-1.4009014245129	-0.406884464913352	1	TGCATAATCAGCGTCGAACCAAAAATCAGCATACCGGCGCTGGCGACACCCGCCAGGACG
AAAAATCATCTTGCACCTCC	sufD	FALSE	1758560	+	TRUE	-0.857479383776901	-0.242297310013927	1	GCCCGCACTTTGTCGACGGAAAAAATCATCTTGCACCTCCTGGCAGCCGTTGACCGATTC
AAAAATCATTGGCGAAGTGC	ygjR	FALSE	3235449	-	TRUE	-0.709934515877588	-0.513492557027474	1	GGTAAACAGATGCTCGACAGAAAAATCATTGGCGAAGTGCTGGGCCTGTTCAAGGCTGCG
AAAAATCCAGACGTGCACTC	zwf	FALSE	1934095	+	TRUE	-4.87184187436628	-1.42902172644522	1	GTCATTGACATCGAGATTACAAAAATCCAGACGTGCACTCAGGGTGTCCCATAAACCTTC
AAAAATCCCGATCTTCTGAC	NA	NA	429727	-	NA	-1.61706020055208	-0.305289858848056	1	CGCAATCTCCATACATCAAAAAAAATCCCGATCTTCTGACCGGGATTTTCAACATCAACG
AAAAATCCCGATGCGTCTGC	ravA	FALSE	3928666	-	FALSE	0.406627595772381	-0.426112588260622	1	CGCAACGGTGCACACGTAGAAAAAATCCCGATGCGTCTGCTGGTGGCGGCCTCCAACGAG
AAAAATCCGTGCCACCATAC	rfe	FALSE	3966250	+	FALSE	-4.13261646352346	-1.40312212377086	1	GACCGTTTTGATATCAGCGTAAAAATCCGTGCCACCATACAGGCCGCTGTTGGCATTGTT
AAAAATCGACGTTAAGATTC	dut	TRUE	3811981	+	FALSE	-1.20425858345149	-0.499052365119773	1	TCGTGACCCGTTATGATGAAAAAAATCGACGTTAAGATTCTGGACCCGCGCGTTGGGAAG
AAAAATCGCCATGCTCTGAC	melR	FALSE	4339385	+	TRUE	-0.206998294158865	-0.254900739339965	1	AACAGATGCATCGGCAGATTAAAAATCGCCATGCTCTGACAGGTTCCGGTATCTGTTAGT
AAAAATCGCCCGCCAGCATC	yhfK	FALSE	3485751	+	FALSE	0.162317051419255	-0.306143152127134	1	AAGCAAATTGGCGCACTGGAAAAAATCGCCCGCCAGCATCCGGATAATCCGGTTGGGCAA
AAAAATCGGTGCCGGTCCGT	sucC	FALSE	762365	+	FALSE	0.0257323584662265	-0.324551065867928	1	GAAGCAGAAGAAGCCGCTTCAAAAATCGGTGCCGGTCCGTGGGTAGTGAAATGTCAGGTT
AAAAATCTCTGACGACCCGC	gspK	FALSE	3461296	+	FALSE	-2.75752104520935	-0.978651195122899	1	TTTAATCTCAATGCGTTAGCAAAAATCTCTGACGACCCGCTGGCTTCCCCTGATTTCCCC
AAAAATGCAATCCCTGCTCG	ybgI	FALSE	742658	-	TRUE	-0.31990321324242	-0.448006907422091	1	GGCATGGTGACCTGCAGCATAAAAATGCAATCCCTGCTCGCGGGCTGAATGAATGGTCTG
AAAAATGCCGGATGACACGA	NA	NA	496234	-	NA	-0.221898382933428	-0.324134527977501	1	AAAGTGCAGATGATGAAAAGAAAAATGCCGGATGACACGAAGGTCATCCGGCATTACATC
AAAAATGCCTCCTTCTGAAC	tamB	FALSE	4442479	+	FALSE	-0.191443676233955	-0.414565528800871	1	CAGGTCAACATCGACAGTAAAAAAATGCCTCCTTCTGAACAGGTTGAAGAAGAGGAAGAT
AAAAATGCGGGGCAACGCGC	NA	NA	1439002	+	NA	-1.86271253751392	-0.795218003485041	1	AAAAATAGCCATAAAAAAGTAAAAATGCGGGGCAACGCGCAGGACAGCTCTCGACGCCGC
AAAAATGCGTTCCCGGCGGT	glcD	FALSE	3125010	-	FALSE	-3.95630096315268	-1.12382658011987	1	TACGTTTCTGGGCCGGTCGCAAAAATGCGTTCCCGGCGGTAGGACGTATCTCCCCGGATT
AAAAATGGGCTTTGCGCTGG	gmhB	FALSE	222982	+	FALSE	0.363231801509225	-0.219926859556619	1	GACGCCATGCGCGAGCTAAAAAAAATGGGCTTTGCGCTGGTGGTAGTAACCAACCAGTCT
AAAAATGGTAGCGCGTGCGT	rlmD	FALSE	2912185	-	FALSE	-0.084172760730262	0.206061193100788	1	GTCAATGCGGGTGTGAACCAAAAAATGGTAGCGCGTGCGTTGGAATGGCTGGATGTGCAA
AAAAATGGTCAGCGAGGCAC	tmcA	FALSE	2592879	-	FALSE	-0.574596841408878	-0.791301833140811	1	GCGCAGGGATGCCCGCTGGAAAAAATGGTCAGCGAGGCACTGGTTTTTGACGATGAAAAC
AAAAATGTGCTGCTGAATAC	yccF	FALSE	1023351	-	FALSE	-1.95546615167298	-0.754444818557059	1	ATGAACTGAACCCGGCTGGCAAAAATGTGCTGCTGAATACTGGCGGTACGGTATTGAATA
AAAAATTGCTGCTTTAACGC	yieL	FALSE	3898570	-	FALSE	-0.22468390919879	-0.210133504184937	1	AGGAATATTACGATGAATATAAAAATTGCTGCTTTAACGCTGGCTATTGCCAGCGGTATT
AAAACAAAGCCCGGTTCGCC	NA	NA	1085300	-	NA	-0.954014739544972	-0.247080579569577	1	TAGTCCGGGCATAAACACCCAAAACAAAGCCCGGTTCGCCCGGGCTCTGCACCGATAACA
AAAACAACAAACTGCTCTCC	tynA	FALSE	1448753	-	FALSE	-0.337844771848688	-0.532166076064904	1	CGAAGCGGTGGTGGATCTGCAAAACAACAAACTGCTCTCCTGGCAACCCATTAAAGACGC
AAAACAACAAAGCCGTCTGC	NA	NA	284428	-	NA	0.0562091889130193	-0.198546869526106	1	GTTTAAATTAATAAATTTCAAAAACAACAAAGCCGTCTGCGGGAAATATTCCGCAGACGG
AAAACAACGATTATTATGAT	yoaJ	FALSE	1876925	+	FALSE	-1.16870088747344	0.0322094669597579	1	CCGGGAGCATAAAGATGAAAAAAACAACGATTATTATGATGGGTGTGGCGATTATTGTCG
AAAACAAGCTGGCGAACTGC	rpsE	TRUE	3443215	-	FALSE	-0.873054353274207	-1.17719396565847	1	TGTAAGATGGCTCACATCGAAAAACAAGCTGGCGAACTGCAGGAAAAGCTGATCGCGGTA
AAAACACCTGCCTTCCCGGC	iap	FALSE	2875503	+	FALSE	-0.824629400288207	-0.301123034530625	1	ATGGTTATCAGCAACGCGCAAAAACACCTGCCTTCCCGGCGGGAAATAGCTGGCATGACG
AAAACACTGGCTTTTGCAGC	wecH	FALSE	3724233	-	TRUE	-0.574056278509528	-0.267303119380568	1	GAAGAAAAACCACAAGTGGTAAAACACTGGCTTTTGCAGCAGGTTTTTCAGCGCTAACTC
AAAACAGAGCACGTCAGTTT	zapE	FALSE	3377615	+	TRUE	-2.25906247228536	-0.961853748910129	1	TCAGAAACAAAAAATTCGTCAAAACAGAGCACGTCAGTTTCGGCTTTAAAGCGATCGGCA
AAAACAGCGTCCGGTTGATA	tsaC	TRUE	3429269	-	FALSE	-1.06570365695939	-0.648156449499353	1	GTGATGCGACTGTTGGAGTTAAAACAGCGTCCGGTTGATAAGGGGCTGATTTTAATCGCA
AAAACAGGAGGTGATTTTCC	paoC	FALSE	298133	-	FALSE	-2.34675809361035	-1.1119662791699	1	CCGGTTCATGCGGATATCCCAAAACAGGAGGTGATTTTCCTGGATGATACCGACCCCATA
AAAACAGGGCGTTGGCCTGG	erpA	TRUE	176819	+	FALSE	0.258330685169533	-0.373096308145846	1	GAAGGCGATATGACCATCGAAAAACAGGGCGTTGGCCTGGTGGTTGATCCGATGAGCCTG
AAAACAGGTGCGGCGACGGT	fliK	FALSE	2017079	-	TRUE	-1.051594391382	-0.335533742237359	1	GAGAACCCAGCGGTGCACTCAAAACAGGTGCGGCGACGGTGGGCAGTGGCTGTGTCTGGT
AAAACAGTGGGCGCGCTGGC	NA	NA	3109605	-	NA	-4.23626396584618	-0.956904921344326	1	CAGCCTCGCGTCAGCTACCGAAAACAGTGGGCGCGCTGGCGGGTGATGATTCTGCCGATA
AAAACATCAAGATAACGATC	NA	NA	2239824	-	NA	-2.48220847123027	-1.53741721557983	1	CTGCCGGACCGGCAATATCTAAAACATCAAGATAACGATCTGGATCACATTCGTTAACAA
AAAACATCAGTATTATGACC	dcuR	FALSE	4347652	-	FALSE	-0.4491546486757	0.0223757134589769	1	CAAAAGAAAATGGCGCTGGAAAAACATCAGTATTATGACCAGGCCGAGCTTGATCAGCTA
AAAACATGCAGAACACCATG	msbA	TRUE	966445	+	FALSE	-1.36133787917183	-0.610141937732554	1	GCGTTTTCGCAACATCAGTAAAAACATGCAGAACACCATGGGGCAGGTGACCACCAGCGC
AAAACATGCCTTGATAGGCC	glgA	FALSE	3565570	+	TRUE	-2.69633024079437	-0.948211566710197	1	GTCATTCATGTGATGTGCATAAAACATGCCTTGATAGGCCAGGTTGTGCACAGTAAACAC
AAAACATGGCTGCGTGCGTG	hrpA	FALSE	1482635	+	FALSE	-1.5781187426069	-1.04142612482608	1	CGTATGGTGCTGGAAGCGCAAAAACATGGCTGCGTGCGTGAGGCGATGATTATCACGTCC
AAAACATTGCCGATGTAGGT	NA	NA	2833071	+	NA	-0.454813930788362	-0.262126260280947	1	AAGAGGCATTTGGATTGTTGAAAACATTGCCGATGTAGGTGGGCTACTGTGCCTAAAATG
AAAACATTGCGCCTTATTTT	cdsA	TRUE	196046	+	FALSE	-0.794960760371982	-0.215452732225972	1	CAGCAATCTGGCGTAACTCTAAAACATTGCGCCTTATTTTTGGCGTGCTAACCATTGTTC
AAAACATTGGTGTGATCGCG	ybgA	FALSE	738488	-	TRUE	-0.523653060113529	-0.299809881440872	1	AATAACCCTGAACGTGCATCAAAACATTGGTGTGATCGCGCGGGTTGGCGGGGTGAGAAA
AAAACATTTGAAGCCCATTT	bglA	FALSE	3041925	-	TRUE	-3.37605695864605	-2.31291575689282	1	GTCCAGGCAATGGATGTACGAAAACATTTGAAGCCCATTTCGGCAAATAGCTTGATGTCT
AAAACCACATTATATCGTGC	purT	FALSE	1929147	+	FALSE	-2.2429349708922	-0.665485186993519	1	CGCCGTGTGGTTGAACTGGAAAAACCACATTATATCGTGCCGGAGATCGAAGCTATTGCC
AAAACCACCGTACGCCGCTG	yggC	FALSE	3072593	+	TRUE	-0.0464534022221238	-0.596606684025177	1	TCCCCGGCGGAGCGCAAAGAAAAACCACCGTACGCCGCTGCGGATTTACCGTCTGTAAGG
AAAACCAGCGTATCGATCTG	dppA	FALSE	3705019	+	TRUE	-0.405515915259087	-0.228096170078359	1	AAGCGTCAGGGGTAATAGAGAAAACCAGCGTATCGATCTGCGGTTTGGTGCCCCAGTAGC
AAAACCATCAATCTGGAGCC	ydcV	FALSE	1513179	+	FALSE	-1.91785383806837	-0.741747904025972	1	TGGCGTTATTAACCGCCTTTAAAACCATCAATCTGGAGCCGGGATTTTTCACCATCGTGG
AAAACCATCCGTACGGTTTG	amiC	FALSE	2946710	+	TRUE	-0.221397321115072	-0.26201300468793	1	TTACGTTTTGCTTTAATTCAAAAACCATCCGTACGGTTTGCGGGTCAAATTGCCCGACGC
AAAACCATTTACCGTTGCGT	oxc	FALSE	2489703	+	TRUE	-0.852163960488802	-0.488531899116822	1	CCGCTAATCATGATCATCGGAAAACCATTTACCGTTGCGTTGGCCAATGCGGTCAAACCA
AAAACCCCGCCGGCGCAAAC	NA	NA	3850867	-	NA	-1.28025837113277	-1.16169173690507	1	CTGGAACAACACACGATTCCAAAACCCCGCCGGCGCAAACCGGGCGGGGTTTTTCGTTTA
AAAACCCCGGACTCTCATCC	NA	NA	3597928	+	NA	-0.0801145829131845	-0.0516836825391739	1	TTACAGAGGCCCAAAAAACAAAAACCCCGGACTCTCATCCAGGGTTCTCTGCTTAATAGC
AAAACCCCGGTCCATAAGGC	NA	NA	4211213	+	NA	-1.23164565025182	-0.180776661023609	1	CTGCCAGGCATCAAATTAGAAAAACCCCGGTCCATAAGGCCGGGGTTTTTTGCATATCAA
AAAACCCGAGAAGTTGAAGT	fruK	FALSE	2260076	+	TRUE	-2.89394377908818	-0.474042514772364	1	CAGTCGGCGGGGGTGACTTCAAAACCCGAGAAGTTGAAGTCGGTCACTTCGCCGTCTTTT
AAAACCCTGCGCTTCTCCAA	hsdR	FALSE	4583976	-	FALSE	-1.02120454117619	-0.71382738669903	1	CAGGCTGGCAGGCCGACAGCAAAACCCTGCGCTTCTCCAAAGGCGCACGTCCGGAACCCG
AAAACCGACCTCATCCCGGA	rhsC	FALSE	731668	+	FALSE	-2.54693425506965	-0.908889443199189	4
AAAACCGACCTCATCCCGGA	NA	NA	733539	+	NA	-2.54693425506965	-0.908889443199189	4
AAAACCGACCTCATCCCGGA	rhsB	FALSE	3620077	+	FALSE	-2.54693425506965	-0.908889443199189	4
AAAACCGACCTCATCCCGGA	rhsA	FALSE	3763068	+	FALSE	-2.54693425506965	-0.908889443199189	4
AAAACCGATATGCACATCAG	eutS	FALSE	2573642	+	TRUE	-6.43135097887177	-1.0334774114242	1	GCACCGCTGAATCGGTCGAGAAAACCGATATGCACATCAGCGGCTTTCAGCGCTAAATCA
AAAACCGCGTCTTTGCTCAG	mukF	TRUE	974440	+	FALSE	-0.211157955187463	-0.247651357472986	1	TACCGCGATCGATATGGATAAAAACCGCGTCTTTGCTCAGCGGTTACGTCAGTCGGTACA
AAAACCGCGTTCTTCACCAC	puuE	FALSE	1363901	+	FALSE	-0.601214121564227	0.221729575404948	1	CCCCGGTGAGCGGGCAGGCCAAAACCGCGTTCTTCACCACCGGTGCGGAAGCGGTGGAAA
AAAACCGGAAACCTGGTCAC	pqiB	FALSE	1013619	+	FALSE	-0.364182571773896	-0.529446475647499	1	GTGGTTTACGCGGATCGCTGAAAACCGGAAACCTGGTCACTGGTGCACTGTATGTTGATC
AAAACCGGTGCCTTACCGCT	glnU	FALSE	696151	+	TRUE	-5.56688901141167	-5.22104625332273	2
AAAACCGGTGCCTTACCGCT	glnW	FALSE	696042	+	TRUE	-5.56688901141167	-5.22104625332273	2
AAAACCGTTCTTTGATGGTC	ndk	FALSE	2642697	-	FALSE	-4.14708998225911	-4.29150115856295	1	TTTTATGCTGAACACGATGGAAAACCGTTCTTTGATGGTCTGGTTGAATTCATGACCTCT
AAAACCTGATCTTTGTTGGC	ygdH	FALSE	2925152	-	TRUE	-0.628699605887444	-0.38778102108649	1	GGCCGGTGAGGATCAATGGTAAAACCTGATCTTTGTTGGCCGGGTTCATTAAAATTCCCA
AAAACCTGCTGTGATGTTGG	ybgQ	FALSE	749860	+	TRUE	-3.97617206243043	-0.249962498522802	1	CAGTCACCAATATCAACATTAAAACCTGCTGTGATGTTGGCGGTCGTGGAGGCGTCTGCA
AAAACCTTTGCCCTGTTCGC	aer	FALSE	3215962	+	TRUE	-0.256803666457196	-0.492422753966308	1	ACTTCCCCTGCCACCACTGCAAAACCTTTGCCCTGTTCGCCGGCACGCGCCGCTTCCACC
AAAACCTTTGGTCCGATGGG	yedE	FALSE	2007396	+	FALSE	-0.29452962132178	-0.113489727881214	1	GGGACAAAATCAACCTGCTGAAAACCTTTGGTCCGATGGGTGGCCTGCTGGTGACATATT
AAAACGACCGCCGCCGCCAC	tldD	FALSE	3389448	+	TRUE	-0.796543287538679	-0.48826107170849	1	GCAAGGAAGAATTCATAACCAAAACGACCGCCGCCGCCACTGGCACCGCGTTCGCGTTTG
AAAACGATCATTATTGTCGG	hcaD	FALSE	2670099	+	FALSE	0.177056179317588	-0.437002398951846	1	AAGGAAGCACGATGAAAGAAAAAACGATCATTATTGTCGGTGGCGGGCAAGCGGCGGCAA
AAAACGATCTGCCGCTCGTG	nudB	FALSE	1946334	+	TRUE	-1.45842964702708	-0.761330726757796	1	TGTAAGCCAGATGTTCAGTGAAAACGATCTGCCGCTCGTGCGGAAGCGCAAGACAGAACC
AAAACGATGGTGAAAGTCGT	ycjS	FALSE	1375235	-	TRUE	-0.252619843435576	-0.0670721502763283	1	AGCTGTTGCGTATCGAGCGCAAAACGATGGTGAAAGTCGTAGGCCAGCACCTTGCCCAGT
AAAACGCACCATCGCCGCTT	metH	FALSE	4223076	-	TRUE	-0.488290858020984	-0.123964784736631	1	TCACCGGCAATCAGATTGAGAAAACGCACCATCGCCGCTTCGGCATCGAGCATCCCTTCA
AAAACGCACTACCCGTAGGT	NA	NA	72194	+	NA	-0.215214429511931	-0.225294122871199	1	CCGCGTCTTATCAGGCCTACAAAACGCACTACCCGTAGGTCGGATAAGGCGTTCACGCCG
AAAACGCACTTCAAACTGGC	lacY	FALSE	361390	+	TRUE	-1.83720920603814	-0.506182563967876	1	ACCAGATAAATCGTCGCTGAAAAACGCACTTCAAACTGGCTGGTAATATATTTAAAGCAG
AAAACGCAGCCCAGCGCGTC	yaeP	FALSE	214055	+	TRUE	-0.95316524470512	-0.510064912287422	1	CCATTTCATTCAGCACTTTCAAAACGCAGCCCAGCGCGTCCGGAACGTATCCTAAGTCTC
AAAACGCATAACGGTTTTGT	sppA	FALSE	1848669	-	TRUE	-6.61619787939917	-3.91875132856433	1	CATGTTGGCGCAGGTCAGGCAAAACGCATAACGGTTTTGTGGGTCATTAAACGCGGCCAG
AAAACGCATATTGCAGTGAT	ykgF	FALSE	322279	+	FALSE	-1.00503678748347	-0.22026089601235	1	GAATGTGTACCACGCTGCCTAAAACGCATATTGCAGTGATGGGAATGGAGCGTATTGCCC
AAAACGCATGGTGGCGGTGT	fiu	FALSE	839834	+	TRUE	-1.71776392451655	-1.11474316999014	1	TTATCGTTGATGTCGTGCTCAAAACGCATGGTGGCGGTGTCGGTGGTCGAATCGTCGTAA
AAAACGCCACGGCATCCGTC	sucB	FALSE	761440	+	FALSE	-0.218246925176594	-0.22216363479207	1	CAGTACGGTGAAGCGTTTGAAAAACGCCACGGCATCCGTCTGGGCTTTATGTCCTTCTAC
AAAACGCCTTATCCGTCCTA	NA	NA	2116639	-	NA	-0.618887907671167	-0.063298898755797	2
AAAACGCCTTATCCGTCCTA	NA	NA	3112435	+	NA	-0.618887907671167	-0.063298898755797	2
AAAACGCGACGCCCTGCGCG	ilvA	FALSE	3953620	-	TRUE	-0.556436318303291	-0.646232053620992	1	CACGCCTAACCGCGCAGAAGAAAACGCGACGCCCTGCGCGTGGTTACCCGCAGAAGCAGT
AAAACGCGCCACACGCTCCT	hrpB	FALSE	162976	-	TRUE	-0.0919203792254053	-0.260423912237145	1	GTAAGCCCCGTGCGCGGATCAAAACGCGCCACACGCTCCTGGGCACAATCCACCACCAGA
AAAACGCGCCCGTCGATAGC	potF	FALSE	893485	+	FALSE	-0.462017949335574	-0.184175264003934	1	AGTTAAAGCGGTGCTGGGCGAAAACGCGCCCGTCGATAGCTGGGACTTGATCCTCAAACC
AAAACGCGCCTCTGACCAGA	yggD	FALSE	3072795	+	TRUE	0.366798823592579	-0.477820073536906	1	GCCGTTTTGACCATTCCGCTAAAACGCGCCTCTGACCAGACGGAGAAATCAGCGAACTTC
AAAACGCGCTTCAGGTGAAA	aes	FALSE	498826	+	TRUE	-2.4247099452848	-0.272174392742534	1	ATTTCCTCTATCGCTTGCGGAAAACGCGCTTCAGGTGAAAGGGTGTAATCAATACCAATC
AAAACGCTGCTCAACGACAA	pheT	TRUE	1794452	-	FALSE	-1.51480843312268	-1.02527116100606	1	ACCTGTCGCTCAAGCGCGTGAAAACGCTGCTCAACGACAAAGGCTATCAGGAAGTGATCA
AAAACGCTGCTGGTTACGAC	gabT	FALSE	2791087	+	FALSE	-0.694315536313157	-0.569558980793993	1	TGCCGGGCGATTTCGCCAAGAAAACGCTGCTGGTTACGACCGGTTCCGAAGCGGTGGAAA
AAAACGCTTCTTCCGCCGTG	yedE	FALSE	2007476	+	FALSE	-1.40391935604588	-0.205011059064188	1	ATGTTGATTATCGGCTGGGAAAAACGCTTCTTCCGCCGTGCGGCACCGCAGACTGCTAAG
AAAACGGACGTTATTAGCGG	yaiO	FALSE	380039	-	FALSE	-0.336061073094639	-0.212920953487367	1	GTACAGGAGATTAAAATGATAAAACGGACGTTATTAGCGGCGGCCATTTTTAGCGCATTG
AAAACGGCAGCCATAAACTC	wzxC	FALSE	2116937	+	TRUE	-4.0853591043603	-0.404422033184462	1	CAGCGTCGGCAGCGAGAGATAAAACGGCAGCCATAAACTCAGGATGTACTGGCGATAACT
AAAACGGCGGTTAACGTGAT	yiaD	FALSE	3715017	+	FALSE	-1.53774090160621	-0.381100567500889	1	TGGTACTGAAAGAGTATCCGAAAACGGCGGTTAACGTGATTGGTTATACCGACAGCACGG
AAAACGGCTTTGACGATGAG	yieE	FALSE	3891998	-	TRUE	-0.76699164058839	-0.784475023817185	1	AGTAAACCTCTGGACGCCAGAAAACGGCTTTGACGATGAGGGGGAATGTTTCGGGCTTCT
AAAACGGGTTTACTTTCGCC	yiaV	FALSE	3751666	+	TRUE	-1.04119990417243	-0.310645460443431	1	CACATCGATATCGCGTTCTGAAAACGGGTTTACTTTCGCCTGGCTGCCACGTGCGTAACG
AAAACGGTTGCGCTGTTTCG	paaI	FALSE	1458873	+	FALSE	-0.330640422029063	-0.206869186297224	1	AAATTGTTAACCAACAACAAAAAACGGTTGCGCTGTTTCGCGGTAAATCTCACCGCATCG
AAAACGGTTGTATAACGTGC	sbcD	FALSE	416000	+	TRUE	-0.00342322640158215	-0.133261919466524	1	GTTTGCTGTAAATTGACAACAAAACGGTTGTATAACGTGCGGGCGTAACTGGGCGGCGAG
AAAACGGTTTCTGTGGATGC	agaV	FALSE	3278611	+	FALSE	-0.0220259721602712	-0.363817996721967	1	ATGGCAAACAACAAATCGCCAAAACGGTTTCTGTGGATGCGGGCGATATCGCAGCATTTA
AAAACGTCAATATCACTCAC	yfdS	FALSE	2473858	+	FALSE	-0.234295514759634	-0.352746621359894	1	ATTTCAGGTTGGGGACCTTGAAAACGTCAATATCACTCACTGGGCAGTAATGCCAAAAGC
AAAACGTCTGCGTCGTAACG	ttcA	FALSE	1409894	-	FALSE	-1.62630531335839	-0.363217181715838	1	TACAACCTGAACAAATTACAAAAACGTCTGCGTCGTAACGTGGGCGAAGCCATTGCTGAC
AAAACGTGTACTGATCGTCC	rstB	FALSE	1681211	-	TRUE	-1.80573657865397	-1.57535132863479	1	GCTGCGCGGGATACGCTGCAAAAACGTGTACTGATCGTCCAGGGCGACAATTTCGCCGCC
AAAACGTTCCGCTACCGGAC	sapF	FALSE	1350600	-	FALSE	-0.905108501541326	-0.500808132492518	1	TTGAAGTGCGTAATTTAAGTAAAACGTTCCGCTACCGGACCGGCTGGTTTCGTCGTCAGA
AAAACGTTTCCCTGCGCCGC	pinQ	FALSE	1632061	-	TRUE	-0.311330481631248	-0.350268302898021	2
AAAACGTTTCCCTGCGCCGC	pinR	FALSE	1431282	+	TRUE	-0.311330481631248	-0.350268302898021	2
AAAACGTTTTGCCGTATCGT	tktB	FALSE	2578247	-	TRUE	-0.34763034093005	-0.179051833319928	1	ACATGCCAGTGATAGGCTTCAAAACGTTTTGCCGTATCGTCGGTAAACCAGCCTTCTGTT
AAAACTATGTGTGGAATTGT	glmS	TRUE	3911675	-	FALSE	-2.16462643082476	-0.909613962336425	1	AACGATATAAATCGGAATCAAAAACTATGTGTGGAATTGTTGGCGCGATCGCGCAACGTG
AAAACTCCACCGCGTCTTCA	yiiD	FALSE	4075846	-	TRUE	-0.361787227143615	-0.333656130623495	1	AACAAACCCCAGCTTGGCGAAAAACTCCACCGCGTCTTCACGGGCGCTACAGGTCACGCG
AAAACTCGCCTTTGTCTTTC	yaeH	FALSE	183993	+	TRUE	-0.71913826601102	0.270334330363737	1	AAACTTAACGCTCTTGGCGAAAAACTCGCCTTTGTCTTTCTGGAAATAGATTTTCAGAAT
AAAACTCTGGCGTGAAGACC	sbcB	FALSE	2082075	-	TRUE	0.101008820377852	-0.331166730964387	1	TTCATCAGCATAACCCTGCAAAAACTCTGGCGTGAAGACCTGGCGACGGTGCTCCAGCCA
AAAACTGATCTTCCGTACTG	dgt	FALSE	180211	-	TRUE	-0.84766569730908	-0.0885812236620133	1	GTTTACCCGTAAATACATAAAAAACTGATCTTCCGTACTGCGGCTTAAACTATTTGAGCG
AAAACTGCCATCAAGCAACA	nadR	FALSE	4625380	+	FALSE	-2.76868353070418	-1.48590690802652	1	TGTCGTCATTTGATTACCTGAAAACTGCCATCAAGCAACAGGGCTGCACGCTACAGCAGG
AAAACTGCCGTAGTAACTAC	yncD	FALSE	1520589	+	TRUE	-0.723837435572697	-0.39744350298386	1	AGCCCATAGCGCCAGCTGCCAAAACTGCCGTAGTAACTACTGGCTTCAATGGTTGGTGGC
AAAACTGCGCCACGCTCTCG	ypdC	FALSE	2499748	-	TRUE	-0.641965809370286	-0.46106257177346	1	ATGATTGGGCGTGATATTAAAAAACTGCGCCACGCTCTCGCGGGTGAGCGGCTGGGCATA
AAAACTGCGGCCATCCGCTT	hsdR	FALSE	4582133	+	TRUE	-0.475660556580007	-0.379183062958178	1	TGTTCATGGCTGTGCTCGGCAAAACTGCGGCCATCCGCTTCGGTGATTTTATAGGTTTCT
AAAACTGCTCATTAATCATC	NA	NA	1608798	-	NA	0.102101865129044	-0.304200618986505	1	CCGCGCCACACTTTTCTCATAAAACTGCTCATTAATCATCAGGAGTTGATCAAAACAGGG
AAAACTGGAACTGCCGAGTG	yebT	FALSE	1916403	+	FALSE	-0.951550563185669	-0.546341678462762	1	AGCCAGCGTGGCGTAATAATAAAACTGGAACTGCCGAGTGGGGCCGGATTAACCGCCGAC
AAAACTGGAGCGAGAGTATC	tus	FALSE	1682933	+	FALSE	-3.93744147016638	-5.33407174212256	1	ACGCGCGAGGAGTGGCAAAGAAAACTGGAGCGAGAGTATCAGGATATCGCTGCCCTGCCA
AAAACTGGCGCAAGGAATGG	uhpA	FALSE	3848287	-	FALSE	-1.02983791500462	-0.890094019525212	1	CGTGAACGCCAGGTGGCGGAAAAACTGGCGCAAGGAATGGCGGTGAAAGAGATTGCCGCC
AAAACTGGTCCTGCTCAGCG	cynR	FALSE	357326	-	FALSE	-0.914002284196143	-0.686341829982859	1	TTGAGTCGCTTGCATGATGAAAAACTGGTCCTGCTCAGCGCGGAATTTGCCACCAGAGAG
AAAACTGGTGGTCGGCGTCC	hycD	FALSE	2844627	-	FALSE	-2.68151463105669	-2.35818949179914	1	GCGCTGGTGATTGCCATCGTAAAACTGGTGGTCGGCGTCCTGGTTATCGCGCTGTTCGAA
AAAACTGTGTCGACGCTGAC	recC	FALSE	2959665	+	TRUE	-1.30413693997794	-1.45556783372754	1	AGCGGCAATTCGCGATCTTCAAAACTGTGTCGACGCTGACGGGTCAGCAGTTTCGCCAGA
AAAACTTACCACCGGCGGCG	marR	FALSE	1617458	+	FALSE	-1.27715324485404	-0.243030787759029	1	GACAAGCGCGGCGTACTGGTAAAACTTACCACCGGCGGCGCGGCAATATGTGAACAATGC
AAAACTTCGTCGCTTCCCCG	truB	FALSE	3310625	+	TRUE	-1.36115396650017	-0.926898050234836	1	GGAGTCCAGCAGATACTGGGAAAACTTCGTCGCTTCCCCGAGGCAAATCGGCAACATGCC
AAAACTTTCTGCATTCCGCA	gcvP	FALSE	3044920	-	FALSE	-0.475233749096138	-0.193349254089946	1	TTTCACACCTTAACCTACATAAAACTTTCTGCATTCCGCACGGCGGTGGTGGTCCGGGTA
AAAAGAAGTGACAGCCATAC	cobT	FALSE	2062227	-	FALSE	-1.13023250763475	-0.561813214501923	1	GAAGGGGTCGCTATTTCTCCAAAAGAAGTGACAGCCATACAGGCTGAAAATATGACCCGT
AAAAGACCTGCGTCAGGCGC	lon	FALSE	459062	+	FALSE	-1.12218253476154	-0.943945503852428	1	AATGCGCGTAGCAAGGTCAAAAAAGACCTGCGTCAGGCGCAGGAAATCCTTGATACCGAC
AAAAGACGCAGCCCACGGTC	yeaV	FALSE	1882367	-	TRUE	-0.935698106698609	-0.391188764496753	1	GAGTGATCACCACGCACCAGAAAAGACGCAGCCCACGGTCAGGATCGTCACCTTCCTGGA
AAAAGACGCTGCTTAACTCA	tusD	FALSE	3473647	+	TRUE	-3.12430693462178	-3.80540917219298	1	ATAGACCCCTTCCCGATAGAAAAAGACGCTGCTTAACTCATGGCCATCTGCTATCAGCGC
AAAAGAGAACGAGATGGCGC	yiaJ	FALSE	3740510	-	FALSE	-0.660386676412464	-0.446494583792334	1	GGGAAAGAAGTGATGGGAAAAAAAGAGAACGAGATGGCGCAGGAAAAAGAGCGTCCAGCC
AAAAGAGAACGATTGCGTTG	NA	NA	3048775	-	NA	-1.12111282749368	-0.171238849385134	1	TTTCGGTGGTAAGTTCAGGCAAAAGAGAACGATTGCGTTGGGGACCGGGAGTGGCTCCGA
AAAAGAGATGCAATCATTGA	yfaL	FALSE	2342148	+	TRUE	-0.814064514026344	-0.284320749231596	1	CCGCGACACCGTTAGCAGAGAAAAGAGATGCAATCATTGACGGGAGTAAAGATAAATACT
AAAAGAGGTGGTGAATCGTC	rsmA	FALSE	51986	-	FALSE	-2.12978905829055	-1.79074749301727	1	GACATGCACTTTATGTTGCAAAAAGAGGTGGTGAATCGTCTGGTTGCAGGACCGAACAGC
AAAAGATGCGGTGAAATGCC	lpxK	TRUE	968467	+	FALSE	-0.979829132192424	-0.483662993088058	1	CAAACGCTGGTAATGACTGAAAAAGATGCGGTGAAATGCCGGGCCTTTGCAGAAGAAAAT
AAAAGATGCTAAGCCGTTAC	ycaI	FALSE	965494	+	FALSE	-0.970400150560599	-0.476745153103482	1	TATTGAAGCCCCAGCTGAACAAAAGATGCTAAGCCGTTACTGGCAGCAAGTGCAGGCAAC
AAAAGATGGGGGAACAGTGC	chpS	TRUE	4446506	+	FALSE	-4.03949824695709	-1.22890291670411	1	TGCAGATGCGTATTACCATAAAAAGATGGGGGAACAGTGCAGGTATGGTCATTCCCAATA
AAAAGCAAAATACTACTGCC	NA	NA	3530502	-	NA	-0.605151716162043	-0.309901479171453	1	TTTTTTGATTATTTTCTGAAAAAAGCAAAATACTACTGCCCGGATGCGATAATTAACCCA
AAAAGCAGTATTCCCATCTC	higB	FALSE	3232333	-	FALSE	-3.40049787869073	-0.430066070221465	1	TTCAAAAAACCTGAGTCATTAAAAGCAGTATTCCCATCTCTGGATAACTTCAAATATCTG
AAAAGCAGTGTTGAACAACC	chaA	FALSE	1270223	-	FALSE	-1.97281242375607	-0.683409537476458	1	CCGGAAGGTTTAGGTGCATTAAAAGCAGTGTTGAACAACCAGGTTCAGCGCGCGATGAAT
AAAAGCAGTTCACCATCCAC	NA	NA	304200	+	NA	-4.69613043207438	-0.897918606110283	1	ACGCCAGCTGGCGGGGGGCGAAAAGCAGTTCACCATCCACCGGTCGGGTGCGCAATTCAC
AAAAGCCAGCAGCGACCATC	rffG	FALSE	3971054	+	FALSE	-2.09098927636473	-1.45755606147116	1	AGCAGCCCTTATTCCGCGTCAAAAGCCAGCAGCGACCATCTGGTGCGCGCCTGGCTGCGG
AAAAGCCAGGAGTCTTCGGC	bluF	FALSE	1214265	+	TRUE	-6.01102677402791	-8.15308047916933	1	TATCAGATCCGTCAGCGATAAAAAGCCAGGAGTCTTCGGCAGGGATCTCGAAATAGGTTG
AAAAGCCATTGACTCAGCAA	NA	NA	563900	+	NA	-7.37348023771366	-9.27092175571063	1	ACTTGTTCAGCAACCAGATCAAAAGCCATTGACTCAGCAAGGGTTGACCGTATAATTCAC
AAAAGCCCTGCTCACGGGTC	ugpB	FALSE	3589283	+	TRUE	-1.74277901017711	-1.06965443925062	1	CGCCCCTGGGTTTTTCTCATAAAAGCCCTGCTCACGGGTCAGGTCATACGCTGCTTTGGT
AAAAGCCGATGAAGTGTCGA	ybbP	FALSE	521364	+	FALSE	-0.0605487604995555	-0.289518191425942	1	GTCGCCGGTAACTGGCCGCCAAAAGCCGATGAAGTGTCGATGGAAGAGGGGCTGGCGAAA
AAAAGCCGGAGCTCCCTTTC	insL-2	FALSE	608016	+	FALSE	0.368740820456006	-0.111554982901251	3
AAAAGCCGGAGCTCCCTTTC	insL-1	FALSE	16173	+	FALSE	0.368740820456006	-0.111554982901251	3
AAAAGCCGGAGCTCCCTTTC	insL-3	FALSE	2513081	+	FALSE	0.368740820456006	-0.111554982901251	3
AAAAGCCGGTCTGGTTGCAC	leuC	FALSE	80159	-	FALSE	-0.453741659723096	-0.523068875615989	1	ATGGCAATCGAAATGGGCGCAAAAGCCGGTCTGGTTGCACCGGACGAAACCACCTTTAAC
AAAAGCCGTACTGCAAGCTC	ompX	FALSE	849904	+	FALSE	-1.64576485211525	-0.166380560478952	1	GTTCTTTCACTTACACCGAGAAAAGCCGTACTGCAAGCTCTGGTGACTACAACAAAAACC
AAAAGCCGTTGCCGGTGCGC	malX	FALSE	1698713	+	FALSE	-1.39903743785659	-0.731569971920007	1	GAAGTTGCCAGCTCAATCGAAAAAGCCGTTGCCGGTGCGCCGGGTAAATCAGGTTACAAC
AAAAGCCTCGGACGCATCGC	ydhK	FALSE	1720364	+	FALSE	-1.00924973473067	-0.258971129705501	1	CCGTTGGCGGTGTTATCAGCAAAAGCCTCGGACGCATCGCTGGCAGTTTGCTCGGAGCCA
AAAAGCGAATCGAGTGCTTG	coaE	TRUE	112832	-	FALSE	-1.44739761234948	-0.817679028360355	1	GTAGAAAACTCACTGTATAAAAAAGCGAATCGAGTGCTTGTGGTGGATGTCAGCCCAGAA
AAAAGCGACGAAAAAGGCGT	murJ	TRUE	1127174	-	TRUE	-3.51826441095441	-2.17983262673693	1	CGTAACAAGTTAGGAAGTTTAAAAGCGACGAAAAAGGCGTCGGTTGCCATCCCTGCGCCA
AAAAGCGATGGCGTATGCGC	glpQ	FALSE	2348862	-	FALSE	-0.476152521046943	-0.634758971363723	1	CCGGAGCATACGCTGCCAGCAAAAGCGATGGCGTATGCGCAGGGAGCGGATTATCTGGAA
AAAAGCGCAACCTCAACTGG	sbcC	FALSE	414134	-	FALSE	-0.422476105431255	-0.469475915073945	1	CAGGCGTTAGCCGAAGAAGAAAAAGCGCAACCTCAACTGGCGGCGCTTAGTCTGGCACAA
AAAAGCGCCATCAGAATCGC	NA	NA	145018	-	NA	-0.47754597322164	-0.434917404407187	1	AACAACGCTTTTATTGTAGCAAAAGCGCCATCAGAATCGCGGGTTAATACTCATACAAAT
AAAAGCGGCGGTGCATGGAT	dcp	FALSE	1624122	-	FALSE	-0.446315735851464	-0.477856822141464	1	ATTTCTTCGCCCGTGATTCAAAAAGCGGCGGTGCATGGATGGGCAATTTTGTTGAGCAAT
AAAAGCGGGCGTGATGCTGG	umuC	FALSE	1231452	+	FALSE	0.63103404772375	-0.107631470407916	1	CAAGCGGGCCATCGTTACCAAAAAGCGGGCGTGATGCTGGGGGATTTCTTCAGTCAGGGA
AAAAGCGGTCACTGACGTTG	fepE	FALSE	618352	+	FALSE	-0.972423195677156	-0.365991586087987	1	GAACGCAAACTGGAAATAGAAAAAGCGGTCACTGACGTTGCGGAACTGAACGGTGAATTA
AAAAGCGGTGCTCGATTCGA	wzc	FALSE	2132737	-	FALSE	-0.352116503097913	-0.20058922970668	1	GTTGATCTGCCGCTGGAAGCAAAAGCGGTGCTCGATTCGATGGTGAACATCGATGCGCAG
AAAAGCGTCGGACTGCCCGA	ytfG	FALSE	4431332	-	FALSE	-0.195479398816498	-0.484199239799345	1	CCGATTTCGCCGCGGCACTGAAAAGCGTCGGACTGCCCGACGGACTGGCGGATATGCTGG
AAAAGCGTGGTTACCGGTGC	yceM	FALSE	1126097	+	FALSE	-3.17187215163583	-1.55653712413817	1	GGATTAGGTGGCATTGCGCAAAAAGCGTGGTTACCGGTGCTGGCGGCAGCGTCTGACTGG
AAAAGCGTTGCCCAGTTCAC	ais	FALSE	2363382	+	TRUE	-0.765595035713156	-0.368309133780579	1	AAATCAGGGATATCAGCACTAAAAGCGTTGCCCAGTTCACGGGCATCCTGGGTACCTTTA
AAAAGCTGCGGCCCTTGCGC	fumC	FALSE	1683286	-	FALSE	0.0764960135345723	-0.1843836993026	1	CATAAAGAAGGGCTGACCTTAAAAGCTGCGGCCCTTGCGCTGGGGTATCTTAGCGAAGCC
AAAAGCTGGTGCTGCCTTCA	ybhN	FALSE	821116	-	FALSE	-0.536952116797268	-0.259243339934154	1	CCATATGACCATCAAAGGGCAAAAGCTGGTGCTGCCTTCATGGAAATTCGCCCTCGCTCA
AAAAGCTGTGTGCTTTCAGC	NA	NA	1084018	-	NA	-0.6854480044547	-0.312944698259593	1	AGAGTGATGACAGTGATGAAAAAAGCTGTGTGCTTTCAGCAGGATTTGCATCAGGCATCA
AAAAGGACAGGCCACCACGC	aegA	FALSE	2583272	+	TRUE	-0.622962537647447	-0.369771205437716	1	AGGACGATTTGCATCGTACCAAAAGGACAGGCCACCACGCAGGATTTACAGCCAATACAC
AAAAGGACGAGTAGTTCAGG	insL-3	FALSE	2513180	+	FALSE	-0.912524921484995	-0.457439788295259	3
AAAAGGACGAGTAGTTCAGG	insL-1	FALSE	16272	+	FALSE	-0.912524921484995	-0.457439788295259	3
AAAAGGACGAGTAGTTCAGG	insL-2	FALSE	608115	+	FALSE	-0.912524921484995	-0.457439788295259	3
AAAAGGCATCGATACAGTTC	rpmB	TRUE	3809493	-	FALSE	-4.46300188016899	-2.82560000509024	1	GGTATGCGTGTAATCGATAAAAAAGGCATCGATACAGTTCTGGCTGAACTGCGTGCCCGT
AAAAGGCATTTACGATACGC	patD	FALSE	1514489	+	FALSE	-0.253586630988445	-0.246369392019207	1	GCTTGTCGGATCTACGCGCAAAAAGGCATTTACGATACGCTGGTGGAAAAACTGGGTGCT
AAAAGGCCAGACGCTCTTCC	dnaE	TRUE	206022	-	TRUE	-5.63381174911703	-4.51792640684708	1	TTCTTCCTCATCAGGGAATAAAAAGGCCAGACGCTCTTCCAGGCCCTCTTTTGCACGCTT
AAAAGGCCATGCGCTGGAAG	yigL	FALSE	4008813	+	FALSE	0.0432651031227713	-0.205722734358409	1	GTGATGGCGGGCGGCGTTTCAAAAGGCCATGCGCTGGAAGCGGTGGCGAAGAAACTGGGC
AAAAGGCCGTAACGTAGTTC	groL	TRUE	4369167	+	FALSE	-2.87665778443726	-0.497720759197655	1	GTGAAAGTTACCCTCGGTCCAAAAGGCCGTAACGTAGTTCTGGATAAATCTTTCGGTGCA
AAAAGGCGATTACATCTTTA	allE	FALSE	542580	-	FALSE	-0.708398904511444	-0.171838072965375	1	AATAACTGGATCCCGGTGAAAAAAGGCGATTACATCTTTATGGGCGCTTATTCTTTACAG
AAAAGGCGGCAAGCGTCGTC	rnr	FALSE	4406944	+	FALSE	-1.12225765000599	-0.645041407818589	1	AAAAAAGGCGATGCAGGTAAAAAAGGCGGCAAGCGTCGTCAGGTCGGTAAAAAGGTAAAC
AAAAGGCTGTATCGTTGCAC	pdxY	FALSE	1713535	-	FALSE	-0.281197898172988	-0.274041527445713	1	CCGGTAATGGGTCATCCGGAAAAAGGCTGTATCGTTGCACCGGGTGTCGCAGAGTTTCAT
AAAAGGTCTGAAGTGTATCC	metH	FALSE	4223197	+	FALSE	-3.61240882092169	-0.784427894725932	1	TCAAAATGGGACGTCATTGAAAAAGGTCTGAAGTGTATCCAGGGCAAAGGCATTGTTAAC
AAAAGGTGCCCAGTTCGCGC	tynA	FALSE	1447414	-	FALSE	-3.74186865048638	-2.18635962768425	1	GGTGGTACTCACCCGGTAGCAAAAGGTGCCCAGTTCGCGCCGGACGAGTGGATCTATCAT
AAAAGGTGGCGTTTGTGCAG	NA	NA	3212954	-	NA	-2.78312458583331	-2.81005667184281	1	GGCGATAAAAAACGCCACCGAAAAGGTGGCGTTTGTGCAGAGGGCCTAGTGCCGGGTGCG
AAAAGGTGTGTTGTTGGTGA	glcD	FALSE	3125725	-	FALSE	-1.81525605661239	-0.968788724720938	1	GGTGGCGCGCTGCCGCTGGAAAAAGGTGTGTTGTTGGTGATGGCGCGCTTTAAAGAGATC
AAAAGTCACCAGTGACTCTT	fadD	FALSE	1886244	+	TRUE	-1.01483444527951	-0.228406096893608	1	CCCGTGAGCTGACGGCGGCAAAAAGTCACCAGTGACTCTTCGGTAAGCGATGGATCTTTT
AAAAGTCTGCCCCTGCATCA	ydfN	FALSE	1633545	+	TRUE	-0.443074352614324	-0.189538604031614	1	TTCGGGTATGCAGATTTGTCAAAAGTCTGCCCCTGCATCAGGGCATAACCAGACGGAACG
AAAAGTGACGTTCATCGGAT	ydfE	FALSE	1648397	-	TRUE	-0.941981548073878	-1.04895307036915	1	ACTTCAGGGGCCAGCTTGTCAAAAGTGACGTTCATCGGATCGGATTCAGTCTCAACCGGG
AAAAGTGCAATCGCCAGCTC	opgH	FALSE	1111775	-	TRUE	-1.18128484377843	-0.343470159415774	1	ACAGCACCATGGTCGAAGCAAAAAGTGCAATCGCCAGCTCAGGACGCCACTGCGGCCACA
AAAAGTGGCGGCGCGCGTGA	carB	FALSE	33423	+	FALSE	-0.869035165436356	-0.83383406090396	1	GCCACCGGCGTACCGCTGGCAAAAGTGGCGGCGCGCGTGATGGCTGGCAAATCGCTGGCT
AAAAGTGGGCTTTACAGCGT	yfaV	FALSE	2357340	-	FALSE	-1.51679111091333	-0.27769733964933	1	GTTGCGGCATTGCTGGGAACAAAAGTGGGCTTTACAGCGTCGGTGGTCACCGCCATTCCG
AAAAGTGTCGTTTAGCCTTG	yghJ	FALSE	3116666	-	FALSE	-1.58635775002226	-0.519437605573378	1	CGTAGCTTGCGTGCGGTTGAAAAAGTGTCGTTTAGCCTTGAGGACGCGCAAGAACTGGCG
AAAAGTTTTGTCGGTGGCAT	ydhV	FALSE	1751751	-	FALSE	-0.45510170964848	-0.408213678587223	1	TCGAAGATTCCAGTAAGTTTAAAAGTTTTGTCGGTGGCATGGGCTTCGGCTACAAAATTA
AAAATAACGTCTGTACACCG	amyA	FALSE	2005397	-	TRUE	-2.08689451073368	-0.374971556319118	1	AATGCAGTTCGGATGGTCGAAAAATAACGTCTGTACACCGTGGGCGAAACGCTGACGGGC
AAAATACAGCCAACAACCGC	kdpC	FALSE	723701	-	FALSE	-0.551947045394156	-0.285809243134161	1	CAGCTCACGCAACTGATCGCAAAATACAGCCAACAACCGCTGGTGAAATATATCGGCCAG
AAAATACCGAGCAGCCACTG	dsbB	FALSE	1231826	+	TRUE	-0.214953094749467	-0.322722946523144	1	CGACAATCAGGTAAGCGATAAAAATACCGAGCAGCCACTGCGGCATTTCCAGACCTAAAA
AAAATACGCTTAACGCTTAC	tktB	FALSE	2578760	+	FALSE	-0.383000378093468	-0.0616493580216649	1	CGCTACCCGTAAGGCTTCGCAAAATACGCTTAACGCTTACGGGCCGATGCTGCCTGAGTT
AAAATACGGCATTCTCGGCG	deoD	FALSE	4619442	+	FALSE	-0.730827509941175	-0.36933578246906	1	GAAATGTTCGACGTGATGGAAAAATACGGCATTCTCGGCGTGGAAATGGAAGCGGCTGGT
AAAATACGGTTCCGGCGGCC	mdaB	FALSE	3170890	+	FALSE	-2.06205453504862	-1.32966044650164	1	ACCCGCAAAGATCCGTCGAAAAAATACGGTTCCGGCGGCCTGGTACAGGGCAAAAAATAT
AAAATAGCCTTGTTGCGATC	yidK	FALSE	3858053	+	TRUE	-0.371798044453726	-0.133228688803325	1	TTTAGTGAACGTCCGGCAAGAAAATAGCCTTGTTGCGATCCGGTATCTGTTTTGCGGACC
AAAATAGTGGTGCCAAGTTG	ybdL	FALSE	632845	-	TRUE	-0.254936647085116	-0.0621818832344046	1	CCAGCGCGCTCATCTGGGTGAAAATAGTGGTGCCAAGTTGTGGAAGTTTGCTTTGTGGAA
AAAATATACGTGCAGCTACC	ycaN	FALSE	948491	+	TRUE	-0.259407077736752	-0.279814811509871	1	ACCAACCAGTAAAGACATTAAAAATATACGTGCAGCTACCCGGGCGGCATTGATTTTGAG
AAAATATTCGTGACGGACAC	yejO	FALSE	2285490	-	FALSE	0.13508924134058	-0.118327715298727	1	GTCAGGCAACAGGTGATTTCAAAATATTCGTGACGGACACCGGTGCCAGCCCGGCAGCAG
AAAATCAAGTTGAACAGGCC	amiC	FALSE	2945959	-	FALSE	-0.536892033746483	-0.390211628482548	1	TAAAATCAACAAGCTGCATAAAAATCAAGTTGAACAGGCCGGGTTTGCCGTACTAAAGGC
AAAATCACAACAACACACAT	NA	NA	1997513	-	NA	-1.33064738528633	-0.548529660122791	1	TTTTCAGCGTGCATAATAAGAAAATCACAACAACACACATCGGAGGCTGTTATGCCACTG
AAAATCACCGTACTGATCCT	actP	FALSE	4281688	-	FALSE	-1.35304448265911	-0.323702953258289	1	GTGAAGAGCTGCGGGTATCAAAAATCACCGTACTGATCCTCGGCGTGATTGCGATTATCC
AAAATCACTACCGCCGCAGT	ygbN	FALSE	2864056	-	TRUE	-1.77067106268986	-0.331945016154376	1	CCCCTCCAGCACCAGTAACCAAAATCACTACCGCCGCAGTAGGAAGCGCTGAGCCCATAA
AAAATCCAGCGCGCTGATGC	yedI	FALSE	2026745	-	FALSE	-1.3302994276848	-0.692117291462429	1	CTGGGGTATTGGCTGGCGGAAAAATCCAGCGCGCTGATGCAGGCATTAGGTAAAGGGTTA
AAAATCCCACTGGTCACAAC	tcdA	FALSE	2943407	-	FALSE	-2.10652878324876	-0.830276810401745	1	TTGCTTATTGTCGGCGCAATAAAATCCCACTGGTCACAACCGGTGGCGCGGGTGGGCAGA
AAAATCCGCCAGAACGCCAG	ytfB	FALSE	4426193	-	FALSE	-0.280344257670017	-0.850053570326579	1	TGCAAAACGGGCAGATGGTGAAAATCCGCCAGAACGCCAGCGGCGTGGTGACGGGCTTAA
AAAATCCTGGGGCTGCCAAC	NA	NA	2654410	-	NA	-0.371648469205505	-0.278724471971032	1	AACGCGAATCATTTAGCGGAAAAATCCTGGGGCTGCCAACTGGCGGCCCTTTTACAAAGA
AAAATCGACGTTATTAAGCC	modF	FALSE	792096	-	FALSE	-0.337279522102628	-0.437225953599727	1	GTCGGGCCAAATGGTGCAGGAAAATCGACGTTATTAAGCCTGGTTACTGGCGATCATCCG
AAAATCGATATGTTGCTGGG	bcsA	FALSE	3690926	+	TRUE	-1.29856011882354	-0.723435502965197	1	CGGGCAAACGTACACTGCACAAAATCGATATGTTGCTGGGTGGTGAGCGGCATTAATTTC
AAAATCGATCTCACCTTCAG	recE	FALSE	1415216	+	TRUE	-0.635486399845314	-0.144788266055483	1	TGATAGCGTTCACTCCAGGTAAAATCGATCTCACCTTCAGCGGGCAGGTCATTAACGACA
AAAATCGCAACTGAACCCGG	sfmF	FALSE	562793	-	TRUE	-2.011465751094	-0.664963037167009	1	ATGCCGGCGTTCCCGTAAATAAAATCGCAACTGAACCCGGAGGACATCCCTCCAGCCGCA
AAAATCGCCAGCGTATTGCC	ynjC	FALSE	1836079	-	TRUE	-0.694020994361928	-0.228527282960612	1	GCACACCGGTTAAGGGTAAAAAAATCGCCAGCGTATTGCCCGGCAATAAAGGCGTGGCAG
AAAATCGCCGTATCGCGCAT	wcaL	FALSE	2114538	-	FALSE	-0.218128674351086	-0.246647627469743	1	AAATGGGCTGCCCGAGGGAAAAAATCGCCGTATCGCGCATGGGCGTAGATATGACGCGCT
AAAATCGCCTTTTTCGGATT	yebK	FALSE	1935084	+	FALSE	-1.63903741567383	-0.156844376501161	1	ACTTGCTCACTCAGGCAAAAAAAATCGCCTTTTTCGGATTAGGCTCTTCAGCCGCCGTTG
AAAATCGCGCAAGACGCTTT	mdtM	FALSE	4565940	+	TRUE	-1.44896539755602	-1.02486880950629	1	CGATTGCAAAAGACATTACGAAAATCGCGCAAGACGCTTTTGGCGCTAAACGGAACCGCG
AAAATCGGCTTACATGGCCC	ybcC	FALSE	565530	-	FALSE	-1.77583926365372	-0.234010072373912	1	CTCGGTGGTTTCGAGGCAATAAAATCGGCTTACATGGCCCAGGTGCAGTACAGCATGTGG
AAAATCGGTGACGCGCTGCC	allA	FALSE	532060	-	TRUE	-0.482737714119595	-0.349424583952959	1	CCGCCGCGATCGATGGTCAGAAAATCGGTGACGCGCTGCCAGGCGAAAAGTGGGTGATGC
AAAATCGTCAACCCGATTAT	argG	FALSE	3317322	+	FALSE	-0.52581769879644	-0.43351744362297	1	AATACCTCAACTCCAGCGTCAAAATCGTCAACCCGATTATGGGCGTGAAATTCTGGGATG
AAAATCGTCCAGCGTGCCGT	treC	FALSE	4462505	+	TRUE	-0.732053339893953	-0.393284380391848	1	GCCTGCGTCACCAGTTCGTCAAAATCGTCCAGCGTGCCGTAGGTGGGATCAATCGCCGTA
AAAATCGTCTTCCTTGGCGC	maeA	FALSE	1552783	-	FALSE	-0.933659243820586	-0.209603650252182	1	GTGGTCAGTTAAGCGAGAAAAAAATCGTCTTCCTTGGCGCAGGTTCAGCGGGATGCGGCA
AAAATCGTGAGCGCAGCAAC	ybiO	FALSE	844164	-	FALSE	-0.243185628550379	-0.268115321766027	1	GGGTCAGTGGGCGCGGCAAAAAAATCGTGAGCGCAGCAACTGGTTGCAGCTTCCGGCGAT
AAAATCTGGCGTGCGGATTT	yjgA	FALSE	4455395	+	TRUE	-1.02083273455813	-0.653246083362939	1	CTAACTCGCGCAGATACTGGAAAATCTGGCGTGCGGATTTCGGCGGCTTATTCCCTTCTT
AAAATCTGTTCGCGATCTTC	cpxA	FALSE	4101821	+	TRUE	-0.27193536871973	-0.377088715535801	1	CGGTACGATAGAACGGACGGAAAATCTGTTCGCGATCTTCCGGGCTAACGCCAGGACCAT
AAAATCTTGTGCAGCATCGC	fliK	FALSE	2016474	-	TRUE	-0.82575683274847	-0.145993060486837	1	GCTTCGCTCAACAACGCGAGAAAATCTTGTGCAGCATCGCTGGCTTTGCCGCCAGGCAAT
AAAATGACGTGATGACAACA	adeQ	FALSE	3841222	+	TRUE	-2.65616336259123	-1.77218399620692	1	GAAACCAGCACCGCGGCATGAAAATGACGTGATGACAACACGGTTATAATAAAAAACCCT
AAAATGCAGTACCCCGGTGT	NA	NA	2378736	+	NA	-6.96283165204662	-6.51914484806858	1	TTATACGGGGTACTACAAAAAAAATGCAGTACCCCGGTGTAGGGAGGTTTTAACGGCGTG
AAAATGCCCAATACTCATTC	cca	TRUE	3201143	-	TRUE	-0.224920367324271	-0.294374810538645	1	GCGTTTACGCCGCATCCGGCAAAATGCCCAATACTCATTCAGGCTTTGGGCAACGTTGTT
AAAATGCCGCCATGCTACCG	curA	FALSE	1517626	+	FALSE	-0.539243443959217	-0.168906463698041	1	GGGGTAGCCGGTGGCGCGGAAAAATGCCGCCATGCTACCGAGGTGTTAGGCTTCGATGTT
AAAATGCCTGCGTTTCTCGG	malX	FALSE	1698279	+	FALSE	-0.26419473130613	-0.16955413687549	1	CGCGTTTCCTTTCGCAAGGTAAAATGCCTGCGTTTCTCGGCGGTCTGCCAGGTGCAGCGT
AAAATGCGTGCTGATCTTTA	ygcU	FALSE	2896582	-	FALSE	-0.721571634467728	-0.452592503215993	1	TTCACCCATTTTGCCGACGGAAAATGCGTGCTGATCTTTATGGCTGAAGGTAACCCTCGC
AAAATGCTGGCAGACTGCGG	gntT	FALSE	3544818	+	FALSE	-2.1518349294251	-0.233231602238491	1	GTTTTGGCGCAATGCTGGGCAAAATGCTGGCAGACTGCGGTGGCGCACAACGTATCGCCA
AAAATGGATGTCCTGTTTGA	psuT	FALSE	2255083	-	FALSE	-0.12600928025433	-0.275156156299242	1	TTGGTTCGCTGGTTGGGCCGAAAATGGATGTCCTGTTTGACGGTGCGGGTTTTATCTTCG
AAAATGGCATCCTGCGGCTG	yjbH	FALSE	4236530	-	TRUE	-0.296335987034568	0.0615763095200888	1	TCGCCACCACCGAATGCTGCAAAATGGCATCCTGCGGCTGCGGTTGATATTGCGGGCGGG
AAAATGGCGGGCGATGGCGT	dld	FALSE	2221410	+	FALSE	-0.90020674329116	-0.302826393996658	1	ACGAGCATCATCTGCTGTTAAAAATGGCGGGCGATGGCGTGGGCGAAGCCAAATCGTGGC
AAAATGGCTGAAGAGCTATC	yheS	FALSE	3479898	+	FALSE	-2.07916326529883	-0.256975143315488	1	GATGCCGTTATCTGGCTGGAAAAATGGCTGAAGAGCTATCAGGGCACGCTGATCCTGATC
AAAATGTATTCGTTGGTGTG	NA	NA	2453811	+	NA	-0.28675516573781	-0.53149286528989	1	TCCAAAAAAACAGGTCGTAAAAAATGTATTCGTTGGTGTGGGGTCGAATAGTGATGTTTT
AAAATGTCATCGCGTTCGGT	fes	FALSE	612242	-	TRUE	-4.32381974300986	-0.699976716539601	1	GATCGGGGGATGGTACAGAAAAAATGTCATCGCGTTCGGTGGGAATAAAGCAGTAGCTGC
AAAATGTCGGTGAAGACCGT	prc	FALSE	1911783	-	FALSE	-0.311381421979786	0.323043166993711	1	GTCTCGAAGACCGCGCGGTTAAAATGTCGGTGAAGACCGTCGGTAAAGAGAAAGTCGGCG
AAAATGTGGCTTCGTCTCAA	pdxJ	FALSE	2699503	+	TRUE	-2.11974334884135	-0.88705172115537	1	TTTTCCGGTACCAGGCAGCAAAAATGTGGCTTCGTCTCAACGGCGATCGCCAGCATCTCT
AAAATGTGTGCCCCAAACTT	ycbX	FALSE	1006554	+	TRUE	-1.26645920567082	-0.35148423235605	1	TCTGGCGCAATTCGCGCGGTAAAATGTGTGCCCCAAACTTCGGTTGGTGCGTCTTGTGTG
AAAATTAGATCACGGCTGGT	nudC	FALSE	4194964	+	FALSE	-1.82661834889683	-0.452444498603362	1	GCTATGGATCGTATAATTGAAAAATTAGATCACGGCTGGTGGGTCGTCAGCCATGAACAA
AAAATTATCGACCTGTTGGT	yajL	FALSE	442345	-	FALSE	-0.841991972551718	-0.310467549664779	1	CAGCTATCGACTTTGGTCTGAAAATTATCGACCTGTTGGTTGGGCGTGAAAAAGCCCATG
AAAATTCGAAGCCAAACGCG	torC	FALSE	1057666	+	FALSE	0.000953532897294299	-0.0818349107625293	1	CACTCCATTGATACACCTGAAAAATTCGAAGCCAAACGCGCGGAACTTGCCGAGCGTGAA
AAAATTCTTCCTTACCCATC	evgS	FALSE	2485496	+	FALSE	-1.79481250699458	-0.79872073494254	1	GACTCGCAAACTCCGTGAGCAAAATTCTTCCTTACCCATCTGGGGGCTTACAGCCAACGC
AAAATTGCATCAGAAAGCGC	ykgG	FALSE	323545	+	FALSE	-2.36979792770735	-0.826310569614274	1	CGTGTAGCGCAACTCGCAGAAAAATTGCATCAGAAAGCGCAGGCCGGTGAACGAATGCCT
AAAATTGCTCGCGCCCATAC	puuE	FALSE	1363949	+	FALSE	-2.91089928554574	-1.79464807075734	1	AAGCGGTGGAAAACGCGGTGAAAATTGCTCGCGCCCATACCGGACGCCCTGGCGTGATTG
AAAATTTCCGTAATGGGTCA	deoD	FALSE	4619095	+	FALSE	-2.9214081916362	-0.0257261513382776	1	CCGGTACTTACAAAGGCCGCAAAATTTCCGTAATGGGTCACGGTATGGGTATCCCGTCCT
AAAATTTGCGATGTGCCAGC	ygcS	FALSE	2894977	+	TRUE	-0.731051824928669	-0.714356291772578	1	CAGCAAAAAACTTCCCAGCAAAAATTTGCGATGTGCCAGCAGGTGCGTCAGAACTAATCC
AAAATTTTCGCCGCGTTCCC	yghJ	FALSE	3114550	-	FALSE	-0.139075430812676	-0.120067453213369	1	CTCTGAAGGCTGCGAAGGAGAAAATTTTCGCCGCGTTCCCGGGGCTGAAAGAGTGTACTA
AAACAAAATGCAGGCGCATT	umpH	FALSE	698970	-	FALSE	-0.423014318245247	-0.617223817546664	1	TGGATCATCCGCGCAGCATTAAACAAAATGCAGGCGCATTCGGAAGAAACGGTGATTGTC
AAACAACAGTTCGCCACGAT	cysG	FALSE	3496366	+	FALSE	-0.556370495880473	-0.279312295825603	1	GGCAATTACGCGGGCGAGTGAAACAACAGTTCGCCACGATGGGTGAGCGTCGCCGTTTCT
AAACAACGAGTTTTTATTGC	fcl	FALSE	2125186	-	FALSE	-0.430175243420685	-0.0448085975410439	1	CTGGAGTCATAAGCATGAGTAAACAACGAGTTTTTATTGCTGGTCATCGCGGGATGGTCG
AAACAACTTGCCCCAGAACT	cydA	TRUE	770835	-	TRUE	-5.56682511828631	-6.74659313428632	1	CCCAGAGCGAAGTTGATACCAAACAACTTGCCCCAGAACTTGGTCATATCTTTATAAATC
AAACAAGATCTCGCGACTGG	rhaS	FALSE	4096186	-	TRUE	0.55569017321064	0.0446816968989863	1	AGCAAGAGCAGTAATTGCATAAACAAGATCTCGCGACTGGCGGTCGAGGGTAAATCATTT
AAACAAGCCTAACGTCCATG	tdcC	FALSE	3262974	+	TRUE	-1.35966312928341	-0.549545411462747	1	CCGGCGCCGATTGCCGTACCAAACAAGCCTAACGTCCATGTGGTATCTGATTTACGCCAG
AAACAAGGCATGGCGGGGTT	ydcZ	FALSE	1516168	-	FALSE	-1.49088425624794	-0.352710640006089	1	TTGTTTCTATTTTATGGTTTAAACAAGGCATGGCGGGGTTTGGCGAACTGGTGTCCAGCG
AAACAATCCATGACATCCGG	ymfK	TRUE	1202130	-	FALSE	-2.38386193050886	-1.88473582179147	1	GGGTTTTAATTTCGTTATGAAAACAATCCATGACATCCGGCGGTCTAACGCCAGAAAACT
AAACAATGCGCGGCAGGCCG	uxuA	FALSE	4550381	-	TRUE	-4.25596262141637	-1.2560814055453	1	CTGCATATCTTCAATGGTGGAAACAATGCGCGGCAGGCCGAGGATCGGGCGCGGCGGATC
AAACACAACTCACGGATGTA	emrK	FALSE	2480582	-	FALSE	-1.18513795441507	-0.0327701523011016	1	GGTTAATGCCAACTTTAAAGAAACACAACTCACGGATGTACGGATTGGTCAATCGGTCAA
AAACACAAGGCAACGCTGCT	rpmD	TRUE	3442668	-	FALSE	-1.42289651111114	-0.88038193540219	1	GTGCAATCGGTCGTCTGCCGAAACACAAGGCAACGCTGCTTGGCCTGGGTCTGCGTCGTA
AAACACAATGCCTTCCACGC	NA	NA	1501637	+	NA	-1.03778638260009	-0.290225846102806	1	CAGGTGAACATGCATCAGGAAAACACAATGCCTTCCACGCCGGATATCGGTTTCTTTTTT
AAACACAATTCGCCCGCTGG	livF	FALSE	3591290	+	TRUE	-0.916745874846743	-0.381671993000628	1	TCGGTAATGTCTTTATCATCAAACACAATTCGCCCGCTGGTGGCACGCGGATCGCCGCAT
AAACACCACGCCTATGATGT	sufS	FALSE	1757505	-	FALSE	-1.19625455794212	-0.483143667953389	1	TTATTGCTTTTAATCTCGGTAAACACCACGCCTATGATGTTGGCAGTTTTCTCGATAATT
AAACACCAGGCCGACAATAG	pitA	FALSE	3636149	-	TRUE	-3.23082313085738	-0.572282252160999	1	AAGAAAATCAGACCGCCAGCAAACACCAGGCCGACAATAGGGGAAACGATCAGAGAACCG
AAACACCCCAGTCGCGCAGG	leuS	TRUE	672761	+	TRUE	-5.93386136437574	-6.96907347332788	1	GCCCCAGTAACGCTGACGGGAAACACCCCAGTCGCGCAGGCGGTAGTTCACTTTACGCTC
AAACACCGATTGTGTCGTCA	ydiB	FALSE	1772352	+	FALSE	-0.73803001040575	-0.44953733116433	1	TTCGCGCAGCGGGTTAATGAAAACACCGATTGTGTCGTCACGGTCACCGATCTCGCCGAT
AAACACCGCCCTTCCCTCAA	mdtD	FALSE	2159595	+	FALSE	-2.20848624964504	-0.248730049212232	1	TCGCTGGACACCACCATCGTAAACACCGCCCTTCCCTCAATGGCGCAAAGCCTCGGGGAA
AAACACCGCGGACGGCGCGG	glpX	FALSE	4113494	-	FALSE	-0.656957841476608	-0.17375768310281	1	TGGTTAGGACGCGGCGATAAAAACACCGCGGACGGCGCGGCGGTAAACGCCATGCGTATT
AAACACGAATCGGTAATTTA	pyrH	TRUE	192484	-	TRUE	-4.39269635046082	-4.14945425945183	1	ACCCGGTTTGTTCATATTGAAAACACGAATCGGTAATTTATGGTCACGAGCCAGCGTGAA
AAACACGCCGCCGGGTCAGC	NA	NA	4164430	+	NA	-0.762072063130601	-0.310196687318588	3
AAACACGCCGCCGGGTCAGC	NA	NA	3939579	+	NA	-0.762072063130601	-0.310196687318588	3
AAACACGCCGCCGGGTCAGC	NA	NA	4033302	+	NA	-0.762072063130601	-0.310196687318588	3
AAACACGCGGCTGTAAGACG	yfcZ	FALSE	2458876	+	TRUE	-2.82730084149931	-0.220833915199836	1	TCTGCTTCTGCGCGGTTTGCAAACACGCGGCTGTAAGACGCGGTGCAGTCGGAGTTGTCC
AAACACGGAATTTTCCCCGC	yicH	FALSE	3829439	+	FALSE	-2.32105444232539	-0.460817177866536	1	CATTTATTTGACCCGATTATAAACACGGAATTTTCCCCGCAGGGCGTAGCGCTGCGCCAG
AAACACGGCGGCTTCTACCT	fumB	FALSE	4343902	-	FALSE	-0.335442541088471	-0.0776104254237865	2
AAACACGGCGGCTTCTACCT	fumA	FALSE	1684954	-	FALSE	-0.335442541088471	-0.0776104254237865	2
AAACACGGTGACGGAGGCGA	hisQ	FALSE	2423689	-	FALSE	-0.835656434683691	-0.41092493882726	1	TACGGTTTGCAGATTGCGCTAAACACGGTGACGGAGGCGATGGGCGTCGGGCAGATTGAT
AAACACGTCACCAGCCGTTG	ytfH	FALSE	4432235	+	FALSE	-0.43402536014064	0.310130120957318	1	GCCCGTCGCGCGAGGTGTTGAAACACGTCACCAGCCGTTGGGGGGTGTTGATTCTGGTGG
AAACACGTTTCGATGAAGTG	allC	FALSE	544337	-	FALSE	-1.04256904282641	-0.403707883994101	1	AATGGCAGCAAGCGGGCTGGAAACACGTTTCGATGAAGTGGGGAATTTATACGGTCGCCT
AAACACTCACCATCCGCAAA	cusB	FALSE	597543	+	FALSE	-0.618826818343984	-0.241033123532586	1	CGTTCCGGCGCGACCGGATAAAACACTCACCATCCGCAAATGGACGCTGCTACCTGGCGT
AAACACTCCATTTGCCCATC	ppiC	FALSE	3957706	-	FALSE	-2.17342692061732	-0.200320238645221	1	ATTTCGGCAAGCTGGCGAAGAAACACTCCATTTGCCCATCAGGCAAACGCGGCGGTGATT
AAACACTTCGATAACCTGAT	thrA	FALSE	1721	-	TRUE	-2.16917694053004	-0.971004295452963	1	ACGCCACCGACGCCAATCACAAACACTTCGATAACCTGATCGGTATTGAACAGCATCTGA
AAACAGAAGGGTCACGTCGA	ydeK	FALSE	1595632	-	FALSE	-0.842734850237007	-0.414556299136256	1	GAACGGGGACGCTGAATATTAAACAGAAGGGTCACGTCGATGGAGGCTATTTAAGATTAG
AAACAGAATTGAATGTTGCG	NA	NA	3815632	-	NA	-0.216718628418889	0.0163459568373751	1	AAATCTGGAGCAGGCACGCAAAACAGAATTGAATGTTGCGGGGAAGAAAAATGCCGCTCT
AAACAGACGTTTACGCGAGA	cyoB	FALSE	448954	+	TRUE	-1.28789759730692	-0.701808453362627	1	CATACCAGCGAGGTATAACCAAACAGACGTTTACGCGAGAAGGTTGCCGCAATTTCGGAG
AAACAGAGGGTTTACGCCTC	acrA	FALSE	484813	-	FALSE	-2.59339470454949	-2.44393168617609	1	CGAGGTTTACATATGAACAAAAACAGAGGGTTTACGCCTCTGGCGGTCGTTCTGATGCTC
AAACAGCAAAGCCATGTGCA	yciT	FALSE	1342226	+	TRUE	-0.207424144021497	-0.493304571653348	1	GACGTCATCACTATCAAGCGAAACAGCAAAGCCATGTGCACGGCGGAGGTAACTCAGTTT
AAACAGCACCACCAGTTCAG	mhpB	FALSE	369625	-	TRUE	-0.539746716985705	-0.212514052363954	1	CCGTTGTAGTGATCTGGCGCAAACAGCACCACCAGTTCAGGGGAGAATGCCGCAATACGC
AAACAGCAGATCGTTTCTCA	xthA	FALSE	1831086	+	FALSE	-0.501026174087663	-0.414326052108676	1	CTTCCGCCATGCGAATCCGCAAACAGCAGATCGTTTCTCATGGTTTGATTACCGCTCAAA
AAACAGCAGGCCAGTAATGG	betT	FALSE	329924	-	TRUE	0.217384505161095	-0.185772506752706	1	GAGTCCGCCGAGGTCACATAAAACAGCAGGCCAGTAATGGTGGCGACGGAGGCGCTAAAG
AAACAGCATGATTAAGTCGC	yegH	FALSE	2136179	-	TRUE	-0.538000975069503	0.0519734236401688	1	AACAACAGGAAGAAACCACCAAACAGCATGATTAAGTCGCGGGCGCTAAAGGTAAACGAG
AAACAGCCCACGATTATTGC	NA	NA	2054603	-	NA	-0.530839171251877	-0.59918485548365	1	TCGTATCCGCCCAAGGAAGCAAACAGCCCACGATTATTGCAGGCTATTTGCCAGGTGTCT
AAACAGCGTCGAAGATTTAC	yidJ	FALSE	3855971	-	FALSE	-0.545938300708347	-0.0890769884272468	1	AGCCTGTGGCGCAATGGCCTAAACAGCGTCGAAGATTTACAGGCGAACCATATCGACGAA
AAACAGCGTGCCGGGGCTGT	ybaO	FALSE	468002	+	FALSE	-0.0868878388692706	-0.174021692298255	1	GAGTTTTATAAGCGTCTGGTAAACAGCGTGCCGGGGCTGTCGGACGTCACTTCCAGCTTC
AAACAGCGTGGCGGCATGGC	mdtM	FALSE	4566525	+	TRUE	-8.39651362423701	-6.59254521744307	1	AAAATCAACGCCATCGGGAAAAACAGCGTGGCGGCATGGCGGGTAAAAAAACGTGGCATA
AAACAGCGTTCCGGCAAAAC	livM	FALSE	3592535	+	TRUE	-0.69450633516696	-0.636691405221508	1	ACAAAGCCCTGACGCGCCGCAAACAGCGTTCCGGCAAAACCGGCAAACGCGGCACTTATG
AAACAGCGTTTCGCGGCGGT	rhaA	FALSE	4093947	-	FALSE	-0.368049789159408	-0.0900276478910696	1	AACAGGCCTGGGAGCTAGCGAAACAGCGTTTCGCGGCGGTGGGGATTGATGTCGAGGAGG
AAACAGCTTTCCTTTTTACC	ykfG	FALSE	263931	-	FALSE	-0.124612430199191	-0.324380225143205	1	GACCGAAGGAGCAACAGATGAAACAGCTTTCCTTTTTACCCGGCGAGATGACGCCACAGG
AAACAGGCACTGAATGGTCT	xylG	FALSE	3731125	-	TRUE	-0.549791670096244	-0.859698959356484	1	CATTGTCCGGGCCACACACCAAACAGGCACTGAATGGTCTCGGTACGTCCGGCACCAACG
AAACAGGCCAAACAGGTTGG	cho	FALSE	1821954	-	TRUE	-3.11198159372076	-0.716570074911405	1	AAAGCTGCGCGCCTATTGGCAAACAGGCCAAACAGGTTGGGGGCTCGTGAAAAATCCACC
AAACAGGCGGCCCAGTACTG	ygiQ	FALSE	3159119	+	TRUE	-0.201327830266599	-0.166203995696931	1	GCAAAAACGGTGCCGGTCCAAAACAGGCGGCCCAGTACTGCGGCCAGGAGAACAGGTCGC
AAACAGGCTGAACAACGGCA	nrfE	FALSE	4290415	-	TRUE	-0.84439738952611	-0.307066158541377	1	GACGCAAGGCTAATCAGTGCAAACAGGCTGAACAACGGCACGGCGCGGACGTTATCCAGC
AAACAGGTCGCGGTCCGACT	mukB	TRUE	976303	-	TRUE	-5.57331574761419	-2.65931200595666	1	GCTTCGCTGATCAGATGCTTAAACAGGTCGCGGTCCGACTGGGTGACACGAATCGCTTCC
AAACAGGTTTTCCCACATAT	yfcL	FALSE	2441955	+	TRUE	-0.661843230811591	-0.178041612842474	1	TACTGCTGTGACGCCTGCTGAAACAGGTTTTCCCACATATCGGTCACCAGCGCCTGGTCA
AAACAGTCGGAGCTGCTGGG	amiB	FALSE	4395018	+	FALSE	-0.890676808558559	-0.636355044203088	1	GCTGGCTGGAGCAGCACGAGAAACAGTCGGAGCTGCTGGGTGGGGCGGGTGATGTGCTGG
AAACAGTGCGCCGATGGTTC	yfeO	FALSE	2508109	-	TRUE	-1.68893575809289	-0.316093975402645	1	GCCGCCGCAACAGGAGTGCCAAACAGTGCGCCGATGGTTCCGGCAGAGGCTAAAATAGTC
AAACAGTGCGCCGTGGCGCG	queA	FALSE	424593	-	TRUE	-0.428023011765899	-0.562106395808998	1	TCATCATTAAATTCGACTTCAAACAGTGCGCCGTGGCGCGCGGTCATTGTTGCGTTAATA
AAACATATCCTTGATCCAAC	mrcB	FALSE	167230	-	TRUE	-0.0729678830732017	-0.413038613583888	1	CTTAGATGTTAATTACTACCAAACATATCCTTGATCCAACCGGCTACACCGTCGCTGTCT
AAACATATCGTGCTGTGGCT	arnE	FALSE	2370699	+	FALSE	-1.1490145118537	-0.538979209041409	1	TGGCGATAAACAAACGGCGCAAACATATCGTGCTGTGGCTGGGACTGGCGCTGGCTTGTC
AAACATATGGTTGAGTGAGT	dnaG	TRUE	3210735	-	TRUE	-7.61363676781036	-8.16973012414196	1	CGCAGTTCAAGCAGCGAATCAAACATATGGTTGAGTGAGTCGGTGAAGGTTTGCTCAGCA
AAACATATTGGCTCCAGTTC	yahE	FALSE	335938	+	FALSE	-1.78993334957814	-0.452401892505733	1	CTCAGGCAATAGAAAAAATTAAACATATTGGCTCCAGTTCCGGCTGCGACATGCTGTATG
AAACATCAGATTGCGGCCGT	argB	FALSE	4154336	+	FALSE	-0.617593990987791	-0.23949701964298	1	CCCTGTTGGCATGGGCGAAGAAACATCAGATTGCGGCCGTAGGTTTGTTTCTCGGTGACG
AAACATCATGTTTCAGTAAC	leuO	FALSE	84964	-	TRUE	-0.810364335716172	-0.353333838874632	1	CGCCGCATGTTGTTCGTTATAAACATCATGTTTCAGTAACGGGCCCTTAATTGTTGGATG
AAACATCGACAAACGACGCG	gsiC	FALSE	870765	-	TRUE	-0.478511392355012	-0.57699392433784	1	ACGCATATAATCTTCGCTTAAAACATCGACAAACGACGCGCGGGTAAAGCGCGCCATCAC
AAACATCTCCGACGTGCGGA	maeB	FALSE	2575829	-	FALSE	-2.08559276855408	-0.468320665970212	1	GGCTTGCGCGTGGTGGAGAAAAACATCTCCGACGTGCGGATGGTGGTTTCCGGCGCGGGT
AAACATGGCACGGCTATGGT	kup	FALSE	3929834	+	FALSE	-0.873510797690893	-0.525840329045011	1	CTTTATTATTTATGATTCAAAAACATGGCACGGCTATGGTCGGTAAGCTGTTTGCGCCGA
AAACATGGCTGACGTATGGG	zur	FALSE	4257745	+	TRUE	-1.71388458016444	-1.57843370344941	1	GCGCCGCAGCGATCGCAAATAAACATGGCTGACGTATGGGTGGGCTGATCGAACAGATGA
AAACATTATTCCGGTGACGC	aldB	FALSE	3753733	-	FALSE	-0.837417522311074	-0.439255507307909	1	ATTATGCAATACGCAACGCAAAACATTATTCCGGTGACGCTGGAGTTGGGCGGTAAGTCG
AAACATTCCATATCTCCATG	NA	NA	2244807	+	NA	-1.74233658278919	-0.113108905738521	1	CGTACGAAAGGGTTCAACCTAAACATTCCATATCTCCATGAGGTAACTACGAAAATAAAA
AAACATTCCCCCAGCATTGG	NA	NA	1805348	+	NA	0.322702792897047	-0.117954293585183	1	CTTACCTTTCCCGCTAACAAAAACATTCCCCCAGCATTGGGGGAATCATCACCAACCTGT
AAACATTGACAGTGAGGGCC	NA	NA	528173	+	NA	-1.3794507381042	-1.24813967163892	1	TGATGGGGGTAGGTTTAAGAAAACATTGACAGTGAGGGCCAGGGAACAAGTGGCGAAAAT
AAACATTTACGTCGCCGACC	fpr	FALSE	4111777	-	FALSE	-1.19774871070841	-0.10027047398054	1	AAGAGACCCGGCAGATGACGAAACATTTACGTCGCCGACCGGGCCATATGACAGCGGAGC
AAACATTTTGTTTTGTGCGT	NA	NA	1223348	+	NA	-0.505727237066833	0.0213919900874992	1	TTATTTACTCAACCAGGCATAAACATTTTGTTTTGTGCGTGGGAACAGCCTTAAGGTGTA
AAACCAAAACCGGCTCTATC	NA	NA	2916038	-	NA	-1.17778355681661	-0.482122535427923	1	GCATGGTGCGTTAAGACAGAAAACCAAAACCGGCTCTATCTGGAGCCGGTTTGAGACTGA
AAACCAAACCTCGCGGCGAT	uvrC	FALSE	1991678	-	FALSE	0.228250839966379	-0.677278854791716	1	GGGACGCAAGATTAATGTTCAAACCAAACCTCGCGGCGATAGGGCGCGTTATCTGAAACT
AAACCACCCAGGAGCACGTC	dinB	FALSE	251808	+	FALSE	-0.651462343220438	-0.526954497004664	1	AAAGTTCGACGATTTTCAGCAAACCACCCAGGAGCACGTCTGGCCGCGGCTGAATAAAGC
AAACCACCCGCAACAGGTTC	gltS	FALSE	3826582	+	TRUE	-1.10957852685393	-0.876249459167099	1	GTAGCGCCAGCGCCACCAACAAACCACCCGCAACAGGTTCCGGTATGGTGTATTTCTTCA
AAACCACGCCAGCGCATATC	xanP	FALSE	3827659	-	TRUE	-1.28084075150872	0.00695454477694853	1	CTTTCTGGCAACATGCCCATAAACCACGCCAGCGCATATCCGGCCGCCATCGCAATTACC
AAACCACGCTGAAGCACTCC	yfdF	FALSE	2461716	-	TRUE	-0.347272174014027	-0.111876364067582	1	ATGATAGCTTTACTGCTTTCAAACCACGCTGAAGCACTCCTGGCGTTTTCACTACAATAT
AAACCACGGGCGGTAACGGT	yghS	FALSE	3131530	-	FALSE	-1.09036217380559	-0.722342512739795	1	TGATGGCCCGCAATTGGCAAAAACCACGGGCGGTAACGGTTGGATAAAAATGTTAAGGCA
AAACCACTTCTGGCTGCCGG	treF	FALSE	3667965	+	FALSE	-0.00419492309313313	-0.118924246060757	1	GACTTGCGCAAGTTTGTTGAAAACCACTTCTGGCTGCCGGAGGTCTACTCCAGCGAGTAT
AAACCAGATGCCAATAGAAC	ftsW	TRUE	99436	-	TRUE	-6.14406484222457	-7.41062420445647	1	TTAACCAGCGCCTGGAAGCTAAACCAGATGCCAATAGAACAGGCGAGAAAACCGGAAAAA
AAACCAGATGCGATGGTAAT	aroB	FALSE	3516468	+	TRUE	-2.10207655785547	-1.40580325758109	1	ATGAAGCTGGTTCATTAAACAAACCAGATGCGATGGTAATTGGGTAACTACGTTCCCCGA
AAACCAGCCACGCCGGGATC	yhaO	FALSE	3254823	+	TRUE	-2.19735299891979	-1.74877199976309	1	GTGCAATGCTGGTACTTTGTAAACCAGCCACGCCGGGATCAGGCACCCTACCATGCCGAA
AAACCAGCCTGCTACTGTCG	rstB	FALSE	1681945	+	FALSE	-0.0549231624125737	-0.24012763510949	1	GTACTGCCATTCAACGGTTGAAACCAGCCTGCTACTGTCGGGGAATAGAGCGACATTAAT
AAACCAGCGCCCGTAACCAG	modE	FALSE	793475	-	FALSE	-0.212164313059398	-0.171073273280223	1	GATCTCACGTTTTTCACTGCAAACCAGCGCCCGTAACCAGTGGTTCGGTACCATCACCGC
AAACCAGCGCGAGAACATGC	menF	FALSE	2377804	-	FALSE	-0.407816236464148	-0.318450375104407	1	TGGCTGATGGCGGATGATAAAAACCAGCGCGAGAACATGCTGGTGGTGGAAGATATCTGT
AAACCAGCGGTTCGCCAGCT	garD	FALSE	3274676	-	TRUE	-0.44364973926643	-0.164431865922013	1	GCATTAATATCCATTAAATCAAACCAGCGGTTCGCCAGCTCGGTGCGGGTTGCCATTTTA
AAACCAGGCTGATTTCGCCA	yedP	FALSE	2023822	-	TRUE	-1.35253351940345	-0.832452480527932	1	TTTCTCGCGTAGCGTATTTAAAACCAGGCTGATTTCGCCATGGCTAATACCTGAGATGAT
AAACCAGGCTTCATCTGTAC	yphG	FALSE	2679394	+	TRUE	-0.583530851595625	-0.0522873864317739	1	TGCTCCAGATGCTGACCGATAAACCAGGCTTCATCTGTACTGGTAATGTCTTGTGCTGCC
AAACCAGGTTTTGGCTTACG	cra	FALSE	88958	-	TRUE	-1.1496874718181	-0.000374707721558956	1	GATTACGTTTAATGCGCGTTAAACCAGGTTTTGGCTTACGCGGTTCGTCCAGGCTTGCCA
AAACCAGTACGGCTTCGATC	macB	FALSE	921285	-	TRUE	-0.343329456492324	-0.285257315907747	1	CAACGCGCCACCGACCAGGCAAACCAGTACGGCTTCGATCAGGAACTGTTGCAAAACATC
AAACCAGTCATCCCAACGTT	cheZ	FALSE	1964789	+	TRUE	-0.505441953482203	-0.41343476589865	1	GCAAGGTCAATCGGATCGGCAAACCAGTCATCCCAACGTTGGGTTAACGCTTTTGCTGAT
AAACCAGTGAACCGCCGGTC	yidI	FALSE	3854863	-	TRUE	-7.41217510125712	-3.68116277917675	1	GGGCATTATTCAGGCTGCTTAAACCAGTGAACCGCCGGTCAGGAAGGAAAAGATAAGGAA
AAACCATGAACCAATGGCAG	yedE	FALSE	2006761	-	TRUE	-2.38895275224589	-0.613212697910713	1	AGCAGGGTAAAGCGCGCGCCAAACCATGAACCAATGGCAGTGGCGATGGCAAAGAACCAG
AAACCATTGCCGATACGTTG	melA	FALSE	4340280	+	FALSE	-1.02985737724162	-0.429300681818562	1	TAAGCGGCATGGTCTGGAACAAACCATTGCCGATACGTTGGGGCCGGGCGGTATTATGCG
AAACCCACAAAACGACGACA	idnD	FALSE	4491751	-	FALSE	-0.45829019036518	-0.506456987753116	1	ATGGGGGCGGATGTGCTCGTAAACCCACAAAACGACGACATGGATCACTGGAAAGCGGAA
AAACCCATTACTGGCCTTGC	waaQ	FALSE	3805412	-	FALSE	0.398332876043178	-0.220731001560074	1	TTGCACGAGGTTGCGAAACAAAACCCATTACTGGCCTTGCAGGTAAAACACGTTTTCCTG
AAACCCCATCTTTACCCGTG	tamB	FALSE	4444711	+	FALSE	-2.65226466063105	-0.168722371679719	1	AACTTCAACCTTGCGATGATAAACCCCATCTTTACCCGTGGGGAAAAAGCAGCGGGGATG
AAACCCCCGCTTTGCAGCGA	NA	NA	2516052	+	NA	-0.394392169655285	-0.523742562337853	1	CGGCAAAAAGCAGAGACAAAAAACCCCCGCTTTGCAGCGAGGGTTGGAAATTTGGTGGAG
AAACCCCCTCCTGCGCGTTG	hsdR	FALSE	4582810	+	TRUE	-0.598384769324246	-0.357497920413815	1	CTGCTCGCCTTTGGAGAGATAAACCCCCTCCTGCGCGTTGCGGGTGATGATCTGAATAGG
AAACCCGAACAACGCTGGTA	ybbP	FALSE	520312	+	FALSE	-1.27572097765958	-0.431393588724494	1	AATGGTTGTTACCTCAGCTTAAACCCGAACAACGCTGGTACGGTCTGGAACAGGACGAAG
AAACCCGATCGATCAGCTGA	paoC	FALSE	300110	-	FALSE	-0.267251618657684	-0.404171432426075	1	TTTGATAAACCCGCAGGGGAAAACCCGATCGATCAGCTGAAGGTTGTCGGTCGTCCCCAT
AAACCCGGAAAACCGCGTGC	putP	FALSE	1079721	+	FALSE	-0.1121768872375	-0.0104693095584159	1	GTGGCGATTGCGCTGGCGGCAAACCCGGAAAACCGCGTGCTGGGCTTAGTGAGCTACGCG
AAACCCGGTGATCTAGCCAT	rrlE	FALSE	4208761	+	FALSE	-0.975511409249462	0.185606374042517	7
AAACCCGGTGATCTAGCCAT	rrlC	FALSE	3942422	+	FALSE	-0.975511409249462	0.185606374042517	7
AAACCCGGTGATCTAGCCAT	rrlH	FALSE	226454	+	FALSE	-0.975511409249462	0.185606374042517	7
AAACCCGGTGATCTAGCCAT	rrlB	FALSE	4167359	+	FALSE	-0.975511409249462	0.185606374042517	7
AAACCCGGTGATCTAGCCAT	rrlG	FALSE	2726510	-	FALSE	-0.975511409249462	0.185606374042517	7
AAACCCGGTGATCTAGCCAT	rrlA	FALSE	4036237	+	FALSE	-0.975511409249462	0.185606374042517	7
AAACCCGGTGATCTAGCCAT	rrlD	FALSE	3424109	-	FALSE	-0.975511409249462	0.185606374042517	7
AAACCCTGCTCTACGTCGAA	ubiB	TRUE	4019489	+	FALSE	-2.92151678623245	-1.5972342180387	1	GCAACTGGTGTTACTCCAGAAAACCCTGCTCTACGTCGAAGGGGTAGGACGCCAGCTTTA
AAACCGAAGATGATGATCCT	alaC	FALSE	2495785	-	FALSE	-1.61934335588284	-0.211579093512879	1	CCATTCGTGAAAGTTATCCGAAACCGAAGATGATGATCCTCGGCTTCCCGTCAAACCCAA
AAACCGACCGCGCCGCCTTT	fliF	FALSE	2011559	-	TRUE	-0.162086693461704	-0.409906489812005	1	TTTCCTGATCAAGCAGTTCGAAACCGACCGCGCCGCCTTTTGGCAAACCTTGTTGTGCCA
AAACCGATAGTGCTGATTGG	ybbB	FALSE	530005	-	FALSE	0.92985613389048	0.260455232972951	1	CGACTATTGAACTGGCACAAAAACCGATAGTGCTGATTGGCGGTTGTACCGGCAGCGGTA
AAACCGATCTTCTCCCGTGA	ygiC	FALSE	3179367	+	FALSE	-0.855776279837361	-0.547442659183332	1	AAATGGAAAAATATGTGGTTAAACCGATCTTCTCCCGTGAAGGCGCAAACGTGTCGATCA
AAACCGATGCTGTACGTTGG	NA	NA	3949195	+	NA	-4.78090313467575	-0.596902156867135	1	AGATGCTGGCAAAAGCGCAAAAACCGATGCTGTACGTTGGCGGTGGCGTGGGTATGGCGC
AAACCGCAAGTGACCTGGTA	rhsA	FALSE	3763287	+	FALSE	0.48338743738811	-0.569525355271186	4
AAACCGCAAGTGACCTGGTA	NA	NA	733758	+	NA	0.48338743738811	-0.569525355271186	4
AAACCGCAAGTGACCTGGTA	rhsB	FALSE	3620296	+	FALSE	0.48338743738811	-0.569525355271186	4
AAACCGCAAGTGACCTGGTA	rhsC	FALSE	731887	+	FALSE	0.48338743738811	-0.569525355271186	4
AAACCGCACCAGGCATCAAA	yeiP	FALSE	2263908	+	FALSE	-0.20552032463588	-0.0735323388557979	1	CGTTGATCTGGAAATCGTTGAAACCGCACCAGGCATCAAAGGGGCATCTGCCAGCGCCCG
AAACCGCCTCGTCATGCAGA	nikA	FALSE	3613123	-	TRUE	0.0262653902698652	-0.0931646272946492	1	GATGTAACTGATAGGCAGATAAACCGCCTCGTCATGCAGACGGGTCAGAATGTCGCGATA
AAACCGCGTCTCTTATTTGC	glgB	FALSE	3570860	-	FALSE	0.130780279244362	0.0780303379300007	1	TGAAGCGCAAATGCGCCCGGAAACCGCGTCTCTTATTTGCGGGCTGCCGGAAAAGGTTGT
AAACCGCGTCTGTCTGACTA	rpsD	TRUE	3439543	-	FALSE	-0.677801055872505	-1.53257114492328	1	CTGGCCAGCACGGTGCGCGTAAACCGCGTCTGTCTGACTATGGTGTGCAGTTGCGTGAAA
AAACCGCTACTTTATGTCCC	djlB	FALSE	677616	+	FALSE	-0.986556188243464	-0.403525011035258	1	ATCTGGTTAACGATCAGGGAAAACCGCTACTTTATGTCCCCGGCGACAGCGCCCGTACGC
AAACCGGACAACTTCATTGC	fadJ	FALSE	2456979	-	FALSE	-0.199856625269679	-0.165620708742044	1	GCGTGGTGTTTGTCTCCGCTAAACCGGACAACTTCATTGCTGGCGCAGACATCAACATGA
AAACCGGACTGCCTTTAATC	yoaD	FALSE	1896873	-	TRUE	-0.607014062723198	-0.0785196167794583	1	TGCAGGCGTCCATTGAATCAAAACCGGACTGCCTTTAATCAGGGCACGGTCGATCGTCAG
AAACCGGATGCGTCATGTGG	ygbJ	FALSE	2860144	+	FALSE	-1.07422687579288	-0.45541064783299	1	GGAAATTCCTGGATGTTCGAAAACCGGATGCGTCATGTGGTGGATGGCGATTACACCCCG
AAACCGGCAATCCAGATGAT	yggT	FALSE	3094103	-	TRUE	-3.31924448665967	-0.605435670340852	1	TGGTTTTCAGCAGAATCAGTAAACCGGCAATCCAGATGATTGGCAGGAAGGTCACCACTT
AAACCGGCGACATTGAGCAC	yeiP	FALSE	2263952	+	FALSE	-0.882406714739889	-0.567352017593806	1	CATCTGCCAGCGCCCGTAACAAACCGGCGACATTGAGCACTGGTCTGGTGATTCAGGTAC
AAACCGGCGGTTACTCGCGA	csrD	FALSE	3400084	-	FALSE	-0.278239210076086	0.167629473153259	1	GCGGCCCGCGCCTTTATCAAAAACCGGCGGTTACTCGCGAAGGTCAGGTTCATCATCGCG
AAACCGGGCTATGTGAATAC	ushA	FALSE	505692	+	FALSE	0.00259166249476914	-0.369445032893434	1	GATATCCGCGCCTTGATAACAAACCGGGCTATGTGAATACCGGCTTTATTGATGCCGAAG
AAACCGGTGCGGCAGCCCAT	luxS	FALSE	2812517	+	TRUE	-2.29010338759087	-2.47547104697083	1	TACCAATCAGACTCATATAAAAACCGGTGCGGCAGCCCATTGGCGAGATATCGATAATCT
AAACCGTACACCCCAGCCTG	narZ	FALSE	1539095	-	FALSE	-1.18935574526278	-0.289177437740636	1	CGAAAGATTACGCTGAAATCAAACCGTACACCCCAGCCTGGGGTGAGCAAATTACCGGCG
AAACCGTACGTATTCAGCAC	metH	FALSE	4224534	+	FALSE	-2.90063594781122	-1.7126028402239	1	TCGTACCCGCAAGGAGTACGAAACCGTACGTATTCAGCACGGGCGCAAGAAACCGCGCAC
AAACCGTCGTAATCGTCGCC	rne	TRUE	1141655	-	FALSE	-1.67924398405278	-0.664225716090854	1	GGCAGCGATAATCGCGAAGAAAACCGTCGTAATCGTCGCCAGGCACAGCAGCAGACTGCC
AAACCGTCTGGTTTAACGCC	ynjB	FALSE	1834215	+	FALSE	-0.484317213744892	-0.0845764295091011	1	TAAAAATGAGGCCAAAGGGCAAACCGTCTGGTTTAACGCCTGGGGCGGCGATACCGCAAT
AAACCGTGAATGGTGGCGGC	hyfI	FALSE	2609160	-	TRUE	-0.805741170962847	-0.446397197558747	1	GCAAACCGAGCGCCACGGCGAAACCGTGAATGGTGGCGGCCGGTGTTGGCGGGCAGCCGG
AAACCGTGGTTTGCGATTCC	apaH	FALSE	50579	-	FALSE	-0.30257871055677	-0.260658624515452	1	AAGAGGCCCCTGCCCCACTGAAACCGTGGTTTGCGATTCCTGGCCCTGTCGCTGAAGAAT
AAACCGTTCTTCGCTGCTGC	yehC	FALSE	2189469	-	FALSE	0.301028441482116	-0.0108703091140338	1	GTGCAGTTGATGAACCAGGGAAACCGTTCTTCGCTGCTGCAGGCGTGGATTGATGATGGC
AAACCGTTGTTCACCCTCGC	thiD	FALSE	2181966	+	TRUE	-5.72404152305131	-5.74110719203201	1	GTCATAATGCGCGGTGCGGTAAACCGTTGTTCACCCTCGCGGGTAAACAGCCAGTCCGGG
AAACCGTTTCTGTTTTCGTC	aphA	FALSE	4267856	-	TRUE	-0.424721972237292	-0.0671008902310163	1	ATTATCCGCCAGCGTTTTTGAAACCGTTTCTGTTTTCGTCGGGCTACGACCAGTCACAAA
AAACCTAGCTGTGGCAGTAA	tolC	FALSE	3176311	-	TRUE	-1.54648208197424	-1.83172224426915	1	TATAGGTGTAATCTGCACCTAAACCTAGCTGTGGCAGTAATGGACTGCGCGCTTCATTAA
AAACCTCATAGGATGCCTGC	NA	NA	1490239	-	NA	0.044833071336756	-0.0986579774605465	1	GATTATTTTCGTCCCTAAGGAAACCTCATAGGATGCCTGCGGGTGCCTGAGACTTTCTGT
AAACCTCATGAATAGTATGC	NA	NA	2854467	-	NA	-0.151023943279099	-0.15759862064932	1	CGGAAAAATATCGTCCGAAAAAACCTCATGAATAGTATGCCGGACAGGCAGATCTGTCCG
AAACCTGAAAAGTCACGACC	dcm	FALSE	2029639	-	FALSE	-0.834201707615412	-0.165189445984397	1	TTTGTGCTCGAAAACGTCAAAAACCTGAAAAGTCACGACCAGGGTAAAACGTTCCGCATC
AAACCTGATGGAAATGGTAC	agaV	FALSE	3278394	+	FALSE	-0.783614239557845	-0.913919284315517	1	GCCGAAGATCCGGTACAACAAAACCTGATGGAAATGGTACTGGCAGAAGGGATCGCCGTA
AAACCTGCACTTCACCACAA	NA	NA	1639196	+	NA	-2.21078018047584	-0.533900109693616	1	TGTAAAACTATTCATGCAGCAAACCTGCACTTCACCACAATGGTTAGCATACTTTTCCTG
AAACCTGCCGCGTAACGATC	asnS	TRUE	987632	-	FALSE	-1.49831713431315	-0.594969275759513	1	GTTTCTACGCTGGATCTGGAAAACCTGCCGCGTAACGATCAGGGCAAAGTGGATTTCGAC
AAACCTGCCTGGACAGAGCG	clsB	FALSE	822446	-	FALSE	0.470690191074432	0.17197299156427	1	ATTCTCCAGTTTGAGCTGGAAAACCTGCCTGGACAGAGCGCGGCACGACGCTGGTGGCGA
AAACCTGCTGAGCCGCCCAT	waaO	FALSE	3800505	+	TRUE	-0.943723857404426	-1.06753098097443	1	CATTGCAATAGCTCGTGCAGAAACCTGCTGAGCCGCCCATTGGGCAGTATTAATCAATAA
AAACCTGGCACTGGCGCTGG	mrp	FALSE	2191791	-	FALSE	0.216385630241738	-0.0532364474208093	1	GGTAAATCGTCCACGGCGGTAAACCTGGCACTGGCGCTGGCGGCAGAAGGGGCGAAAGTC
AAACCTGGTATTACAACGTT	mglA	FALSE	2236999	-	FALSE	-1.59487413036206	-0.524714431350374	1	TCGATGGTACACCAGGAGTTAAACCTGGTATTACAACGTTCGGTGATGGATAACATGTGG
AAACCTGTTTTTGTGCGTAA	gcvT	FALSE	3047611	-	FALSE	-0.819506697762842	-0.254860688147788	1	AAATGCCGGTTAAAGTGACAAAACCTGTTTTTGTGCGTAACGGCAAAGCCGTCGCGTGAT
AAACCTTGCGGATCGACAAT	pepE	FALSE	4227756	+	TRUE	-0.420308998274689	-0.361146536348684	1	GGAACAGATTTAGCGCATCGAAACCTTGCGGATCGACAATCGGCATATCGTTGGTGGTAC
AAACCTTGCTCCGCACCACA	gudD	FALSE	2916623	+	TRUE	-0.38060114502008	-0.285619290243781	1	CCATCACTTCACGCCCGGAGAAACCTTGCTCCGCACCACACGGATCTTCTGCATAAGCCA
AAACCTTTCATCAGTTCCTC	ycgL	FALSE	1227018	-	TRUE	-1.79104589507816	-0.166628126858574	1	TCGCTAACTGAGGCTGACCAAAACCTTTCATCAGTTCCTCAGGAACACGCGAAAAATCGT
AAACGAAACCGTTTCAACCA	fabH	FALSE	1148143	+	FALSE	-1.87262127705477	-0.425063944787622	1	GAACGCCACATTGCCGCGCCAAACGAAACCGTTTCAACCATGGGCTTTGAAGCGGCGACA
AAACGAAATCCCCACGCCGT	dinG	FALSE	834433	+	FALSE	-0.589597070555162	-0.530249296670157	1	TATAGTTAAAAAGAAAGAAAAAACGAAATCCCCACGCCGTCGGCGGCGTTAATGATGTGA
AAACGAAGAGAATGTCACGC	ygdH	FALSE	2924629	-	TRUE	-1.3349200796188	-1.05605487482442	1	GGTGTTATGGATTTGCCCGTAAACGAAGAGAATGTCACGCAGGACCGCGAACAAGTTGGC
AAACGAAGAGAGGTCGCATA	gshA	FALSE	2813776	+	TRUE	-1.49276020900545	-0.933162756125176	1	TGGTATAGCCGAGATCGCTCAAACGAAGAGAGGTCGCATACGGCAGGTAATACATACCGC
AAACGAATCGCCTCTGGCAA	rbsK	FALSE	3936124	-	TRUE	-0.613445845374944	-0.667844287606687	1	TCGCAGCGGCAGCATGGGCAAAACGAATCGCCTCTGGCAATGGTTTTTCTTCCAGCAATG
AAACGACACGTTACAACGCT	NA	NA	754210	-	NA	-0.36258686421282	-0.396088882990864	1	AACACTGCTTCCAGATGCGAAAACGACACGTTACAACGCTGGGTGGCTCGGGATTGCAGG
AAACGACAGTCTGACCAGTT	pgaA	FALSE	1090814	+	TRUE	-0.727708010352181	-0.478631453373513	1	CTTTCACTGCGCGTAGGCATAAACGACAGTCTGACCAGTTCGGCATGAATATCAGCGCGA
AAACGACTGTTCGGACGGTT	yeaW	FALSE	1883416	-	TRUE	-0.371099894894948	-0.442092903013952	1	TCCGTACCCTCTTCAAATTTAAACGACTGTTCGGACGGTTTGGCGAAACCGTATTGCAGC
AAACGACTTGGGCGTATTCA	yggW	FALSE	3095709	+	FALSE	-0.707333213278435	-0.486918098668593	1	GTTTTAGCGAAGAAAAGCTGAAACGACTTGGGCGTATTCATGGCCCGCAAGAAGCGAAAC
AAACGAGTGGCTGTCGACAA	ydhJ	FALSE	1719829	-	TRUE	-1.50139793251371	-0.716702364588994	1	TCAAAATAACCAATGACGTAAAACGAGTGGCTGTCGACAAGGGCAAACAGCGGTTTCCCG
AAACGATATTTCGTCGATTG	yjiA	FALSE	4586204	-	FALSE	-0.560598395305724	-0.121105252826214	1	CACTTTATCGCAGATAAACAAAACGATATTTCGTCGATTGTGGTGGAACTGGATTACCCG
AAACGATCACAATATCATCC	ybfF	FALSE	711884	-	FALSE	-0.889410344619293	-0.637459162124486	1	GTACTGGCTCGCGATCTGGTAAACGATCACAATATCATCCAGGTTGATATGCGTAACCAC
AAACGATCAGGACAGGGTGG	treR	FALSE	4464337	+	TRUE	-1.58634851345342	-0.421105682319066	1	ATCACAATTTATCGTTCAGGAAACGATCAGGACAGGGTGGCGGGGATGATGATTTGTTGC
AAACGATCATCAGTGACAGC	sgcR	FALSE	4524201	-	FALSE	-0.437297677751926	-0.423068684558987	1	AGCAACACTATCATGTATTAAAACGATCATCAGTGACAGCGGGTTACCTGAGACTATTGC
AAACGATCGCTATGGCAAGG	rcsD	FALSE	2313426	+	FALSE	-3.15137655976235	-1.36223356441667	1	CCGTTTATCAACCAGACCCAAAACGATCGCTATGGCAAGGCGGACCCGCTGGCATTCTGG
AAACGATGCCGGATTTCACC	yadE	FALSE	146181	+	FALSE	-0.117771782252787	-0.256334840799852	1	GACAACGCCGTGAAGGCAGCAAACGATGCCGGATTTCACCTGGCGGTGACAACCATGAAA
AAACGCAGACGCTCGCCATC	glpC	FALSE	2353648	-	TRUE	-0.756289352676509	-0.373656036450197	1	CATACAGTGCGCCATCTTTCAAACGCAGACGCTCGCCATCCGGCCCGGCTTGTTTTGGCC
AAACGCAGGCGCTGTTACGT	yegD	FALSE	2145903	+	FALSE	-0.606274987695976	-0.45457968855493	1	TGTTCCGGCAGACGACGATGAAACGCAGGCGCTGTTACGTCGGGCGATTCGTTATAACCG
AAACGCATCCTTTCAATCAG	ppk	FALSE	2621156	-	TRUE	-4.40749353017298	-0.852813235681858	1	TATTGGAATAGATCCCCAGGAAACGCATCCTTTCAATCAGCGGGTTAGATTTGTCCGCCG
AAACGCATGGAACGCTGGCT	yjjU	FALSE	4611115	+	FALSE	-0.735872142668359	-0.22083045448801	1	ACTACACGCCGCAGTGGTTCAAACGCATGGAACGCTGGCTGGGTGACAGTAGCCTGCAGC
AAACGCCACCGGCGCAGTAT	glcA	FALSE	3118813	+	TRUE	-1.53552209865178	-0.328919535451417	1	ATCGGCACGCCCAACGCACCAAACGCCACCGGCGCAGTATTGGCAATCAGACACAGCCCC
AAACGCCAGAATCGCCTGGC	yaaA	FALSE	6232	+	TRUE	-4.23599113731116	-3.57971665784445	1	CCGGTGTAGACATCACCTTTAAACGCCAGAATCGCCTGGCGGGCATTCGCCGGCGTGAAA
AAACGCCAGAGAACGCCCCA	tsaD	TRUE	3208287	+	TRUE	-6.1673509567709	-4.10918311984249	1	ATCGCCGGAACGTCCCAGGCAAACGCCAGAGAACGCCCCACGGTCGCGCCAACCAGTAGC
AAACGCCAGCCCCACCATAA	actP	FALSE	4281639	+	TRUE	-2.39021231537247	-0.915161672539328	1	TTACAGCTCGCCGCGATGGCAAACGCCAGCCCCACCATAAAGGCGATGTTCTGATTCTCA
AAACGCCATAATCACCGCGT	aegA	FALSE	2581829	+	TRUE	-0.829211022292855	-0.554721818480882	1	ATCCCGTGCGGATTGAAGCCAAACGCCATAATCACCGCGTCGGCTGGCATGACAAATTCA
AAACGCCATCTCCACGCCTT	queA	FALSE	424818	-	TRUE	-3.90873478611513	-3.12429409888754	1	GCACCAACGTGCAACGTCACAAACGCCATCTCCACGCCTTTGGCGCGCAATTTTTCCAGC
AAACGCCCACCGCAGTTAAG	nikE	FALSE	3616258	+	FALSE	-0.832113017766054	-0.304317195078161	1	TCGATGACAGCGTTCTCGACAAACGCCCACCGCAGTTAAGCGGCGGCCAGCTCCAGCGCG
AAACGCCCCCCCGTTTCACC	tsaC	TRUE	3428941	+	TRUE	-0.84555380730505	-0.611160678524065	1	CGCGGATTTCTGAAGGATTTAAACGCCCCCCCGTTTCACCAGGCACAACCGGGAACGCCG
AAACGCCCGTCAGCAAGTGA	fruA	FALSE	2258751	+	TRUE	-1.55215738621493	-0.736557887248149	1	GACCATCGGCAGCATGTAAGAAACGCCCGTCAGCAAGTGACGGTATGCGCCTGCACTCTC
AAACGCCGAAACCGCGCAGG	bcsA	FALSE	3692948	-	FALSE	0.123329865093662	-0.427155074650649	1	GATCGGTGCATCGCGCAAAGAAACGCCGAAACCGCGCAGGCGGGCATTTTCAGGTCTGCA
AAACGCCGAGCTTAAGGTGG	hyfF	FALSE	2605369	-	TRUE	-5.21941458750502	-6.87295867329383	1	TGACCGTAAATGCCTACCAGAAACGCCGAGCTTAAGGTGGTGGCTTCGATCGCCGCCCAC
AAACGCCGATCAGTTTACGA	dgoT	FALSE	3869039	+	TRUE	0.133758643884597	-0.430016029729968	1	CACCGCAAATTGCCCAAGATAAACGCCGATCAGTTTACGATGGAACACCAGTTTCCAGTC
AAACGCCGCCGTGGCGAATT	recB	FALSE	2952977	-	FALSE	-0.55444089134068	-0.51933457113282	1	GCGAAACAGTAGCGCGTGAAAAACGCCGCCGTGGCGAATTGGGTTTTGATGACATGTTAA
AAACGCGAATGAGTGGCGGT	dmsA	FALSE	940933	+	FALSE	-2.77377314410189	-1.87101095582155	1	GTTTGGTAATAACCCTGGCGAAACGCGAATGAGTGGCGGTGGGGTGACTTACTATCTTGA
AAACGCGACGTTCTACCTTC	holC	FALSE	4482276	-	FALSE	-0.567118091063557	-0.727024256107725	1	CAAGAAGCCCCATTTATGAAAAACGCGACGTTCTACCTTCTGGACAATGACACCACCGTC
AAACGCGACTTCGTCTATGT	rfaD	FALSE	3792652	+	FALSE	-1.18673524283505	0.0293690708272428	1	TTGAAGGTAGCGAGAACTTCAAACGCGACTTCGTCTATGTGGGCGACGTGGCTGATGTGA
AAACGCGATAAAGGCTGGAT	mutH	FALSE	2967837	+	FALSE	-0.785850338833188	-0.586826718019197	1	TGGTTACGCCAGAGAATTTAAAACGCGATAAAGGCTGGATTGGCGTGTTACTGGAGATCT
AAACGCGCAGTGCGGCATTA	adiC	FALSE	4334304	+	TRUE	0.0482145801969337	-0.257685406138132	1	ATCACCGAATGGCGAAGCAGAAACGCGCAGTGCGGCATTAGGGATCATCCCCATAATCGC
AAACGCGCCCAAACGTAAAC	tilS	TRUE	213202	-	TRUE	0.0728387402444271	-0.382025791026266	1	GACTGATAGCGTCGGATTTCAAACGCGCCCAAACGTAAACAGGGTGAGGCATCTTCCCGC
AAACGCGCTGGATACCGCTG	acrB	FALSE	482715	-	FALSE	-1.35366300993449	-1.36885388769542	1	ATCAAGCTGGCGACCGGTGCAAACGCGCTGGATACCGCTGCGGCAATCCGTGCTGAACTG
AAACGCGGCATCCTGTTAGT	lpxL	FALSE	1115417	-	FALSE	-1.82277459389188	-0.485518627229371	1	TTCGTGACGTGCAGGCGCAAAAACGCGGCATCCTGTTAGTTGGCATCCATTTTCTGACAC
AAACGCGGTATTTGCCGCTT	hisB	FALSE	2092260	+	FALSE	-1.86396022093097	-0.142100410562114	1	TAAAAATCGCCCTCGGAGACAAACGCGGTATTTGCCGCTTTGGTTTTGTGCTACCGATGG
AAACGCGGTTTCCCACGCCC	gss	FALSE	3135222	+	TRUE	-1.00622396241425	-0.440031593314658	1	CTAACTTCACGAATCTGATCAAACGCGGTTTCCCACGCCCAGGTTTTCCACACGCAGTTA
AAACGCGTCACCATGGCTTC	yhjX	FALSE	3709783	-	FALSE	0.0159745528490423	-0.101416193376382	1	TACAGGAACGTTTTGGCGTTAAACGCGTCACCATGGCTTCCGGCATTTTGCTGGGATTAG
AAACGCGTCAGCGTCGCATC	NA	NA	353865	-	NA	-8.53629011019466	-4.51021803025148	1	TCAGGTCCGTAGGCATGATAAAACGCGTCAGCGTCGCATCAGGCATCGGCACACAGTGCC
AAACGCGTCTCGCTTTTGCC	phoE	FALSE	259022	-	FALSE	-0.450993470018632	0.000455806762134587	1	GAGTGATACTGCACAGCAAAAAACGCGTCTCGCTTTTGCCGGGTTGAAATATAAAGATTT
AAACGCGTGAAGAATCAGCC	mrp	FALSE	2191886	-	FALSE	-1.5871780091847	-0.0190500947319786	1	CGCATAACATAGCCACTCTGAAACGCGTGAAGAATCAGCCGGGAATTAACGGTGTGAAGA
AAACGCTATCTGGGACGCTA	tyrP	FALSE	1987939	+	FALSE	-0.169862496722048	-0.0469710276954518	1	CCGGTCTGGGCACGCTGGCAAAACGCTATCTGGGACGCTACGGTCAATGGCTGACGGGCT
AAACGCTATTTGCCCACCTG	araJ	FALSE	410728	+	TRUE	-2.36214741641106	-0.394746911736968	1	CCGACGGCGCTACCGAGGTTAAACGCTATTTGCCCACCTGCGGCACCTAATAACTCTCCG
AAACGCTGCAAAATCGTCGC	ybcJ	FALSE	555930	-	FALSE	-0.548687921451071	-0.124052174736086	1	ACGGTGCGGTTGAAACGCGCAAACGCTGCAAAATCGTCGCCGGTCAGACAGTGAGTTTTG
AAACGCTGCCGGGAGACTGT	gatR_1	FALSE	2168113	+	TRUE	-1.06988147504343	-0.633055241841407	1	TCTTTATTTTCGGAAAGGGCAAACGCTGCCGGGAGACTGTTGGTAATCACCGTGATATTT
AAACGCTTAAACGTACGTGG	hrpB	FALSE	163545	+	FALSE	-2.655003947454	-0.169220940282788	1	AACGTAGTCAGCAACTGTTAAAACGCTTAAACGTACGTGGCGGTGAGGCAGACAGTTCGC
AAACGCTTTCATTTTCCCGC	ydcU	FALSE	1512201	-	TRUE	-0.17830331547063	0.0749918309998784	1	AACATTACCGCAATATAAAAAAACGCTTTCATTTTCCCGCTGGTATAGCGCGCCATATAC
AAACGGAACCCAACAACTGT	ygaY	FALSE	2806918	-	TRUE	-1.02184121313415	-0.579213690362271	1	ATCGCTGATAAACATACTGAAAACGGAACCCAACAACTGTGGGTAGTTGAGGTGGGTTTC
AAACGGAACGGTGGTCGCCG	ydeK	FALSE	1593209	-	FALSE	-1.17167302908696	-0.255653448027343	1	AAAACGTTACACATTGCGCAAAACGGAACGGTGGTCGCCGAGGGTGATTATGGATTCCGC
AAACGGAGGATAGGAGGCTT	artI	FALSE	902131	+	TRUE	-1.5523870069218	-0.298617748952271	1	TTGTTTGCATCAATCGATTCAAACGGAGGATAGGAGGCTTCGGTAGCAAAACGAATGGTT
AAACGGCAAATCCTGTACTC	bioF	FALSE	810514	-	TRUE	-2.5187311574075	-0.16836537531681	1	CTGCATGAATCAGCAAGCGTAAACGGCAAATCCTGTACTCCGGCACGAAAACGCGTAATG
AAACGGCGCATTGCCTGAAC	dcuC	FALSE	654097	+	TRUE	-0.835000157574518	-0.245296161115052	1	ATCATCTCAACAAACGCATAAAACGGCGCATTGCCTGAACCGGTCGTGACTGCCGCCAGC
AAACGGCGTCAGTTGCATGG	ygcS	FALSE	2895752	+	TRUE	-0.113225698904895	-0.174568053709843	1	CCGCCGATCATTCCCGCCATAAACGGCGTCAGTTGCATGGCGGGCGTAAGCTGAATAATG
AAACGGCGTCTTTTTTGCCC	polB	FALSE	64976	-	FALSE	-0.0149570399202128	0.105489537983021	1	TGGCGCGAGCACGGCTTTAAAAACGGCGTCTTTTTTGCCCAGGCTAAAGGTCGGCTAATT
AAACGGCTTCATGCGGGGCA	murP	FALSE	2545854	-	TRUE	-0.933389053196613	-0.401199790943551	1	CCGCCTAAACAGGCGGTAACAAACGGCTTCATGCGGGGCAGGGTGACACCGTAAATCAGC
AAACGGCTTCATGGTCCAGA	glcA	FALSE	3118336	+	TRUE	-0.249197993954469	-0.369957573189375	1	CCCGGAGCAAATAACGCTTTAAACGGCTTCATGGTCCAGATGGTGACCAGCACCGTTAAG
AAACGGGAAAGCCCCTCCCG	sibB	FALSE	2151788	-	TRUE	-0.578226805958997	-0.40324303740557	1	ACGATTTCAGCGGGACGCTGAAACGGGAAAGCCCCTCCCGAGGAAGGGGCCATAAATAAG
AAACGGGTCGTGGCAGTTGT	yehW	FALSE	2214399	+	TRUE	-0.453911747618992	-0.322773506347044	1	TGCAAAACTTTCTTGCTGATAAACGGGTCGTGGCAGTTGTGGGAACAAGGCAGCAAACAG
AAACGGTCCCCAGTATTTAT	pheP	FALSE	601453	-	TRUE	0.00944459381241167	0.159412680777723	1	CAGCCAGAGAGGAAGCCCGCAAACGGTCCCCAGTATTTATAGGCAAAGTGGGCAAATGAA
AAACGGTGCCGTTATGGCGC	mrcA	FALSE	3522218	+	FALSE	-1.15331458262576	-0.471297780079574	1	CTGGTGTCGATCAATCCGCAAAACGGTGCCGTTATGGCGCTGGTCGGTGGCTTTGATTTC
AAACGGTGCTGCAGGATCTG	speA	FALSE	3083656	+	TRUE	-1.09922270282438	-1.02111897278977	1	ACGCGGCGTTAATGGAACGCAAACGGTGCTGCAGGATCTGTGGGAAACAGAACAGTGCAG
AAACGGTGGCTTCCTGTTCC	ybbW	FALSE	537546	+	FALSE	-5.85637040949805	-4.48506313888814	1	AGCGGTATTCAGAAAGCAGAAAACGGTGGCTTCCTGTTCCTGGTGGTGATTAACGCGGTA
AAACGGTGTCTTAACCGAAT	bepA	FALSE	2614375	-	TRUE	-0.47243184751417	-0.0744447405020286	1	TTGTTGATCAGAAAAAAATGAAACGGTGTCTTAACCGAATTGGCATGCGAAACCAGACGC
AAACGTAACTGCGTTTTCAA	tsgA	FALSE	3490800	-	TRUE	-1.98536986221415	-0.178572796089891	1	GCACCATCAGGAGAAAGCCAAAACGTAACTGCGTTTTCAACGGGACGATTTCCATCAGCC
AAACGTACGTGATGCCAGCG	murC	TRUE	101007	+	FALSE	-1.60203289105798	0.0414281798975911	1	TATTTCAACCATCGCCCGGAAAACGTACGTGATGCCAGCGTGGTCGTTGTTTCCAGCGCG
AAACGTAGTACCAGCCCAGC	mdtD	FALSE	2160531	-	TRUE	-0.586310798655059	-0.0639541188943361	1	TAAAAACAGGACGAACGGCAAAACGTAGTACCAGCCCAGCAGGGCGGTAGTCATAAACAA
AAACGTATTCGGGATACCAT	queC	FALSE	464508	+	TRUE	-0.700798383872732	-0.082355146442776	1	AAAATATTACGCCCTGGGACAAACGTATTCGGGATACCATCGGCTTCAGGTTCATAATCA
AAACGTCAAACTGGTTAACC	oppA	FALSE	1300468	+	FALSE	-3.42001012226847	-3.44205183659756	1	TGGAAGAAAAACATTGGTGTAAACGTCAAACTGGTTAACCAGGAGTGGAAAACGTTCCTC
AAACGTCCGAGACGAACGCC	stfR	FALSE	1427917	+	FALSE	-1.20824794605078	-0.118415862229173	1	AAATTCCGCGAAGGCGGCAAAAACGTCCGAGACGAACGCCAGGTCTTCTGAAACGGCAGC
AAACGTCGCTGACCGTACCG	hrpA	FALSE	1482160	+	FALSE	-0.669434429793567	-0.361898719880833	1	GCTGGCGACCAACGTCGCGGAAACGTCGCTGACCGTACCGGGGATTAAATACGTTATCGA
AAACGTCGGTTTTGAAGACC	mlaD	FALSE	3336120	-	FALSE	-0.680317813742732	-0.439213538984749	1	GGGGAACAATATCTGGCATTAAACGTCGGTTTTGAAGACCCGGAACTGGGGACTGCTATC
AAACGTCTGCAGGCATTCGA	rplS	TRUE	2742419	-	FALSE	-0.988038356452077	0.156967730154407	1	GGGTTGTTGAAGGTTCCAAAAAACGTCTGCAGGCATTCGAGGGCGTGGTTATCGCTATTC
AAACGTGCACTGTTCAGCGA	mdtB	FALSE	2155132	-	TRUE	-0.34822477448536	-0.31203731794946	1	ACGGTTTGAGGTTGATTTGTAAACGTGCACTGTTCAGCGACGGGTTAGTGCCATCAACGC
AAACGTGCGCTGATATTACG	hemD	TRUE	3987451	-	FALSE	-0.81970906134577	-0.512013618588603	1	AATTACAAAATATTGCGGGCAAACGTGCGCTGATATTACGTGGCAATGGTGGTCGTGAGC
AAACGTGGCGGGTCGTTCAT	malQ	FALSE	3547545	-	FALSE	-0.844156248216858	-0.431488394867025	1	CGATGCTGGTGGATGTGGCAAAACGTGGCGGGTCGTTCATTGGCCTGAACCCGATTCATG
AAACGTGTACTGATCGTCCA	rstB	FALSE	1681210	-	TRUE	-0.512807538839845	-0.126140257459236	1	CTGCGCGGGATACGCTGCAAAAACGTGTACTGATCGTCCAGGGCGACAATTTCGCCGCCA
AAACGTGTACTGGGATGTGC	mscS	FALSE	3067067	-	FALSE	-0.409313236620319	-0.495453579352595	1	AGCAACAGCGGCGATCTGCAAAACGTGTACTGGGATGTGCTGGAGCGTATTAAACGTGAA
AAACGTGTTTACGTGCAATT	dusB	FALSE	3409129	-	TRUE	-1.34482233101335	-1.31204233469823	1	GTGTTCCTGGAGATACCAGGAAACGTGTTTACGTGCAATTCGGTACCCTTTTGCCGGACC
AAACGTTACGTTCCGCTCGT	acrE	FALSE	3412282	+	FALSE	-0.412715847891325	-0.288817779017861	1	CCATCGCGCATTTGACGGTAAAACGTTACGTTCCGCTCGTGGGTACGAAATACATCAGCC
AAACGTTATTACAACACTGC	ccmF	FALSE	2291215	-	FALSE	-0.0498954220791369	0.0275019986897814	1	AAACGGTGCTGTATGCGGAAAAACGTTATTACAACACTGCCGGGTCGATGATGACCGAAG
AAACGTTCAGGGATCGCCAG	dinG	FALSE	833181	-	TRUE	-0.903489819487473	-0.745630894650893	1	ACTCTTCACAATGCGCATTCAAACGTTCAGGGATCGCCAGCGGTGGGATGGTCTTCGGGC
AAACGTTCATGGTTCGCGAG	abgB	FALSE	1400803	-	FALSE	-1.65193006530308	-0.959147206363554	1	CGAAGAAGGCGGCTCGGGTAAAACGTTCATGGTTCGCGAGGGGGTATTTGATGATGTGGA
AAACGTTGAGCGTGTTATGG	acrB	FALSE	482364	-	FALSE	-0.898109898840595	-0.881837158597157	1	GACGCCATCGTTGTGGTAGAAAACGTTGAGCGTGTTATGGCGGAAGAAGGTTTGCCGCCA
AAACGTTGCAGCCCTGCAGT	mreC	TRUE	3397234	+	TRUE	-5.36793268372214	-5.97354756903556	1	ACAGCAGCAGCAGATAACGCAAACGTTGCAGCCCTGCAGTCGGACGCGCCTGAATCACAG
AAACGTTGCCTGAATCCTGG	speE	FALSE	135908	-	FALSE	0.564393516188383	0.221056223892395	1	CGGCATTTTATGAAGGCTGCAAACGTTGCCTGAATCCTGGCGGTATCTTCGTCGCACAAA
AAACTAACGCCGTATTATCA	glpD	FALSE	3561158	+	FALSE	-1.08400958621807	-0.239227176724361	1	TGGCGGAACATGCGCTGGAAAAACTAACGCCGTATTATCAGGGTATTGGCCCGGCATGGA
AAACTACATCCGCATCCTGA	infA	TRUE	925519	-	FALSE	-0.798824672118477	-0.402419569725713	1	ATCTCCGGTAAAATGCGCAAAAACTACATCCGCATCCTGACGGGCGACAAAGTGACTGTT
AAACTACCGCGAACTACCTC	fadK	FALSE	1782624	+	FALSE	-2.40106388279789	-0.0694119474819393	1	AACATATCGTGGTAATCGAAAAACTACCGCGAACTACCTCAGGTAAAATACAAAAGTTTT
AAACTACGCCGACAGCCAGC	ebgA	FALSE	3223300	+	FALSE	-0.719187097180334	-0.160331709641618	1	TACGGTCGTGGACCGGGCGAAAACTACGCCGACAGCCAGCAGGCTAACATCATCGATATC
AAACTATCGCTACGTGAACC	NA	NA	1402620	-	NA	-0.0615998707492629	-0.714402335803	1	AATCAGTTAGTGATAAGTAAAAACTATCGCTACGTGAACCGGGTCACACTTTTTACTGAT
AAACTATGGCAATGTTTCGT	NA	NA	4422525	+	NA	-0.582590419661108	-0.56823919738227	1	CCCTGCGAAGGGGGCAAAGCAAACTATGGCAATGTTTCGTTGGTTATACCTGGTGCTAGC
AAACTCAAATGAATTGACGG	rrsA	FALSE	4034481	+	FALSE	-1.17562953930134	-0.510852718582331	7
AAACTCAAATGAATTGACGG	rrsG	FALSE	2728251	-	FALSE	-1.17562953930134	-0.510852718582331	7
AAACTCAAATGAATTGACGG	rrsE	FALSE	4207097	+	FALSE	-1.17562953930134	-0.510852718582331	7
AAACTCAAATGAATTGACGG	rrsH	FALSE	224698	+	FALSE	-1.17562953930134	-0.510852718582331	7
AAACTCAAATGAATTGACGG	rrsB	FALSE	4165609	+	FALSE	-1.17562953930134	-0.510852718582331	7
AAACTCAAATGAATTGACGG	rrsD	FALSE	3425856	-	FALSE	-1.17562953930134	-0.510852718582331	7
AAACTCAAATGAATTGACGG	rrsC	FALSE	3940758	+	FALSE	-1.17562953930134	-0.510852718582331	7
AAACTCAAATTTATCACCCC	ynaI	FALSE	1393720	-	FALSE	-0.00701123964052002	-0.229244989471855	1	ATTATGTTATAGAAAACTATAAACTCAAATTTATCACCCCAGGCGTTATCGATTTTATCT
AAACTCAAGCAAGATGGTAT	barA	FALSE	2914966	+	FALSE	-0.507116260976324	-0.475888077465321	1	ATGCACAAGTCAATGCTGAAAAACTCAAGCAAGATGGTATCGGCGCGTGTCTGCTGAAAC
AAACTCACTGGCGATGATTT	galM	FALSE	787386	+	TRUE	-1.12002104698773	-0.547932626652773	1	CGCTGATCGTCGTCGGCAAGAAACTCACTGGCGATGATTTTGGCGCTGCGGAAATCAAAA
AAACTCATCAAATGCCGATT	grxB	FALSE	1122960	+	TRUE	-1.16288124276164	-0.215455878620735	1	TTGCGCGCGGCGGGAGTAGAAAACTCATCAAATGCCGATTTGGCAAAACGCGGCAACAGC
AAACTCATCGTTCAGAGTGC	gltD	FALSE	3357539	-	TRUE	-2.33592458524334	-0.342711556817074	1	TTGCCGATGGTCACCGCGCCAAACTCATCGTTCAGAGTGCAGGAACCTTCGCACAGACGG
AAACTCATTGCCGCACTACC	yehI	FALSE	2198874	+	FALSE	0.0857900625685707	-0.25506996666521	1	GCTGGCAGCGTTGCGCCGACAAACTCATTGCCGCACTACCAGGAATAAACAAAGTTCGCC
AAACTCCAGCGTAGTAAGCG	yphG	FALSE	2679668	-	FALSE	-0.587665103754735	-0.16995281732648	1	CCTCCCGCGATGCGGTGATAAAACTCCAGCGTAGTAAGCGGGGGATTGAGTGGGGGCTGT
AAACTCCCCATTCGCCGCGA	ves	FALSE	1822836	+	TRUE	-1.03177164000703	-0.627011787555961	1	TCCATGCCGGGAAACAAAGAAAACTCCCCATTCGCCGCGATGGATGCAATGCTGGCACGC
AAACTCCGCCAAAGGCTCGC	mdtE	FALSE	3657578	+	FALSE	-1.12830382390642	-0.338777875291672	1	GCACCTTTACAGGCCGAGCTAAACTCCGCCAAAGGCTCGCTGGCGAAAGCGCTCTCTACC
AAACTCCTGGCAGCGCATCG	lon	FALSE	460296	+	FALSE	-1.784263698503	-0.956033946997225	1	CGATCGGTGGTTTGAAAGAAAAACTCCTGGCAGCGCATCGCGGCGGGATTAAAACAGTGC
AAACTCGACCAGCAGCTGCG	ygdG	FALSE	2929645	-	TRUE	-0.993689369880136	-0.675079598277368	1	TATATCCCTTCCAGACTCTGAAACTCGACCAGCAGCTGCGTGGCGCTTTTTGGTCCGATT
AAACTCGCCTGGCTAAGTTG	ybbB	FALSE	529897	+	TRUE	-0.526196453807452	-0.632162473996404	1	CGGCAGCCAGCAGGTTTTCAAAACTCGCCTGGCTAAGTTGTGGTTGTAACGTGCGACCAA
AAACTCGGTCACTTGCCAGA	lnt	TRUE	689715	+	TRUE	-0.347124965893518	-0.400546975325625	1	GTCAGTACCCAACCGCGCAGAAACTCGGTCACTTGCCAGAGGGCAGGGGCGGCAATCGCT
AAACTCGGTCATAAACCACC	appC	FALSE	1038278	-	TRUE	-1.01418652274521	-0.335147819517563	1	ATCGCCCACGGCTGACGACCAAACTCGGTCATAAACCACCCGGCTTCAATCGCAATCCAC
AAACTCGTGCAGCGTATCGC	aroH	FALSE	1787201	-	TRUE	-0.273649149609185	-0.331674937243164	1	ACCAGATGTTCAGGTAAATCAAACTCGTGCAGCGTATCGCAGGCTGCGGCGATATCATCG
AAACTCTCTTACACCCAGCG	yggI	FALSE	3087906	+	FALSE	-0.686600228023283	-0.626168729427018	1	GGCGTAACTACCCGGAGCCAAAACTCTCTTACACCCAGCGCGGAACCTCCGCCGGAACGG
AAACTGAACGAACGTCACTA	gpmA	FALSE	786541	-	FALSE	-2.60573307284352	-0.533715469158487	1	TGCCCGTTGAGAAATCCTGGAAACTGAACGAACGTCACTACGGTGCGTTGCAGGGTCTGA
AAACTGAACGCGGTACAGCA	thiQ	FALSE	72605	-	FALSE	-0.0529422762899785	-0.945178408765409	1	TGGGGCTAAATCCGGGATTGAAACTGAACGCGGTACAGCAGGGGAAAATGCACGCTATCG
AAACTGAATTGCCTTCACTT	ligB	FALSE	3818258	+	TRUE	-0.613558333782954	-0.288254086883969	1	TTACCGCTCTTACCCACCGCAAACTGAATTGCCTTCACTTCGGCAACCTGAGCTACAGGT
AAACTGACGCACAGGGATAT	katG	FALSE	4133106	+	FALSE	-2.35316402253208	-1.10065564010206	1	CCTTTGCCCGTGCCTGGTTCAAACTGACGCACAGGGATATGGGGCCGAAATCTCGCTACA
AAACTGACGCGTCGCATTCT	prmB	FALSE	2445726	-	FALSE	-0.870096251673853	-0.584086901564442	1	CATCTGGCACTGACGGCCTGAAACTGACGCGTCGCATTCTCGGTAACGCGGCAGATTACC
AAACTGATGGCACCGCACGG	fruA	FALSE	2257883	-	FALSE	-0.418768374201445	-0.296745019900189	1	TCTCAATGGCGATTGGTGCGAAACTGATGGCACCGCACGGTGGTCTGTTTGTTCTGCTGA
AAACTGCAAAGTGGCGGCTT	yidB	FALSE	3875355	-	FALSE	-1.28568341383753	-0.728475390671432	1	GCATTCAGGTGCTGCTGGAAAAACTGCAAAGTGGCGGCTTAGGGGCCATTCTCTCAACCT
AAACTGCACGTAGCGCTCGA	ybiV	FALSE	858740	-	FALSE	-0.529147159893664	-0.118009711540662	1	AAATCCCGTTAGTGATCGACAAACTGCACGTAGCGCTCGATGGCATTATGAAACCCGTTA
AAACTGCCGCGAAGGATAGC	NA	NA	2922176	+	NA	-2.74299834982973	-0.545706336341522	1	TAAAGCAACCTCAATAAGAAAAACTGCCGCGAAGGATAGCAGGAATAAAAAAAGGGAGCA
AAACTGCCGCGCCGCATCGG	kdpD	FALSE	723569	-	FALSE	-0.417216997912606	-0.476398819767548	1	CCCCGATCGTCTGCTGGAACAAACTGCCGCGCCGCATCGGGGGAAGCTGAAAGTTTTCTT
AAACTGCGCGCCCGCCTGCT	ydiS	FALSE	1779771	-	TRUE	-2.04019667361592	-1.59440094821194	1	TCGACGCGAACGCCTGGGATAAACTGCGCGCCCGCCTGCTCGGCTTGTTCCATCAACCAC
AAACTGCGTCAGGGAGGACG	NA	NA	3403193	-	NA	-3.63361876751662	-2.66473789836239	1	TCACCTTTTCCGCAGCGCAAAAACTGCGTCAGGGAGGACGAGGTCGCACATTATAACGAT
AAACTGCGTCGTCTGCTGAC	efp	FALSE	4373866	+	FALSE	-0.540227503157457	-0.220775471481898	1	GCCAGGCATTTGCTCGCGTTAAACTGCGTCGTCTGCTGACCGGTACTCGCGTAGAAAAAA
AAACTGCGTGATTTGAGTCG	rluB	FALSE	1325350	+	FALSE	-0.883472966302787	-0.341815572188432	1	TTGGTCAGGTTGACGACGCGAAACTGCGTGATTTGAGTCGTGGCGTGCAGTTGGAAGATG
AAACTGCTGGGGCCGGATGT	uxaC	FALSE	3241814	-	FALSE	-1.24339418552831	-0.455420303962388	1	ATAACAACCTGCGTCAGTTCAAACTGCTGGGGCCGGATGTAGGCTTTGACTCCATCAACG
AAACTGCTTACCGGCCCTGG	nanK	FALSE	3367927	-	FALSE	-0.88941080063746	-0.265783169208452	1	GCGGTGTAGTGAGCGGCTGCAAACTGCTTACCGGCCCTGGCGGTCTGGCGGGGCATATCG
AAACTGCTTATCCTGGGTTC	trxB	FALSE	931230	-	FALSE	-1.3333636845209	-1.067994640172	1	TGGGCACGACCAAACACAGTAAACTGCTTATCCTGGGTTCAGGCCCGGCGGGATACACCG
AAACTGCTTCGCTTCCTGAT	malT	FALSE	3551666	-	TRUE	-0.766715517577596	-0.43266534727688	1	GATGACAGACGGCAATCAAAAAACTGCTTCGCTTCCTGATGGGTAAATGCCAGTTGCTGA
AAACTGCTTCTTGAATGCGC	rob	FALSE	4633067	+	TRUE	-0.881854004323574	-0.575124940291302	1	TAAAGTGCAGGAGTCTGGGCAAACTGCTTCTTGAATGCGCGGGTAAATGTCTGTTGAGAG
AAACTGGAAACCCTCGACAC	betB	FALSE	327674	-	FALSE	-0.577015180934734	-0.483403323651165	1	AACGCAATGACGAACTCGCAAAACTGGAAACCCTCGACACCGGAAAAGCATATTCGGAAA
AAACTGGCCCAACAGAGTGC	yfhM	FALSE	2650119	-	FALSE	-1.69793255964639	-0.0794609910758506	1	TCTCCGTGCCGGAGAGACAAAAACTGGCCCAACAGAGTGCCGGTAAGGTGCTGACATTGC
AAACTGTCGATTCTTCGCGC	torD	FALSE	1061457	-	TRUE	-0.547867483256959	-0.0732214780619146	1	CCGTCAGTGTTTTTTGCCGCAAACTGTCGATTCTTCGCGCAGGAACGGTCCCCTCTCCCA
AAACTGTTTCCAGTTACCGC	yjbJ	FALSE	4257276	-	TRUE	-0.273736984664898	-0.0613501139169732	1	TGCTCTTTCACTTTACCTTTAAACTGTTTCCAGTTACCGCCGGCTTCATCTTTATTCATA
AAACTGTTTGGCGTAGGGAC	hisJ	FALSE	2424158	-	FALSE	-4.58372227707526	-1.62255357676214	1	GCCCGTCTGTTAAAGATGAAAAACTGTTTGGCGTAGGGACCGGCATGGGCCTGCGTAAAG
AAACTTACTGGAATCTTCGA	ydhV	FALSE	1751795	+	TRUE	-2.03920762064293	-1.97797989723457	1	ATGCCACCGACAAAACTTTTAAACTTACTGGAATCTTCGAGGGTAATATTTCCTGTCGTG
AAACTTCTATGGCAAGGTGC	ddlB	FALSE	102554	+	FALSE	-1.92770425608157	-1.11365301367934	1	CAATGGATAAACTACGCAGCAAACTTCTATGGCAAGGTGCCGGTTTACCGGTCGCGCCGT
AAACTTCTGCACCGTGACCG	typA	FALSE	4057962	-	TRUE	-1.82263667075328	-0.589498347972969	1	ACCGATAATCTGACCTTCGTAAACTTCTGCACCGTGACCGAGGAACAGCTTACCGCGATC
AAACTTGAGCAATACACATC	ymfT	FALSE	1202397	+	FALSE	-1.29775870825161	-0.166233432449485	1	CCAGTTTTGTGCTGGCTAAAAAACTTGAGCAATACACATCAGGTGCAATTACGAAATCTG
AAACTTTCATGGCAACGTTC	NA	NA	3243139	+	NA	-1.46444822340508	-1.03899627173065	1	ACGGAAGCCGAATTAGCACGAAACTTTCATGGCAACGTTCGGGGCGTGCCGGTTTTTTTT
AAACTTTTTCCCCAGCGCGT	yegQ	FALSE	2163855	-	TRUE	-1.10545908661433	-0.358919150092454	1	GCAATGTTGACCACGACATAAAACTTTTTCCCCAGCGCGTGGGCTTCATTGATGCCGAGC
AAAGAACAGCAGACGATTTT	efeB	FALSE	1083481	+	FALSE	-3.69409412965015	-0.386922816277315	1	TTTGGGACAGAACGCCGCTGAAAGAACAGCAGACGATTTTTGGCCGTGATAAGCAAACCG
AAAGAACCTGCCTCACCAGC	NA	NA	2202498	+	NA	-0.709673810007509	-0.205069024142711	1	AGGCCTGAAAATAGTAAATAAAAGAACCTGCCTCACCAGCAGGTTTTTTTATTTACTGTG
AAAGAACGGCGAGGCCACGT	tatC	FALSE	4020943	-	TRUE	-0.433804256112829	-0.474446464580677	1	AAGGTCAGCTTGATCGGCGTAAAGAACGGCGAGGCCACGTCGGTGGCGATCATCGTTGAA
AAAGAACTCCAGCGCCTGCT	insCD-3	FALSE	2067942	-	FALSE	0.689133434892493	-0.108952154343381	6
AAAGAACTCCAGCGCCTGCT	insCD-4	FALSE	2995360	-	FALSE	0.689133434892493	-0.108952154343381	6
AAAGAACTCCAGCGCCTGCT	insCD-1	FALSE	380836	+	FALSE	0.689133434892493	-0.108952154343381	6
AAAGAACTCCAGCGCCTGCT	insCD-5	FALSE	3184470	+	FALSE	0.689133434892493	-0.108952154343381	6
AAAGAACTCCAGCGCCTGCT	insCD-6	FALSE	4496556	+	FALSE	0.689133434892493	-0.108952154343381	6
AAAGAACTCCAGCGCCTGCT	insCD-2	FALSE	1466911	-	FALSE	0.689133434892493	-0.108952154343381	6
AAAGAAGACCTTCTTGCCTC	fabA	TRUE	1015644	-	FALSE	-0.483181182195307	-0.520688377626797	1	ATAAACGCGAATCCTATACAAAAGAAGACCTTCTTGCCTCTGGTCGCGGTGAACTGTTTG
AAAGAAGACTTCAGCATGGT	dgoD	FALSE	3870012	-	FALSE	-2.23178971823374	-1.05438176173266	1	TACTCGACTTTGTGAAAAACAAAGAAGACTTCAGCATGGTCGGCGGCTTCTTTAAACCGT
AAAGAAGCCGTCGCCCTCTT	rsmB	FALSE	3434472	-	TRUE	-4.58151354589115	-3.23833451681777	1	TTTTTGATTAGCTTAGCGTAAAAGAAGCCGTCGCCCTCTTCGGCACCAGGTAGATTTTGT
AAAGAAGGTTTGCCCGCGGC	dhaK	FALSE	1249472	+	TRUE	-4.49637813602167	-1.22851510109024	1	TCTCATTATCCGCCAGGGTAAAAGAAGGTTTGCCCGCGGCAGGAACGGTACAGGCACCGA
AAAGAAGTAGTCGGCGTGCG	ulaF	FALSE	4422063	-	TRUE	-2.31444002498509	-0.355053270483053	1	CGCGTACACGGAATGTCGCCAAAGAAGTAGTCGGCGTGCGTGGTGCCTAACGCCGGGATC
AAAGAAGTGGTCATTGGTTT	prpC	FALSE	350052	+	FALSE	-2.11942895765134	-0.880527091369662	1	TCCGCAAGCGCGTGGAAAACAAAGAAGTGGTCATTGGTTTTGGTCATCCGGTTTACACCA
AAAGAAGTTATGGATGCGTC	allB	FALSE	538512	+	FALSE	-0.411774252832139	-0.0163162677076709	1	GTCAGGATCTGGGCGATGCAAAAGAAGTTATGGATGCGTCTGGTCTGGTGGTTTCGCCGG
AAAGACACCCAGCCAGTCAC	sgbU	FALSE	3747906	+	FALSE	-1.46091885699678	-0.634932612355297	1	GTATCGCCGCGATCCACCTGAAAGACACCCAGCCAGTCACCGGGCAAAGTCCCGGACAGT
AAAGACACCGCTTATGGCAA	yfcU	FALSE	2451669	-	FALSE	-1.6077235215661	-0.658667084717227	1	ATTCGCATACCAAACTGGATAAAGACACCGCTTATGGCAAAGGTTCGCTGGACGGTAACT
AAAGACAGCGACGGTGTAGC	mrcB	FALSE	167232	+	FALSE	-1.1841921043673	-0.380488378811078	1	AACCTGCTCAGCAAGAGCAGAAAGACAGCGACGGTGTAGCCGGTTGGATCAAGGATATGT
AAAGACAGTCTTTATACTGC	dhaK	FALSE	1249625	-	FALSE	-0.830198671614012	-0.370346139980258	1	TTGATGACGACGTTGCGGTAAAAGACAGTCTTTATACTGCCGGGCGACGCGGCGTTGCCA
AAAGACATTTCCGAGCAACA	yfbP	FALSE	2387449	-	TRUE	-0.840834355448123	-0.618685185398746	1	GTCATCAAGCCTTCCCGTTGAAAGACATTTCCGAGCAACACGGAAGAGATTTGCTGCAAA
AAAGACCGACACTTTACTGC	focB	FALSE	2612038	-	TRUE	-0.0108671821811689	-0.291357332372535	1	CCAGCGGACATCGCCATTAAAAAGACCGACACTTTACTGCGGGCAATTTTATGGGCGGCA
AAAGACCGATGCCATCAATA	ptsP	FALSE	2965097	+	TRUE	-4.97292839869947	-0.84576546138852	1	GAATGGGATTTCAGTGCGATAAAGACCGATGCCATCAATACGGCTGCCCAGTTTTTCTTC
AAAGACCTTAAGCTGCTGCT	yagG	TRUE	285291	+	FALSE	-0.3387530296486	-0.354698934452745	1	AGCCGGGCTCGTCGGTGGCGAAAGACCTTAAGCTGCTGCTGGGCAACAGCCAGTGGCGCA
AAAGACCTTCTCTCGCAGAC	yeaE	FALSE	1863454	+	TRUE	-1.09652122009284	-0.570845520798095	1	GGATAGACTTTAGAGACGAGAAAGACCTTCTCTCGCAGACCGGTTAATGCTTCCCCAACC
AAAGACGACGCTATACGGAT	sgcX	FALSE	4529217	-	FALSE	0.393536495379062	-0.0706646898445565	1	TTGATATTGGTGCCAAAGACAAAGACGACGCTATACGGATGGGCATTCAGGTCGGTACGC
AAAGACGATACAAATACCGC	flxA	FALSE	1644738	+	FALSE	-0.468042481387489	-0.280850566127632	1	CTGATAAAAAAGAAGAGAAAAAAGACGATACAAATACCGCTGGCACCATTGATATTTACG
AAAGACGCAGGCCGTATCGC	dnaK	FALSE	12646	+	FALSE	-0.520771772146118	-0.179000667182292	1	ATGCTCAGCGTCAGGCAACCAAAGACGCAGGCCGTATCGCTGGTCTGGAAGTAAAACGTA
AAAGACGCCGCCATGCAGTG	eutR	FALSE	2552249	-	FALSE	-0.956098691079008	-0.244081751483517	1	GGTCGCAAAGTATGACGGTAAAAGACGCCGCCATGCAGTGGGGATTCTGGCATCTGGGGC
AAAGACGCTGAATCTGCCGG	mdtB	FALSE	2155824	+	FALSE	-0.459277258863275	-0.192213768411029	1	CAGGCGATTATGGACACCGAAAAGACGCTGAATCTGCCGGTGGATATCACCACGCAGTTC
AAAGACGGCACTTGCCGCAC	ansB	FALSE	3098714	-	FALSE	-4.01605483529368	-1.05440868340942	1	AATGAAATGGAGTTTTTCAAAAAGACGGCACTTGCCGCACTGGTTATGGGTTTTAGTGGT
AAAGACGGGCTTAGCAGTGA	yffM	FALSE	2559395	+	FALSE	-0.375222750582271	-0.38097127812399	1	TTCGAGCAATTGCCAGCTTAAAAGACGGGCTTAGCAGTGATGGTTATCCGCCACGAATGT
AAAGACGTCAAACTGCGCGC	cirA	FALSE	2242897	-	FALSE	-0.303430859397009	-0.328365120745175	1	GCGCGGCCTGGCAGGTGACTAAAGACGTCAAACTGCGCGCAGGCGTGCTGAACCTTGGCG
AAAGACTACGGGTACACGAG	yfcP	FALSE	2448400	+	TRUE	-2.14522277876688	-0.835333247259323	1	CCTTTGCAATCTTTCAGCTTAAAGACTACGGGTACACGAGCGGACTGGCCTGCAACGTTC
AAAGAGAAGCATCACCCAGG	fkpB	FALSE	25936	-	TRUE	-1.57044993682377	-0.840568729311091	1	GTGTTGCTCCAGCCCTTCAGAAAGAGAAGCATCACCCAGGCGGAACAGCGCCGGTTTACC
AAAGAGCACGTCAGTTTTCC	yeiQ	FALSE	2264930	+	FALSE	-1.74241407890269	-1.92896548546707	1	CAGAACTCGCCGGGTGGATAAAAGAGCACGTCAGTTTTCCGGGAACCATGGTCGACCGCA
AAAGAGCATCTGATTCAGTT	glk	FALSE	2507090	-	FALSE	-2.35466037328671	-0.244479509386987	1	TGGCGATCCCGATGCTGAAAAAAGAGCATCTGATTCAGTTTGGTGGCGCAGAACCGGTCG
AAAGAGCGAACACAACGCAA	waaP	FALSE	3803183	-	FALSE	-0.432049093751842	-0.571527572090063	1	GCGTTAAGGCCGAGCGTATTAAAGAGCGAACACAACGCAAAGGATTATAAAAATATTTAT
AAAGAGCGATCCGTTCAGAT	yghO	FALSE	3127368	+	TRUE	-0.029567076612743	-0.317210863828064	1	AATTTTGCCCAGCCGAAGGGAAAGAGCGATCCGTTCAGATCGGCAATCGCCTCGTTGATG
AAAGAGCGTGCTGCCCGTAC	hupB	FALSE	460852	+	FALSE	-4.75777908275979	-2.14548537724411	1	GTTTTGGTACTTTTGCCGTTAAAGAGCGTGCTGCCCGTACTGGCCGCAACCCGCAGACCG
AAAGAGCTTCCGCTGGCGAC	setB	FALSE	2262500	+	FALSE	-1.50398940416102	-0.631355613791779	1	TGTTTTTACCGTCGATGCGAAAAGAGCTTCCGCTGGCGACCGGCACGATCGAAGCGCCGC
AAAGAGGATGCCCATGCGCT	narJ	FALSE	1284491	+	FALSE	-1.12007748912829	-0.407983406032841	1	CCGCGTCGAAAAATCTGCCAAAAGAGGATGCCCATGCGCTGGGCATTTTCCTGCGCGATT
AAAGAGGCAGGTGGTACGCC	ydjY	FALSE	1832467	+	FALSE	-0.754929449901383	-0.446207857657867	1	AAGCATTTTATGAAGCCCTGAAAGAGGCAGGTGGTACGCCGGGCGAAAACATGACGATGG
AAAGAGGCGATCGTGCTCTG	yagE	FALSE	282309	+	FALSE	-0.604785285418589	-0.25649586127151	1	CGCCGTTTGTGAACGTGATTAAAGAGGCGATCGTGCTCTGCGGTCGTCCTGTCTCCACGC
AAAGAGGGCATTTACGTTAC	kbl	FALSE	3789514	-	FALSE	-1.74257262611026	-0.922684788170256	1	AATTTGCCCGTGAGCTGCAAAAAGAGGGCATTTACGTTACCGGTTTCTTCTATCCGGTCG
AAAGAGGTCACCCGCGTCGG	prpR	FALSE	346610	-	FALSE	-2.30290227547444	-0.603794874897417	1	TGCTGCGGGTGCTGGAAGAAAAAGAGGTCACCCGCGTCGGCGGGCATCAGCCTGTTCCGG
AAAGAGTCGGCCTACGGTAT	pstC	FALSE	3907799	-	FALSE	-0.498161278618817	-0.206498960886301	1	AACAAACCCCGGTGATGATGAAAGAGTCGGCCTACGGTATTGGCTGCACCACCTGGGAAG
AAAGAGTGCCAGTTTACGAC	yfgH	FALSE	2628255	+	FALSE	-0.373173555673213	-0.503982677383098	1	ATACCTCTACCCAGGTGGGTAAAGAGTGCCAGTTTACGACAGGTTTAGCCGTTGTTATTA
AAAGAGTGTCCATGAACGAG	ydfW	FALSE	1645344	-	FALSE	-1.86428991880881	-1.46451962015616	1	AGGCTACCACTGGATGATGAAAAGAGTGTCCATGAACGAGTGGATAATGCCCGTATTGAT
AAAGAGTGTTAGCAGCTGCC	NA	NA	1220524	-	NA	-0.77240461723497	-0.215109679760805	1	GTCGTTCAGACGCATAACAAAAAGAGTGTTAGCAGCTGCCAGGTTAGCGACGTAACTTCC
AAAGATAATCAGACACGCGA	araH	FALSE	1981025	+	TRUE	-0.247334278321958	-0.584475617173865	1	GTTTTATTCAGCAGCAAACCAAAGATAATCAGACACGCGACGGTGAGCCAGATTGGCGCA
AAAGATAATCCGGTGTTTGT	dacD	FALSE	2080261	-	FALSE	-0.991266456937884	-0.0957148491540426	1	TGGGGCGCGATGCGTGGGCGAAAGATAATCCGGTGTTTGTCGGTTCTTCACTGATGTTTT
AAAGATACCGCCGTCAAGTT	ydgI	FALSE	1677774	-	TRUE	-3.55545173144808	-0.98493007565096	1	AACCCTTCGCGGGCATAGGTAAAGATACCGCCGTCAAGTTCGGGACGAATGCGCGTGAGG
AAAGATATCCGCGAACTGCC	rlmC	FALSE	898782	+	FALSE	-0.658091936619846	-0.333865616555517	1	GTAACGCCCAAACTATGGCGAAAGATATCCGCGAACTGCCTGGGTTTCGTATTGAACGGG
AAAGATATTCAGCATTTTAC	yedZ	FALSE	2038648	+	FALSE	-1.34196067947813	-0.435251313452807	1	GACTGGGTGCCGATCCGGTGAAAGATATTCAGCATTTTACTGGTCGCACTGCACTGAAAT
AAAGATATTCCCCAGCGTGA	arcB	FALSE	3350064	+	TRUE	-1.19577886451229	-0.577003206590838	1	TCCATGTCGATAATATCGTTAAAGATATTCCCCAGCGTGACGGCCGAAACATGGATGGTC
AAAGATCAACCGCCGCCTGG	ybaQ	FALSE	507657	-	TRUE	0.210748065012489	-0.104232994288969	1	CATGTTGTTTTCAACTTCCCAAAGATCAACCGCCGCCTGGAGGTTTAGCCAAAAATCGAC
AAAGATCGCGGCTTCCACCA	lplA	FALSE	4621689	-	FALSE	-5.68940895779524	-1.77920431864625	1	GCTCGGCCTATCGCGAAACCAAAGATCGCGGCTTCCACCACGGCACCTTGCTACTCAATG
AAAGATCGTCACCGGCAGGT	pstA	FALSE	3906722	+	TRUE	-1.06869566286293	-0.615440157043726	1	AACGGGCTCATCGCAAACTTAAAGATCGTCACCGGCAGGTTGGCGATCGGCTGCATCATG
AAAGATGACGGCAATTGCCC	cmk	FALSE	960441	+	FALSE	-5.58973201272163	-3.28827097020714	1	TACGCCTGTTTTAAGGAGATAAAGATGACGGCAATTGCCCCGGTTATTACCATTGATGGC
AAAGATGACTGGCTGAAACG	bcsC	FALSE	3684888	-	FALSE	-1.1977341473264	-0.397275117150039	1	GACTGACCCGTAACGACGAGAAAGATGACTGGCTGAAACGTGGCGTGCGCAGCGATGCGG
AAAGATGATCCGCTAACTCT	rnlA	FALSE	2764182	-	TRUE	-0.829735825306663	-0.170249814731845	1	AGCAGGATTGATGGTTTCAAAAAGATGATCCGCTAACTCTTGGCCCAGAGAACGATTGGC
AAAGATGATGATAGCCACAC	NA	NA	3417090	+	NA	-1.09773493124979	-0.529309367840965	1	CTCACAGGAAGCATTATGAAAAAGATGATGATAGCCACACTGGCTGCCGCCAGCGTGCTG
AAAGATGCCTAATCCGCCAA	NA	NA	702862	-	NA	-0.914642795829851	-0.530823743020713	1	CGCAAATCCAGGTTACGCTTAAAGATGCCTAATCCGCCAACGGCTTACATTTTACTTATT
AAAGATGCGAAATGGTCTGA	oppA	FALSE	1299536	+	FALSE	-0.6075267839544	-0.0708678052283882	1	TCTGGACCTTCCATTTGCGTAAAGATGCGAAATGGTCTGATGGCACGCCAGTCACAGCAC
AAAGATGCGCTGGCGATTAC	yhdH	FALSE	3401650	+	FALSE	-0.970756898473851	-0.699649863194423	1	ACTGGTCGAGCCTGAACTATAAAGATGCGCTGGCGATTACCGGTAAGGGAAAAATCATCC
AAAGATGCGGGTATCCCACA	sad	FALSE	1612177	-	FALSE	-0.753018636333485	-0.270609861914315	1	AGCTCATTGCCCAGGTGTTTAAAGATGCGGGTATCCCACAAGGCGTATATGGCTGGCTGA
AAAGATGGGGTTACCGGCAA	ldtA	FALSE	2060548	+	TRUE	-2.979721689381	-1.18154575003902	1	GCCCGTTGATAAACGCCCGCAAAGATGGGGTTACCGGCAATGGCACTTTTCGGTCAGACT
AAAGATGTCGCGCTTCCATC	copA	FALSE	509772	+	TRUE	-1.04081777117582	-0.361183455312741	1	CATCGCGCTGGCTTCGTAATAAAGATGTCGCGCTTCCATCGGGAACCACTGCGGCCACAG
AAAGATGTGGTGGTGGCGGT	gsiB	FALSE	868736	+	FALSE	-1.92149253231695	-1.17931537722483	1	CATCTTGTGCATTCGCTGCCAAAGATGTGGTGGTGGCGGTAGGATCGAATTTCACCACGC
AAAGATTCCAGCTGTCAGTC	fecA	FALSE	4513101	+	TRUE	-0.603953522206531	-0.300669840699733	1	CGAGCCTTCAGTGTTTGCATAAAGATTCCAGCTGTCAGTCAGGTGATAGAGCACGTTCAA
AAAGATTCGCGATCCTGTGG	pgaB	FALSE	1088989	+	TRUE	-0.538656880577383	-0.249233570201455	1	GCCACGGTTGCTCGGCGAGTAAAGATTCGCGATCCTGTGGCGGTATAAATGATGTTCTTG
AAAGATTGCCACCAGGGCGA	NA	NA	816227	+	NA	-0.945692398080348	-0.386181935979228	1	TTGGCCGTGACAATGCTCGTAAAGATTGCCACCAGGGCGAAGGAAGAAATGACTTCGCCT
AAAGATTGCTGAATAATGTG	fliF	FALSE	2011396	-	TRUE	-3.29314497361832	-1.02271870407256	1	TGCGCCACCATCCTGATCGGAAAGATTGCTGAATAATGTGCGGTAGTCGGGGGCTTTCGC
AAAGCAAAAACCCGCCTTGT	NA	NA	3108482	-	NA	-1.24964177079357	-0.689488515953122	1	GAAGGTTATTGTCAGATCCAAAAGCAAAAACCCGCCTTGTGGGCGGGTTCTTAAGAATTA
AAAGCAACGGAGATCCTGAC	ybbO	FALSE	518342	-	FALSE	-0.4124580511159	-0.509078036916093	1	TTTAGTAAATCATGACTCATAAAGCAACGGAGATCCTGACAGGTAAAGTTATGCAAAAAT
AAAGCAACGTTATTCATGCC	yjaZ	FALSE	4188131	+	FALSE	-1.01729046242997	-0.347450128073159	1	AACTATTTTGGCGCTGCCAGAAAGCAACGTTATTCATGCCGGGTATGGTAGCTATGCCGT
AAAGCAATGTCAGTAGCCGC	nhaA	FALSE	17873	-	TRUE	0.0398253862513919	-0.375730768929258	1	GCGCCAGTACACCAAGTGCAAAAGCAATGTCAGTAGCCGCCGGGATCGCCCACCCTTCGC
AAAGCAATTACGTCTTCCGC	rihA	FALSE	683523	-	FALSE	-0.192901041467343	-0.328085141709229	1	CCTCACCAGAGCTTGATGTCAAAGCAATTACGTCTTCCGCCGGAAACCAGACACCAGAAA
AAAGCACGCCTGCATAACGC	cmoA	FALSE	1951389	+	FALSE	-0.145149119776409	-0.14245999009831	1	CCGATTCCGTGGAAACCCATAAAGCACGCCTGCATAACGCCGGTTTTGAGCATAGTGAGC
AAAGCACTAGACGATCGTCT	sgcX	FALSE	4529124	-	FALSE	-0.0687763325861754	-0.459248037251208	1	CAAACGATCTGGTGTGCAGTAAAGCACTAGACGATCGTCTAGGCTGTACTGCCCTGCTCG
AAAGCACTGGCACATTTCAT	gldA	FALSE	4136736	-	FALSE	-0.388010246650921	-0.207873232407949	1	GAAAAACCCTCGATACTGCCAAAGCACTGGCACATTTCATGGGTGTTCCGGTAGCGATCG
AAAGCACTTCCTGATTGGTT	yphG	FALSE	2678970	+	TRUE	-0.40787852207265	-0.298407067893828	1	CAGCAGCAGATTATGCAGGCAAAGCACTTCCTGATTGGTTGGGCAGGCGCGAAGACTTTG
AAAGCAGATCAGCAGTCAGC	ymfO	FALSE	1205076	+	FALSE	-0.557635052341959	-0.631271531360251	1	TCGTATGACACCTATACCGGAAAGCAGATCAGCAGTCAGCGGGCTATGCGACTGACGGCG
AAAGCAGCCAATCTCTTTTC	NA	NA	2246691	+	NA	-0.832484585181205	-0.0847425322506596	1	ATCGCCCAGGGATTATAAGTAAAGCAGCCAATCTCTTTTCTGGCGAATGCATGCTGAAGG
AAAGCAGCGTAATCGACGTT	curA	FALSE	1517083	+	FALSE	-0.225788164871792	-0.244898378306534	1	GAGAGCATTATGGGGCAACAAAAGCAGCGTAATCGACGTTGGGTTCTGGCCTCGCGTCCA
AAAGCAGGTAGCAAGTCTGC	torT	FALSE	1055861	+	FALSE	-0.226194141237009	-0.239995298261329	1	ACCTCATTTCCCGACCTGCAAAAGCAGGTAGCAAGTCTGCCGGTGATCGAACTGGTAAAT
AAAGCAGTATTAGCGTGTAG	gfcA	FALSE	1048674	+	TRUE	-2.59712507054741	0.0687387994448101	1	AACTTTAATTTCGACGCGTTAAAGCAGTATTAGCGTGTAGTGGACGTGGTGGTTGAGGTG
AAAGCAGTGAGGAAGTATTT	NA	NA	2662319	-	NA	-1.04565589031735	-0.400721504147054	1	GGAGAGTGACGAAAGAAAGTAAAGCAGTGAGGAAGTATTTCGGAATAGCGCCTGAAAGGC
AAAGCATACGCCGAGCGCCA	iap	FALSE	2874634	-	TRUE	-1.43467941693782	-0.402232868323894	1	GAGGCGTGTACGGGGAGAATAAAGCATACGCCGAGCGCCAGGGCAGCGGTACGGTGGCGC
AAAGCATAGTTGATAATGGC	NA	NA	2217571	+	NA	-1.423678439844	-0.330987206983292	1	GTTTTCAGCGAATTAAGAGAAAAGCATAGTTGATAATGGCGGGGTTAGCTTGAGCGGAAG
AAAGCATCGGCGGCCATTGA	mdtO	FALSE	4300089	+	TRUE	-2.94217498858527	-1.39359854955668	1	GCATATAGTCTGGATTGGTAAAAGCATCGGCGGCCATTGATGGCGGTTTGGCTGCGGGCG
AAAGCATCTTGCCATGATAA	intD	FALSE	564739	-	FALSE	-1.60211032522919	-0.467349243190942	1	GTATCAACTCAGACAAAGGCAAAGCATCTTGCCATGATAAAGGCCATTCTCCGTGCTGCA
AAAGCATGATTACCCAGCCA	dinF	FALSE	4257022	-	TRUE	-3.25140913042056	-0.589717750700334	1	AGACGGTTAATGCCAGCCACAAAGCATGATTACCCAGCCACGGCAGCGTAAGGAGCGTCA
AAAGCCAAACTGACCAACAA	pbpC	FALSE	2643719	+	TRUE	-2.06746171046522	-0.651223940060044	1	AACAATGGTACGGCACTGGCAAAGCCAAACTGACCAACAACGGGCGTGCCGTCCGGTCTG
AAAGCCAACTCTGGTCATCC	tktB	FALSE	2577736	+	FALSE	-0.670988672653965	-0.263191688667036	1	TCAGTATGGATGCGGTACAAAAAGCCAACTCTGGTCATCCCGGCGCGCCGATGGGCATGG
AAAGCCACGCGCGCCCAGGC	hemE	FALSE	4195868	+	FALSE	-5.95479641235178	-3.20675582154727	1	GTCGCTATCTACCGGAATATAAAGCCACGCGCGCCCAGGCAGGCGATTTTATGTCGCTGT
AAAGCCACGCGCTCTACGCC	gatC	FALSE	2170999	+	TRUE	-0.205369775171523	0.164495196056415	1	ACGACTTTCTCTTGTTTAATAAAGCCACGCGCTCTACGCCAGGTCATGAAAATACCGGTC
AAAGCCAGACATTATTATCG	ushA	FALSE	504779	+	FALSE	-0.188788492173723	0.00918034055984618	1	CAGGAGCTGCAACAGACAGAAAAGCCAGACATTATTATCGCGGCGACCCATATGGGGCAT
AAAGCCAGGCTTTACGTGCG	dusA	FALSE	4260246	-	TRUE	-3.47074647521109	-1.74351951499812	1	TTCTTTCGGGCTTAACCCCGAAAGCCAGGCTTTACGTGCGTGGATGATGAACATCTCACA
AAAGCCATGCTGGCGCTGGC	ycaO	FALSE	954432	-	FALSE	-0.785732676162795	-0.264542621266985	1	CCCTGCGTATCGGTGAATTAAAAGCCATGCTGGCGCTGGCTGGTGGCGATCTGGAACAGG
AAAGCCATTGGTCGCTGGGC	gabP	FALSE	2792545	+	FALSE	-2.39650803768298	-0.841718815103935	1	CGTTTTCCACCTATGCCGATAAAGCCATTGGTCGCTGGGCGGGCTATACCATCGGCTGGT
AAAGCCCAGCGCGATACCTT	adeP	FALSE	3893430	+	TRUE	-0.0912802831012598	-0.205998523642947	1	TTCATCACGCAGTAGGAGATAAAGCCCAGCGCGATACCTTCGGTAATCGAGAAGCTGAAC
AAAGCCCATCTCCCGTATAG	thiH	FALSE	4189547	+	TRUE	-6.97667362825925	-3.86523083516892	1	GTGACTAACAGCAGATGTTCAAAGCCCATCTCCCGTATAGCGGCACTTTCCCTGGCAATA
AAAGCCCATTACATGGCGAA	NA	NA	272013	+	NA	-2.78021109447477	-0.3340328959666	1	CGTAGTAGTCCGCGATGGGGAAAGCCCATTACATGGCGAAGGGAAGCAGTTTGAATGTGT
AAAGCCCGGCCAGCCCGCTG	yfjR	FALSE	2767976	-	TRUE	-1.15507960508051	-0.967421831163885	1	ACGGCGGTCAAGGCCGGGAAAAAGCCCGGCCAGCCCGCTGCGGTGGGCAAAGATAAGCAC
AAAGCCCTGCGGTCGGAGAT	yjjJ	FALSE	4620114	-	TRUE	-0.743745179890579	-0.543215687494935	1	CTGCCCCACGCGCGCCCTAAAAAGCCCTGCGGTCGGAGATCGGTCAAATACCAGGGCAAA
AAAGCCGACCGTCTGCCATT	ydiU	FALSE	1788576	+	TRUE	-0.755891312696157	-0.402439895251231	1	GTATTCATCACCCCATGAGCAAAGCCGACCGTCTGCCATTGGGCAATTAACGACGCGGTA
AAAGCCGACGCTGTAATCGA	deoA	FALSE	4617378	-	TRUE	-0.134934550743487	-0.256858157715675	1	CCCAGACGCGCCATATCAGTAAAGCCGACGCTGTAATCGATGGTGTCAGATGCCTGACGG
AAAGCCGCCCACTGCGCCAA	narU	FALSE	1540858	+	TRUE	-0.379648321382373	-0.165353207043592	1	CCAAACGCCTGCGGAATAAAAAAGCCGCCCACTGCGCCAATGGCTGAGATAAAGCCCAGA
AAAGCCGCGTAGAGGCTCGG	bdcR	FALSE	4472294	-	TRUE	-0.0425419523510626	-0.472282143500271	1	ATAACCCAGCTTTACTGCCAAAAGCCGCGTAGAGGCTCGGGGGGTTAATACCAAGATAAT
AAAGCCGCGTTGGTGTGCCC	torT	FALSE	1055923	+	FALSE	-1.04763961299533	-0.577141162408656	1	TATTGATGCTCCCCAGGTGAAAAGCCGCGTTGGTGTGCCCTGGTTTCAGATGGGCTATCA
AAAGCCGCTGATGTGCATAT	eutS	FALSE	2573625	-	FALSE	-0.125410292661638	0.178930359085799	1	TCGCCGGTGATTTAGCGCTGAAAGCCGCTGATGTGCATATCGGTTTTCTCGACCGATTCA
AAAGCCGCTGGCGCAGCAGG	cbpM	FALSE	1061817	+	TRUE	-1.28713662089165	-1.1069931708457	1	CGGATGAGCTACAAACCGGGAAAGCCGCTGGCGCAGCAGGCGGTTTTCCTGCTTCAGGTG
AAAGCCGCTGTTGCCTTTTT	fimA	FALSE	4541429	+	FALSE	-0.0996323228300982	-0.461099901800968	1	GCGATACCAATGTTGCATCTAAAGCCGCTGTTGCCTTTTTAGGTACGGCGATTGATGCGG
AAAGCCGCTGTTTATTGTGG	amyA	FALSE	2004971	+	FALSE	-1.33344779509067	-0.0292203628400219	1	CACGTACAGGAAGTTGCGCCAAAGCCGCTGTTTATTGTGGCGGAGTACTGGTCGCATGAA
AAAGCCGTTCGATAACCCGA	gsiB	FALSE	869485	+	FALSE	-0.474962974523071	-0.217470385932222	1	ATCAGTATGAACGTGACGCAAAAGCCGTTCGATAACCCGAAGGTCCGTGAGGCGCTGAAT
AAAGCCTATGTTGTGCAACT	dedD	FALSE	2429261	-	FALSE	-2.20109737460541	-1.7290176178498	1	AAAAAGCTGCACCGACGGGTAAAGCCTATGTTGTGCAACTGGGTGCGCTGAAAAATGCCG
AAAGCCTGCAACGTCTCTTC	ybiC	FALSE	836615	-	TRUE	-0.607833659272095	-0.370288411256561	1	AGCTGGCTAACTGCTGACAGAAAGCCTGCAACGTCTCTTCCGGCATACCAATCTGCCGCG
AAAGCCTTGCAGTCCCTGAT	asmA	FALSE	2138641	+	TRUE	-3.42679487056209	-0.828468815525259	1	TGCAACAAAATATCAGCCGTAAAGCCTTGCAGTCCCTGATAGGCCGGTTCATCAATACGC
AAAGCCTTGCTCCTGCAACG	argR	FALSE	3382816	-	TRUE	-3.45994853709322	-1.66829933575515	1	TTAGACTGATTAATATTGTCAAAGCCTTGCTCCTGCAACGCGGCGACGATTTCGCCCTGG
AAAGCCTTGCTGAAACAGGC	ygiS	FALSE	3164632	-	FALSE	-3.50186481138036	-1.57786090163838	1	GTGAGCGCGTCGCGATGGCAAAAGCCTTGCTGAAACAGGCGGGATACGACGCCTCTCATC
AAAGCGAAAGTCACGCTGAA	yeeJ	FALSE	2047546	+	FALSE	-2.69880357919469	-0.325105933578876	1	TGATTACTGATGCTGAAGGCAAAGCGAAAGTCACGCTGAAAGGTACAAAAGCAGGCGCTC
AAAGCGAATCTGACGTGGCA	ygiD	FALSE	3179831	-	FALSE	-1.23420890881546	-0.529143676622539	1	CGTCGTTTAATGAGTATGTGAAAGCGAATCTGACGTGGCAAGGGCCAGTGGAACAACATC
AAAGCGACGCAAATTGGCTT	yphH	FALSE	2682004	+	FALSE	-5.16759305289184	-1.09913487915363	1	GCGACGAAGGACCGAGCGTGAAAGCGACGCAAATTGGCTTTGGGCAATTAAGCCGCGCAC
AAAGCGACGTAGTGTTCTTC	ynfF	FALSE	1660422	-	TRUE	-0.361881659600145	-0.364343079788474	1	GATCTTCACGGAATGCGCGGAAAGCGACGTAGTGTTCTTCCGGGCATTTTTTCTTAAAGA
AAAGCGAGATAAAGTCAAGT	ybcK	FALSE	568576	+	FALSE	-3.38766293851251	-1.30968236756156	1	AGCACAAAGGGCAAATGAAGAAAGCGAGATAAAGTCAAGTCGGGTTAAATTATCATGGAA
AAAGCGAGCATGTCTACGCC	ybgO	FALSE	747954	-	FALSE	-0.557153560840331	-0.201192633353233	1	CAATACCAACGGCAACTTTGAAAGCGAGCATGTCTACGCCTGGGTAAACCCCTATCCGGG
AAAGCGAGCTACTTGTACTT	mrdA	TRUE	667024	+	TRUE	-5.99292259587839	-6.93775545952296	1	AAACGGTACTGATTGACGGCAAAGCGAGCTACTTGTACTTCGGTCAGGTTAGTTTTCACC
AAAGCGAGGACTACCCGCCA	ssuE	FALSE	996721	+	TRUE	-6.47703914831643	-3.83732893675691	1	AAGGAGCTGGAGCGAGAAGGAAAGCGAGGACTACCCGCCAGGGTGATGACACGCATACTC
AAAGCGATGGCGTATGCGCA	glpQ	FALSE	2348861	-	FALSE	-0.648407188499583	-0.286604733302277	1	CGGAGCATACGCTGCCAGCAAAAGCGATGGCGTATGCGCAGGGAGCGGATTATCTGGAAC
AAAGCGCAGGCAGCTCCCGT	yecE	FALSE	1949739	-	TRUE	-0.874025840133264	-0.286542555167361	1	AAGAGAATCGAGAAAATGCCAAAGCGCAGGCAGCTCCCGTGGGCCGAATGTGGCAGGCAG
AAAGCGCATGGCGAGGTAGC	NA	NA	1647227	+	NA	-1.25922922728012	-0.750972962948131	1	AAAAGTCAGACCATAACGCGAAAGCGCATGGCGAGGTAGCTGGTTCATAGATAGCCTGTC
AAAGCGCGATCAGCCACGCC	cdd	FALSE	2230200	+	FALSE	-1.86215549238841	-0.46405385504454	1	GCAAACCGTTCATGCCGAACAAAGCGCGATCAGCCACGCCTGGTTGAGTGGTGAAAAAGC
AAAGCGCTCTGCCAGTTTCT	yegE	FALSE	2142295	+	FALSE	-0.236570595377008	-0.300323973624965	1	GACAATGGCTGCAAACCAACAAAGCGCTCTGCCAGTTTCTCGGGTACAGTCAGGAAGAGC
AAAGCGGACGGTCTGGCTGC	purD	FALSE	4203500	-	FALSE	-0.613719207147841	-0.163143502753064	1	AAGGCGCGCCAATCGTCATTAAAGCGGACGGTCTGGCTGCCGGGAAAGGCGTTATCGTGG
AAAGCGGACGTGGTTCCTAC	NA	NA	3578890	+	NA	-0.57087747827905	-0.229264056091745	1	GGTTATTTACACCTTAGCGCAAAGCGGACGTGGTTCCTACTGGAGTGCGCATAACGAACA
AAAGCGGATGTCTGTATCGC	eutD	FALSE	2571163	-	FALSE	-0.378227685042288	-0.163457507500176	1	CAGCAATGGTCAGCGCCGGTAAAGCGGATGTCTGTATCGCGGGCAACCTCTCTTCCACGG
AAAGCGGCTGGCGGTCAGAT	entF	FALSE	615829	-	TRUE	0.301693560787582	0.130391807698353	1	GGGGCAAAAGGATCGGCAATAAAGCGGCTGGCGGTCAGATCGGGGCGTCCGAGATAGCCC
AAAGCGGCTGGCTGGCATTT	nhaB	FALSE	1233234	-	FALSE	-0.4693681994856	-0.0375447930944147	1	CACAGAACCTGATCATCGCTAAAGCGGCTGGCTGGCATTTTGGCGATTTCTTCCTGCGCA
AAAGCGGGTACGCCCGTTGT	lyxK	FALSE	3745821	+	FALSE	-3.06542162559578	-0.401693915958466	1	CAGCCGCCCTGACCGGTCTGAAAGCGGGTACGCCCGTTGTTGGCGGCCTGTTTGATGTGG
AAAGCGGTGATCCGCGACGT	dnaE	TRUE	206461	+	FALSE	-1.40697021849248	-0.579799027721115	1	CCTTCGGTACAATGGCGGCGAAAGCGGTGATCCGCGACGTAGGCCGCGTGCTGGGGCATC
AAAGCGTCTACCGTTTCTCG	yjfM	FALSE	4411001	+	FALSE	-0.167675799591802	0.00992994338263562	1	CGGGCGGCTTTACCACCAAAAAAGCGTCTACCGTTTCTCGCGGCGGCTATGGTCGTTCTT
AAAGCGTGGCATAACGCTGG	dcp	FALSE	1623961	+	TRUE	-0.0566433761877878	-0.307862122977996	1	ACGCGGCGTGTTGGTGCCGGAAAGCGTGGCATAACGCTGGCGGGCAAAAAGGCCGTGCAG
AAAGCGTGGCGAGATCGTAG	rlmF	FALSE	841602	-	TRUE	-0.618833119731129	-0.953282347932282	1	GAGTTCAGGATTGACCTGACAAAGCGTGGCGAGATCGTAGCGGCTGTGATGACGGTTGCG
AAAGCGTTAACCACATTCAC	murD	TRUE	97981	+	FALSE	-0.495928426498994	-0.11707382708706	1	TACCGCGTGCCAGCAGCCTGAAAGCGTTAACCACATTCACTGGTCTGCCGCATCGCTTTG
AAAGCGTTCCACTGTTCTTG	yrfF	TRUE	3526297	-	TRUE	-6.60813250405422	-4.7286177019518	1	GCATTTGTGCCAGTTTCTGGAAAGCGTTCCACTGTTCTTGCGGCGGGTAGTCGTAAAGTG
AAAGCGTTTACGCGATGCAC	mtr	FALSE	3302739	+	TRUE	-0.281402655352763	-0.0554612515396768	1	ACGCGGAATTTCGGGCTGCCAAAGCGTTTACGCGATGCACGGGCTAACAGCGCCGGAACA
AAAGCTAAGTTCGGACTGAA	NA	NA	565896	+	NA	-2.39188211117672	-0.778489989126868	1	TGGCGAAGATCGCAGAAATTAAAGCTAAGTTCGGACTGAAAGGAGCAAGTGTATGACGGG
AAAGCTAATCGGGCCGCAGG	fecD	FALSE	4509715	+	TRUE	0.245778244580088	0.127191798326536	1	TGCGGCACCACGAGACCAATAAAGCTAATCGGGCCGCAGGCGGCCACGCCGGTAGATGTC
AAAGCTCAGGAGATCCTGCA	ssuE	FALSE	996329	-	FALSE	0.290317600791383	-0.101270689224166	1	AACCAGTTTTAAGCGCACTGAAAGCTCAGGAGATCCTGCACGGCGTGTTTGCCGATGACT
AAAGCTCTTCGCATATCTTG	G0-10703	FALSE	3365748	+	TRUE	-0.154170534555373	-0.110091850795513	1	CGATCGGTTAATGTTTCAGGAAAGCTCTTCGCATATCTTGGGGAAAGTAAATGTAATACG
AAAGCTGCCAACCAGCCCCT	ycaL	FALSE	960118	-	TRUE	-0.189032870222627	-0.133731265682803	1	TCCAGGCTAGCCAGTGTTTCAAAGCTGCCAACCAGCCCCTGGGTGCTGATGCCACGTTTC
AAAGCTGCTGCAGCTGCTAA	eno	TRUE	2905584	-	FALSE	-0.707968238589338	-1.09263283590866	1	CTGTATCTCTGGCTAACGCCAAAGCTGCTGCAGCTGCTAAAGGTATGCCGCTGTACGAGC
AAAGCTGGACGTTTCTGACC	yphB	FALSE	2672656	-	FALSE	-0.966099272342674	-0.551011488928021	1	ACCTTATCCCACGGGTCGCTAAAGCTGGACGTTTCTGACCAGGGCGGCGTAATCGAAGGC
AAAGCTGGATCTGGCTCTGC	cysN	FALSE	2873198	-	FALSE	-0.0361258728287695	-0.206534158943967	1	CGTCACGGCACCCAGGGCGAAAAGCTGGATCTGGCTCTGCTGGTGGACGGCCTGCAAGCT
AAAGCTGGATGAAACCGGTT	pyrI	FALSE	4469117	+	TRUE	-0.792406528773874	0.169439919296591	1	TTGGCGCGTTTTCGCACGGCAAAGCTGGATGAAACCGGTTCGGCATGGCTGATACAGTTG
AAAGCTGGCGTTATCATAAT	NA	NA	4304701	+	NA	-0.281923973228674	-0.250792682045745	1	CCATGCAAAATACGTCATTTAAAGCTGGCGTTATCATAATTGGGAAATTGCGACTTTAAT
AAAGCTGTACCAGTGCCTGC	yjjI	FALSE	4613792	+	TRUE	-0.383035038478699	-0.292612351432411	1	GGCTTTAAAGGCACCGAGGCAAAGCTGTACCAGTGCCTGCGGGTTACGTTTGATGGTTTC
AAAGCTGTATCCCAGCCCAG	ydhP	FALSE	1734265	+	TRUE	-0.536204882161224	-0.309681639082641	1	ATCGCTCCCATCACCGGCACAAAGCTGTATCCCAGCCCAGCGGAAATTACCGCACCACCA
AAAGCTGTTCAGCGCCTGAT	insK	FALSE	3719470	+	FALSE	-0.814430277795411	-0.393731156406921	1	AAGGGAAACAGATTAACCATAAAGCTGTTCAGCGCCTGATGGGAACCCTCTCACTTAAAG
AAAGCTTGATCATCTGCGGC	yehQ	FALSE	2208138	+	FALSE	-0.339279815537606	-0.380280424372849	1	TCTGGCATTGCCGGAGAAGCAAAGCTTGATCATCTGCGGCTGGTGTCTTTAGGTATGCGT
AAAGGAAAGCATGCACAATC	ybcK	FALSE	568305	+	FALSE	-4.29193960891694	-0.458986676496533	1	ATTTAGGATTAAGTGCATTCAAAGGAAAGCATGCACAATCAGGAGCTTTTTCGGAATTTT
AAAGGAAGAACCGCAACCGC	erpA	TRUE	176923	-	TRUE	-0.737729650437759	-0.352374321827514	1	TGAACAACAGATTAGATACTAAAGGAAGAACCGCAACCGCAGGTGCTTTTCGCGTTCGGG
AAAGGAATGTTGCCCGTCTG	ygiH	FALSE	3202929	+	FALSE	-0.727690915430724	-0.390460805694525	1	TACTGATTTTCGACGTTCTGAAAGGAATGTTGCCCGTCTGGGGCGCGTATGAATTAGGTG
AAAGGACAAACGGCAAGCTC	intD	FALSE	565096	-	FALSE	-1.31883517739941	-0.442507296536367	1	ATTAAGGAATCTCTTGGCACAAAGGACAAACGGCAAGCTCAGGAGTTGCACGACAAGCGA
AAAGGACGTTGATTTGCATC	pphA	FALSE	1920513	-	FALSE	-0.334002839311707	-0.262015283421287	1	GATGATGTTTATGAATGGCAAAAGGACGTTGATTTGCATCAGGTCTTGTGGAGCCGCTCG
AAAGGATATGCAGGTGCGCC	nemA	FALSE	1724902	+	FALSE	-1.34915609897146	-0.573513533992968	1	CGCAAATTTCTGCCCAGGCAAAAGGATATGCAGGTGCGCCTGGCATCCATAGTCCGGAGC
AAAGGCAAACACCGCGACGC	yjiH	FALSE	4558167	+	TRUE	-0.554300481606199	-0.693036305492959	1	ACGATTACGGACGTGCCCAGAAAGGCAAACACCGCGACGCCGGAAGAGAAGTAGTTGGTG
AAAGGCAATCAGTGGCACTT	insH-5	FALSE	1426224	-	FALSE	-0.949228329245562	-0.544909594453393	11
AAAGGCAATCAGTGGCACTT	insH-11	FALSE	3650659	-	FALSE	-0.949228329245562	-0.544909594453393	11
AAAGGCAATCAGTGGCACTT	insH-1	FALSE	273779	-	FALSE	-0.949228329245562	-0.544909594453393	11
AAAGGCAATCAGTGGCACTT	insH-4	FALSE	1394661	+	FALSE	-0.949228329245562	-0.544909594453393	11
AAAGGCAATCAGTGGCACTT	insH-10	FALSE	3364178	-	FALSE	-0.949228329245562	-0.544909594453393	11
AAAGGCAATCAGTGGCACTT	insH-2	FALSE	574414	-	FALSE	-0.949228329245562	-0.544909594453393	11
AAAGGCAATCAGTGGCACTT	insH-8	FALSE	2287541	-	FALSE	-0.949228329245562	-0.544909594453393	11
AAAGGCAATCAGTGGCACTT	insH-6	FALSE	2064783	-	FALSE	-0.949228329245562	-0.544909594453393	11
AAAGGCAATCAGTGGCACTT	insH-9	FALSE	3128761	+	FALSE	-0.949228329245562	-0.544909594453393	11
AAAGGCAATCAGTGGCACTT	insH-7	FALSE	2100373	-	FALSE	-0.949228329245562	-0.544909594453393	11
AAAGGCAATCAGTGGCACTT	insH-3	FALSE	687674	-	FALSE	-0.949228329245562	-0.544909594453393	11
AAAGGCAGCACCGATGCCAG	NA	NA	1470958	+	NA	-0.882462950931392	-0.124805688381154	1	CGTCCGTGGTATGGACTGCCAAAGGCAGCACCGATGCCAGCGGTAACGTTGACGTCACCA
AAAGGCATTAAAAGCGTGAC	proB	FALSE	260524	+	FALSE	-1.20331060251447	-0.292733123639873	1	GCGGCAGCTCCCTGTTGCCGAAAGGCATTAAAAGCGTGACTGGCAATTTCTCGCGTGGTG
AAAGGCCCCTCCCAACACAT	NA	NA	4356681	+	NA	-0.952599714855148	-0.421266729570284	1	TAGTCATATCTCCAGGTAAAAAAGGCCCCTCCCAACACATGGGACAAAATGAAAGGAGGA
AAAGGCCTGAATGAAGAGCA	nupC	FALSE	2512174	+	FALSE	-1.25552495634637	-0.544284791240449	1	GGATTATCGCAGGTGCAGTTAAAGGCCTGAATGAAGAGCAAGGTAACGTGGTTTCTCGCT
AAAGGCCTGGTGGTGCGTAA	aer	FALSE	3216647	-	FALSE	-1.72667773205511	-0.589129776286414	1	GTACCAGTAAGCGTATTCATAAAGGCCTGGTGGTGCGTAAAGGCTGGCTGGGTAAACTGC
AAAGGCGATGGCTTCGATAA	betB	FALSE	326861	-	FALSE	-1.31426538798155	-0.0883016564155434	1	TGTGCGGCGGCGATGTACTGAAAGGCGATGGCTTCGATAACGGCGCATGGGTTGCACCGA
AAAGGCGATTACATCTTTAT	allE	FALSE	542579	-	FALSE	0.420420371737873	0.176410140590827	1	ATAACTGGATCCCGGTGAAAAAAGGCGATTACATCTTTATGGGCGCTTATTCTTTACAGG
AAAGGCGCATCGAAAGGCGA	ychF	FALSE	1256782	-	FALSE	-0.332331082530622	-0.274097796218738	1	TCGATATCGCCGGTCTGGTAAAAGGCGCATCGAAAGGCGAAGGTCTGGGTAACCAGTTCC
AAAGGCGCGACCATTGCTGC	glmU	TRUE	3911953	-	FALSE	-0.270778909465395	-0.296972695190242	1	TGGCCCCGGTAACAGTAGGCAAAGGCGCGACCATTGCTGCGGGTACAACTGTGACGCGTA
AAAGGCGTAAAAGTGATGAC	yahJ	FALSE	341426	+	FALSE	-0.903853827363194	-0.710758173436163	1	CGCTCAAACAGTTGCACGACAAAGGCGTAAAAGTGATGACTGGCACTGACAGCGTTATCG
AAAGGCGTACGTTATCGTCT	mepS	FALSE	2268253	+	FALSE	-0.153173859829311	-0.108831492731954	1	TGGATCAGTATGCTGACTGGAAAGGCGTACGTTATCGTCTGGGCGGCAGCACTAAAAAAG
AAAGGCGTCAGGCGTCTGCG	yghG	FALSE	3111266	+	TRUE	-0.16141221051853	0.317735689814476	1	TGTCGTTGATAGCTGGTTAAAAAGGCGTCAGGCGTCTGCGTGGTTTGTGTACCCGCTTCG
AAAGGCGTGGAAATTGGCGA	aroC	FALSE	2444753	-	FALSE	-4.04058403962531	-1.96447501189006	1	TGATGAGCATCAACGCGGTGAAAGGCGTGGAAATTGGCGACGGCTTTGACGTGGTGGCGC
AAAGGCGTTCACGCCGCATC	NA	NA	1041239	+	NA	-7.35561760522726	-4.42806491774472	1	TGTCTAATGCGTAGACCGGAAAAGGCGTTCACGCCGCATCCGGCCACTTTCAGTTTTACT
AAAGGCTATAGCGATACTCA	ydeU	FALSE	1590717	-	FALSE	-0.0481506429096636	-0.188025223297791	1	TCGGTGTGCAACTAGGTGATAAAGGCTATAGCGATACTCAGGGCATGCTGGGAGTGAAAT
AAAGGCTCAGTCGGAAGACT	NA	NA	4038692	+	NA	-1.86683570128045	0.155162760052036	2
AAAGGCTCAGTCGGAAGACT	NA	NA	3421411	-	NA	-1.86683570128045	0.155162760052036	2
AAAGGCTTGCTGGTAGCGCG	dgoK	FALSE	3871730	+	TRUE	-1.56960250277662	-1.07600290332598	1	ACGTCGCAACCCATCGCCTGAAAGGCTTGCTGGTAGCGCGCGGTCAGCGATGTTCCGGCG
AAAGGCTTTGCGGTCGAGAT	yiaO	FALSE	3744988	-	TRUE	-1.27393044363052	-0.322094115197317	1	TGATTCCCCAGTGCGTCGCTAAAGGCTTTGCGGTCGAGATCGGTGATGACTTCCACGCCC
AAAGGGAAAAGGGGAGTGCG	NA	NA	3229596	-	NA	-1.38317547386761	-1.02304688067399	1	AATTTAGCCGTCGCCGGAGAAAAGGGAAAAGGGGAGTGCGGGGTTTGTGATGGGATTCAA
AAAGGGCGTTATCTGGTGGA	yhbU	FALSE	3300224	+	FALSE	-1.78026739987736	-0.318798433042982	1	CAGGTTATCCGACGCTATGTAAAGGGCGTTATCTGGTGGACGGCGAGCGCTATCACGCGC
AAAGGGCTGGTGAAAGTACG	tamB	FALSE	4443836	+	FALSE	-0.691056708349322	-0.315986940033351	1	CGGGGCTTGGCGGTACAGCGAAAGGGCTGGTGAAAGTACGCGGCACGGTGGAAGCGCCAC
AAAGGGCTGTCGCAGGGTTC	lamB	FALSE	4246819	+	FALSE	-6.9834681381931	-1.0512230958322	1	ACTCGATGACCTCGCAGGGTAAAGGGCTGTCGCAGGGTTCTGGCGTTGCATTTGATAACG
AAAGGGGATACAGCGTGGGC	gshA	FALSE	2814383	-	FALSE	-2.19541834237198	-0.943336935186166	1	GAAAAACATCCTCAGGCGTTAAAGGGGATACAGCGTGGGCTGGAGCGCGAAACTTTGCGT
AAAGGGGATTTGGCGCTTAA	yaeR	FALSE	212030	+	FALSE	-0.589730332452238	-0.337410816989835	1	GCGAAGCGCGCGACTCATGGAAAGGGGATTTGGCGCTTAATGGGCAATATGTGATTGAGC
AAAGGGGCGAGGGGACCGTC	NA	NA	4068465	-	NA	-1.31787362586573	-0.888211710047741	1	CTCTCCCTAACCCTCTCCCCAAAGGGGCGAGGGGACCGTCCGGTGCAGTTTTTGGGTTTG
AAAGGGGGAGTGCAACGCTC	ydcO	FALSE	1503471	+	TRUE	-2.84419086003496	-0.663153308538569	1	CGATGCCATCGTCACCAGAAAAAGGGGGAGTGCAACGCTCAGGCTGTGAGCAAACGAAAA
AAAGGGTGGTATTTCAAGGT	rrlE	FALSE	4210225	-	TRUE	-6.43874893398901	-7.77917923398033	7
AAAGGGTGGTATTTCAAGGT	rrlG	FALSE	2725046	+	TRUE	-6.43874893398901	-7.77917923398033	7
AAAGGGTGGTATTTCAAGGT	rrlB	FALSE	4168823	-	TRUE	-6.43874893398901	-7.77917923398033	7
AAAGGGTGGTATTTCAAGGT	rrlH	FALSE	227918	-	TRUE	-6.43874893398901	-7.77917923398033	7
AAAGGGTGGTATTTCAAGGT	rrlA	FALSE	4037702	-	TRUE	-6.43874893398901	-7.77917923398033	7
AAAGGGTGGTATTTCAAGGT	rrlC	FALSE	3943886	-	TRUE	-6.43874893398901	-7.77917923398033	7
AAAGGGTGGTATTTCAAGGT	rrlD	FALSE	3422645	+	TRUE	-6.43874893398901	-7.77917923398033	7
AAAGGTAAGCGTCCACTGAT	murE	TRUE	94360	+	FALSE	-6.26623240978525	-7.85475302234487	1	GCTGTGGTGGCGATCGCGATAAAGGTAAGCGTCCACTGATGGGCGCAATTGCCGAAGAGT
AAAGGTAGTAAACGTACGTT	ves	FALSE	1822596	+	TRUE	-0.36829717408161	-0.536439330099545	1	ACCACCCCGCCGCGTGAGCCAAAGGTAGTAAACGTACGTTCGGCAATTCTGACTTTCGCC
AAAGGTATCTCCGGCAGCAA	rbsK	FALSE	3936065	-	TRUE	-0.577425083537555	-0.446953952497804	1	GCCGTGATTAACGCACCGTTAAAGGTATCTCCGGCAGCAATGGTATCGACAGCCTGCACC
AAAGGTATTATTGCTTGGTC	yegT	FALSE	2177679	+	FALSE	-1.6296423321079	-0.318605628313584	1	ACTAAACGCTTTGGTATCAAAAAGGTATTATTGCTTGGTCTGGTCACCGCTGCGATCCGC
AAAGGTATTCGTTGTAGTCC	cas3	FALSE	2884543	+	TRUE	-1.06573280276978	-0.683417999824117	1	GGCGCATCCTCATTAAACAGAAAGGTATTCGTTGTAGTCCAGGAGCCTAACCAGTCAGCA
AAAGGTCACCCACTGCGTTA	rseP	TRUE	197303	-	TRUE	-1.61695591538075	-0.930355207022765	1	TTATCCCGGACAAGCATCACAAAGGTCACCCACTGCGTTAAGGGCTGACCATCGACTTTA
AAAGGTCACGCTACGCTGGG	pepE	FALSE	4227546	-	FALSE	-0.408641734498766	-0.155992919161983	1	GTAACTGGATCACAGTGAGTAAAGGTCACGCTACGCTGGGTGGCCCGAACACCACTTATG
AAAGGTCAGAAGTCTCGTTC	rplO	TRUE	3442434	-	FALSE	-3.23852944172821	-2.65133555385001	1	AAACCGGTGGTCGTGGTCACAAAGGTCAGAAGTCTCGTTCTGGCGGTGGCGTACGTCGCG
AAAGGTCATCTGTGCGGCAG	yadC	FALSE	150831	+	TRUE	-0.830513340472075	-0.371711795521671	1	CTTGCTGTTGATGTGTAATTAAAGGTCATCTGTGCGGCAGTGGAGGGGCCTCGATAGTTA
AAAGGTCGAACTGCAGTTAC	ybgP	FALSE	748465	-	FALSE	-0.675635260985825	-0.377274829199502	1	TTACGCAAGAAAGCAGGAGAAAAGGTCGAACTGCAGTTACAGGTCAGCCAGCAGGGCAAC
AAAGGTGACGCGTAATGTTG	yeaN	FALSE	1873764	-	TRUE	-0.722088141884045	-0.357797004384815	1	AGTAACGGTGCTGCGCCGGTAAAGGTGACGCGTAATGTTGTGGCAATCATCAGAATGCCA
AAAGGTGATCAGCACGCCAT	spoT	TRUE	3822110	-	TRUE	-2.99610956603277	-2.2814986995279	1	ATAGGGCGGCAGCATTTCGCAAAGGTGATCAGCACGCCATCGGCACCTTTAATGGGCAGA
AAAGGTGCGCTCGACTTAGC	gyrB	TRUE	3876938	-	FALSE	-1.07548394045322	-0.654434351767514	1	CGCGTGAAATGACCCGCCGTAAAGGTGCGCTCGACTTAGCGGGCCTGCCGGGCAAACTGG
AAAGGTGCTTACTGGCGTCG	rspA	FALSE	1652930	-	FALSE	-0.963100989065088	-0.536270960513741	1	ATATCTGGCAGTTTTTCTATAAAGGTGCTTACTGGCGTCGCGGTCCGGTTACGATGTCGG
AAAGGTGGCGCTGGCAACGC	ybaT	FALSE	512845	-	TRUE	-5.69198300678853	-4.69382598979036	1	ACCGCCAGGTAGCAAATCAAAAAGGTGGCGCTGGCAACGCTGGCGAGTGAGCCTAAATTC
AAAGGTGGCGTACTGCGTCT	mqo	FALSE	2303464	-	FALSE	-0.276445426718368	-0.239118936611212	1	TTATCAAGCGTGATGCCGAGAAAGGTGGCGTACTGCGTCTGGGTACTGAAGTCGTCAGTG
AAAGGTGTCGCCGATCTGAA	prfC	FALSE	4608551	-	TRUE	-2.07511101434711	-1.01824408978749	1	TTCATCATCTCACCCTGGGTAAAGGTGTCGCCGATCTGAATGGTGCCGTGGTTGTGCAGG
AAAGGTTCTGGCAATAGCTC	ecpA	FALSE	309865	-	FALSE	-0.188844751595833	-0.570161111485337	1	GGAAGAAATGCAATGAAAAAAAAGGTTCTGGCAATAGCTCTGGTAACGGTGTTTACCGGC
AAAGTAATTCGCCAGCACCG	yrbG	FALSE	3338886	-	TRUE	-3.78361434897752	-1.56600957523708	1	ATCGTCAACTCGCTGATGGCAAAGTAATTCGCCAGCACCGTGGCGTTATCAACCACCATC
AAAGTACCGTTGGTGTACCA	mdtQ	FALSE	2226369	+	TRUE	-0.730765743132209	-0.290345307507233	1	GCCAGCCCGCCGTTAAGCCAAAAGTACCGTTGGTGTACCACGGGCCGGTCGTACCTGCGG
AAAGTACCTTCTTATGGGCA	mltA	FALSE	2945161	-	FALSE	-1.22032227486756	0.185017794263483	1	ACAATGAAAGGACGTTGGGTAAAGTACCTTCTTATGGGCACGGTTGTGGCAATGCTTGCC
AAAGTACGGTATCGAACCGC	ascB	FALSE	2839398	+	FALSE	-1.36384627381006	-0.475893203291494	1	TCTGTCTTTGAAGAGTGTAAAAAGTACGGTATCGAACCGCTGGTCACGTTGTGCCACTTC
AAAGTAGAGGTTTGTGGTCA	intB	FALSE	4495721	+	FALSE	-1.88081591467696	-0.368635735841309	1	GGGTCATGGGGTATGATACAAAAGTAGAGGTTTGTGGTCATGGCTTTCGAACAATGGCCT
AAAGTATAGTCGGTCAGTCC	yhjC	FALSE	3671327	-	TRUE	-0.306746754878361	-0.218894484580117	1	TCTGTCGTGGTCATTCTTAAAAAGTATAGTCGGTCAGTCCAGGTACTCTTTCATTACGCC
AAAGTATCAAACAGCGTCAT	plaP	FALSE	2084989	+	TRUE	-4.13230333870564	-3.25036826831568	1	TGAGGCCTGAAACGATACCAAAAGTATCAAACAGCGTCATCGGCTGCATATAGGCAAGAC
AAAGTATCACCCGTGAATCC	ulaG	FALSE	4417613	-	FALSE	-0.168132963643895	-0.408369261665213	1	AATGGCGATGAGTAAAGTGAAAAGTATCACCCGTGAATCCTGGATCCTGAGCACTTTCCC
AAAGTATGGGCAAAGCCGTG	feoC	FALSE	3540892	+	FALSE	-2.52009023751255	-0.296892212116781	1	CGCCATGCTGCAACAACTGGAAAGTATGGGCAAAGCCGTGCGGATTCAGGAAGAACCTGA
AAAGTATGTGGCCTGACGCG	trpC	FALSE	1317016	-	FALSE	-2.29080504513734	-1.67659712805916	1	GGGTGTTGCTGGGTGAGAATAAAGTATGTGGCCTGACGCGTGGGCAAGATGCTAAAGCAG
AAAGTCAAGCTCACGCTGCC	ycjT	FALSE	1376173	-	TRUE	-1.32376561925972	-0.4753047955282	1	CGGCGTAATTCGCCACTGGCAAAGTCAAGCTCACGCTGCCAGGCTTCGTGGGATAACGAG
AAAGTCACCCTGCTGACTCC	cadA	FALSE	4355151	-	FALSE	-0.394758698600631	-0.218390195762825	1	ACATGTATCTTGACCCGATCAAAGTCACCCTGCTGACTCCGGGGATGGAAAAAGACGGCA
AAAGTCACCGCCGCCGTGGC	araJ	FALSE	411314	-	FALSE	-0.798789165363385	-0.448659647941713	1	CAAAAATTATCAAACCCGGAAAAGTCACCGCCGCCGTGGCGGGGATGGTTTCCGGGATGA
AAAGTCACCGTTGTTGCCAG	aroC	FALSE	2444858	-	FALSE	-0.31768834058932	-0.354087188044447	1	AGGGCGACTCCATCGGCGCTAAAGTCACCGTTGTTGCCAGTGGCGTTCCTGCCGGACTTG
AAAGTCACTGCGCCAATTAG	acrE	FALSE	3412426	+	FALSE	-2.00677850695098	-0.975499342828402	1	GCATCAATCTTGCTTATACCAAAGTCACTGCGCCAATTAGCGGACGTATCGGCAAATCGA
AAAGTCAGGTTGCGCAGGCA	ybhC	FALSE	806280	+	TRUE	-1.53965937239797	-0.446214513183334	1	GTGCCCGCCGGGCCGACAACAAAGTCAGGTTGCGCAGGCAGGGTAATCGGGGAAGGATTC
AAAGTCATCCTCGGCCTCTC	guaA	FALSE	2629851	-	FALSE	-2.75697401183788	-0.624006554501736	1	GCGAGCAGGTAGGCGACGATAAAGTCATCCTCGGCCTCTCTGGTGGTGTGGATTCCTCCG
AAAGTCATCGATGCTGGCAG	yfdQ	FALSE	2472232	-	TRUE	-0.657257158898737	-0.536710790330764	1	AGATCTTTAGAATAACGGGTAAAGTCATCGATGCTGGCAGTGGAAAGCGCACCACGGAAA
AAAGTCCACGCAGGAAAGCC	murD	TRUE	97136	-	TRUE	-6.62837168650185	-7.58172394923016	1	GTCACACCGCGAGCGAGGAAAAAGTCCACGCAGGAAAGCCCGGTGAGGCCCAGGCCGATA
AAAGTCGAAGTATTAAGTGC	phoP	FALSE	1189390	-	FALSE	-0.0702191365712977	0.00277884429063542	1	CCCGTGAAAGCTGGCAGGACAAAGTCGAAGTATTAAGTGCCGGTGCTGATGATTATGTGA
AAAGTCGACGAATCCCGCCC	frdC	FALSE	4377628	+	TRUE	-1.01785726415058	-0.457274182556428	1	ACGATAACCGGGTTTTGTAAAAAGTCGACGAATCCCGCCCAGGCTTCCGGGCCATTTTTC
AAAGTCGCAATTGTATGCAC	NA	NA	3920625	-	NA	-1.02606303887211	-0.460953231399586	1	GATCGAACAGGGTTAGCAGAAAAGTCGCAATTGTATGCACTGGAAAAATATTTAAACATT
AAAGTCGCGACACAAGCAAC	lsrC	FALSE	1601307	-	TRUE	-0.226207684774189	-0.516400556526938	1	CCGCGAGCAAACCAAGCAGTAAAGTCGCGACACAAGCAACAGGTAGTGAATATCCTGCGT
AAAGTCGCGATTATTGGCGC	preT	FALSE	2232451	+	FALSE	-0.991440907810979	0.00184617120913612	1	CCGGTACTAAAACGCTCGGCAAAGTCGCGATTATTGGCGCAGGTCCTGCCGGATTGCAGG
AAAGTCGCGTTGACGGCGGC	hcaR	FALSE	2666737	-	FALSE	-1.18665398654369	-0.792889670883715	1	TACTGGTGAGGGATAAGCGCAAAGTCGCGTTGACGGCGGCGGGAGAATGTTTTCTCCAGG
AAAGTCGCTTCCGCTGCGCC	pbpC	FALSE	2643228	+	TRUE	-2.23251518040385	-1.20127197607808	1	CTCCACTTGATTGCAACGGCAAAGTCGCTTCCGCTGCGCCCGGTAAACGTTTAATAATCG
AAAGTCGGTTCCTTCGACGG	menB	FALSE	2374348	-	FALSE	-0.9451098699646	-0.15048163947042	1	TCTTCGGTCAGACTGGCCCGAAAGTCGGTTCCTTCGACGGCGGCTGGGGCGCTTCCTACA
AAAGTCTCGTCGCCACAGCG	ydcV	FALSE	1513048	-	TRUE	-0.249966548647864	-0.499978317913311	1	GAAATGGCGTTTTTGCCGAAAAAGTCTCGTCGCCACAGCGCGGCAGCTGCCAGCGTCCCT
AAAGTGAAAAAATTACGTAT	yceM	FALSE	1126047	+	FALSE	-4.10381666904201	-4.05958197392016	1	GCTGGCCCATCTGGGAGATTAAAGTGAAAAAATTACGTATCGGCGTAGTGGGATTAGGTG
AAAGTGAAATCCTGGCTGAC	rhsA	FALSE	3763534	+	FALSE	-0.56861055041576	-0.395308598471563	5
AAAGTGAAATCCTGGCTGAC	NA	NA	734005	+	NA	-0.56861055041576	-0.395308598471563	5
AAAGTGAAATCCTGGCTGAC	rhsB	FALSE	3620543	+	FALSE	-0.56861055041576	-0.395308598471563	5
AAAGTGAAATCCTGGCTGAC	rhsC	FALSE	732134	+	FALSE	-0.56861055041576	-0.395308598471563	5
AAAGTGAAATCCTGGCTGAC	yibJ	FALSE	3765287	+	FALSE	-0.56861055041576	-0.395308598471563	5
AAAGTGAACAGAGGACGTGT	NA	NA	3670217	-	NA	-1.45923784563758	-0.469658291825575	1	ATTTTTCAGCGATTCCCTTTAAAGTGAACAGAGGACGTGTTGGCTATTTGTGCTTATTTT
AAAGTGAATCAAGATGCCCC	paaK	FALSE	1461240	-	TRUE	-0.256766043701104	-0.126722075071306	1	TTTCAACTCCACTTTCACAGAAAGTGAATCAAGATGCCCCCGGCGGTTCACCTCCAGTTG
AAAGTGACAATGTTGAAGAC	ypfJ	FALSE	2594715	-	FALSE	-0.871719493799872	-0.211850370819179	1	GCGTTGGCAAGGGCGACGTGAAAGTGACAATGTTGAAGACAGGCGCAACAGCTCTGGTGG
AAAGTGACATGGCGGGCCTC	nanS	FALSE	4535462	+	TRUE	-3.59815899560691	-0.619367554580058	1	GTCAGTGGAATAATGTCGTTAAAGTGACATGGCGGGCCTCCGGGATGCGTATGCGCAAAT
AAAGTGAGCGAGCAGGGCGT	yfeY	FALSE	2549099	-	FALSE	-3.76698447934064	-3.11897167198497	1	ACTGGTTTGGGTCGTCCACCAAAGTGAGCGAGCAGGGCGTGGGTGAATTAACGGCGTCCA
AAAGTGATGATCTATCTGTT	NA	NA	2696624	-	NA	-1.13780315848192	-0.810725645315566	1	TGCGGTCGATTGTTGCCGGAAAAGTGATGATCTATCTGTTAGGCTATGTAGTAGCGAAAA
AAAGTGATTGCTTCACATAT	atoD	FALSE	2321703	+	FALSE	-0.674319373462203	-0.543594880498728	1	TCGTCAATGGTCGAGTCCGCAAAGTGATTGCTTCACATATCGGCACCAACCCGGAAACAG
AAAGTGCATAGCGTCGCAAT	lpcA	FALSE	243706	-	TRUE	-6.50813499841074	-7.96509603634803	1	CGACCGGTCAACTCTTCGGCAAAGTGCATAGCGTCGCAATGGGAACCGCCGTTGCCGCAG
AAAGTGCATTACCAATCAGC	trkA	FALSE	3435031	-	TRUE	-6.0854034919177	-3.34376054412401	1	CATATGTTCGCGCATGGTCGAAAGTGCATTACCAATCAGCGGGCCGCCATAATAGGCTTT
AAAGTGCGCGTTTTTTATGC	NA	NA	1689541	-	NA	0.260805169654895	0.150003134630311	1	CGGCGTTTCAGATTGTTGACAAAGTGCGCGTTTTTTATGCCGGATGCGGCGTAAACGCCT
AAAGTGCGCTTTGTTTATGC	NA	NA	2536560	+	NA	-0.17712125807626	-0.0446090892354695	4
AAAGTGCGCTTTGTTTATGC	NA	NA	3328485	+	NA	-0.17712125807626	-0.0446090892354695	4
AAAGTGCGCTTTGTTTATGC	NA	NA	3703989	+	NA	-0.17712125807626	-0.0446090892354695	4
AAAGTGCGCTTTGTTTATGC	NA	NA	983587	+	NA	-0.17712125807626	-0.0446090892354695	4
AAAGTGCGGGTGAATGGCGT	hcaB	FALSE	2669796	+	FALSE	-5.27940809635549	-2.9343463159766	1	TGGCTTATGAACTGGCACCGAAAGTGCGGGTGAATGGCGTCGGCCCGTGTGGTATGGCCA
AAAGTGCGTGAAACCGGTAA	caiB	FALSE	38538	-	FALSE	-2.90092663421223	-1.26032734520995	1	CGGCGCTGGCAGCACTGCATAAAGTGCGTGAAACCGGTAAAGGCGAAAGTATCGACATCG
AAAGTGCTCTTTTCACATCC	epd	FALSE	3071337	-	FALSE	-1.20941888531465	-0.125899655409927	1	ATATTGCCGCCGGGGCCAAAAAAGTGCTCTTTTCACATCCTGGCAGTAACGATCTCGACG
AAAGTGGATTCGATTGGCTA	mdtN	FALSE	4301273	-	FALSE	-0.234640293012979	-0.195271096498888	1	GCGGCAAAACCTTCGAGGGTAAAGTGGATTCGATTGGCTACGGCGTGCTACCGGATGACG
AAAGTGGGTGCACTGTCTAA	trxA	FALSE	3964075	+	FALSE	-2.24675599276111	-0.419071980708221	1	ACGGTGAAGTGGCGGCAACCAAAGTGGGTGCACTGTCTAAAGGTCAGTTGAAAGAGTTCC
AAAGTGGTGATCCGCGTGGC	curA	FALSE	1518077	+	FALSE	-0.484990773852906	-0.450286824997277	1	TGAAGGGTAAAAACTTCGGCAAAGTGGTGATCCGCGTGGCGGGTGATGATTAAAGTTTCA
AAAGTGGTTCTCGACGCTGA	kdsB	TRUE	970522	+	FALSE	-0.733858148487147	-0.488453317353287	1	CGTTTAACCCGAATGCGGTGAAAGTGGTTCTCGACGCTGAAGGGTATGCACTGTACTTCT
AAAGTGGTTGCTGAAATGCG	astA	FALSE	1828296	-	FALSE	-0.822456041016395	-0.58998880290082	1	TTCGCGACAAGTTTAATGACAAAGTGGTTGCTGAAATGCGCGGGGTGATTGACGAACACG
AAAGTGTACTATCACCACAC	rplM	TRUE	3376438	-	FALSE	-0.629452792248654	-0.137921749261204	1	CCGGCAACAAGCGTACTGACAAAGTGTACTATCACCACACCGGCCACATCGGTGGTATCA
AAAGTGTCGCTGGAGCTGGG	gabD	FALSE	2790066	+	FALSE	-1.45444741835669	-1.47705068874316	1	AGTGCGCGAAAGACATCAAGAAAGTGTCGCTGGAGCTGGGCGGTAACGCGCCGTTTATCG
AAAGTGTTGCGTGATCAAAT	intD	FALSE	564411	-	FALSE	-1.36065639020932	-1.03116483583509	1	CGCTGAACGATACCGCCTGTAAAGTGTTGCGTGATCAAATAGGCAAGCATCACAAATGGG
AAAGTGTTGTTCACCCAGGC	oxyR	FALSE	4156693	+	FALSE	-3.91513708971577	-1.44037372265815	1	TGCTGGAGCGGACCAGCCGTAAAGTGTTGTTCACCCAGGCGGGAATGCTGCTGGTGGATC
AAAGTTAAAGCGGCCAACGT	ettA	FALSE	4627268	+	TRUE	-0.764443523034075	-0.141804535723811	1	TTACCCTGATCAACCCCTTTAAAGTTAAAGCGGCCAACGTAGGCGCGGCTTGGCATCTCG
AAAGTTCAGATTCAGGATGC	phoP	FALSE	1189600	-	FALSE	-1.61405740026346	-1.07127003688652	1	CGTTGTTACGTCACCACCTTAAAGTTCAGATTCAGGATGCTGGTCATCAGGTCGATGACG
AAAGTTCGATCAACTGTTGC	astD	FALSE	1826498	-	FALSE	-4.83693523010988	-1.98397416541743	1	CTGGTTTCCCCCGAGCGGGAAAAGTTCGATCAACTGTTGCTGGAGGCGCGGGCGGGGATT
AAAGTTCTGCGTATGCGTTT	rpoD	TRUE	3212758	+	FALSE	-1.96159286065906	-0.491818252642545	1	GCCTGACCGCGCGTGAAGCAAAAGTTCTGCGTATGCGTTTCGGTATCGATATGAACACCG
AAAGTTGAAAGCAAAGTGTT	yagK	FALSE	291589	-	FALSE	-0.475195868839109	-0.348414285501	1	CCCGACTGGACTACCTGACCAAAGTTGAAAGCAAAGTGTTTGGTGAAGGAGACCGTAACT
AAAGTTGCTGGAGGACAAAC	hyaF	FALSE	1036370	+	FALSE	-2.43469026750704	-1.22637285730061	1	GTGCGCAGACGTCGCGGCGAAAAGTTGCTGGAGGACAAACTGGAGGCTGGCTGCGCGCCG
AAAGTTGTCGTCATGGGGAT	kdsD	FALSE	3339459	+	FALSE	-2.08747462699994	-1.66953729942294	1	AGATGTTCTGGTGTAAAGGGAAAGTTGTCGTCATGGGGATGGGAAAATCGGGGCATATTG
AAAGTTTGCCTGCATCTTGC	yedZ	FALSE	2038561	+	FALSE	-0.0372151780002674	-0.0534138600601687	1	CAAAACAGGTGACATGGCTGAAAGTTTGCCTGCATCTTGCCGGATTGTTGCCGTTTCTCT
AAAGTTTGTGGCCCGATGCC	nfrB	FALSE	591229	-	FALSE	-2.19060364804948	-0.600095200520665	1	TTTGCTGTTGCTGGCGTATGAAAGTTTGTGGCCCGATGCCTGGCATTTCCTTTCTATTTT
AAATAAACAGCAGTAGCAGC	ybhS	FALSE	826370	+	TRUE	-0.992988113961988	-0.194942825431764	1	GAGGTTAATGCCGTAACCAAAAATAAACAGCAGTAGCAGCGGGATCACTACCGCAATCAG
AAATAACAACCTTAGCCTGT	ydeU	FALSE	1590766	-	FALSE	-0.671660806946919	-0.33266531026215	1	ACCGGGGTTGAGGCGAAAGTAAATAACAACCTTAGCCTGTGGGGGAATGTCGGTGTGCAA
AAATAACGATCGTCACCGGC	oxc	FALSE	2488580	+	TRUE	-1.39475263874763	-0.297362489453193	1	GTAGATGCCGCCATTATTAAAAATAACGATCGTCACCGGCAGGTTATATCGACAAATCGT
AAATAACGATTTGCCCTTCG	ebgC	FALSE	3224073	-	TRUE	-0.711409403627225	-0.333440665864268	1	ATACGCTTCATGGATATCGCAAATAACGATTTGCCCTTCGTGGACCTCAACGGTTTCTCC
AAATAACGGCTGGGTACTGT	yejE	FALSE	2273579	+	FALSE	-0.724764651736558	-0.0289733016880256	1	TGGCTGAAACAACGGCTGGAAAATAACGGCTGGGTACTGTGGGCACCGATTCGCTTTGGT
AAATAAGCCAGATGGACGTA	NA	NA	1489577	-	NA	-2.29504563002395	-0.893415597969654	1	AGATCGGGTGAATTGATTAAAAATAAGCCAGATGGACGTATGGGCAAGGATTATGGTTTT
AAATAAGGTTACGCTGCGGT	cynT	FALSE	358668	-	TRUE	-1.44278308069676	-0.863061661680005	1	TGGAACTCCTGATGGTTTAAAAATAAGGTTACGCTGCGGTCGGTTGGCGTAGCGGTATGG
AAATAATACCCGTGTTGTTC	yghJ	FALSE	3116033	-	FALSE	-0.227341053009309	-0.249473352982717	1	CGCTATTCGACGACCGGGCAAAATAATACCCGTGTTGTTCCGGACGATGTACGCAAGGTC
AAATAATGCCGGCCTGGCGT	ydfG	FALSE	1625798	+	FALSE	-2.21498956082976	-0.401148752892161	1	TGCAATATTGATATCCTGGTAAATAATGCCGGCCTGGCGTTGGGCATGGAGCCTGCGCAT
AAATAATGCGTTGATGATGG	NA	NA	1406068	+	NA	-1.03320219716065	-0.103483915229351	1	GGCCAGAAGGCTAGACTACAAAATAATGCGTTGATGATGGAGGCACTGTGGAAGCGATTA
AAATAATGTCTCTTCTGTTC	yhiJ	FALSE	3629821	+	TRUE	-2.61694585351454	-1.01859547720552	1	ATAAGGCTGAAGACTTTCTAAAATAATGTCTCTTCTGTTCAGGATACTGATTATTGTATT
AAATACAATGGGTGATCCCT	NA	NA	4561766	-	NA	0.100277879600793	-0.0901024691582331	1	GACCTGTCCCCCCGGCGAGGAAATACAATGGGTGATCCCTGGGCTGACTGAGTCAATTTA
AAATACAGGCTTCCCGGCGC	paaX	FALSE	1462433	-	TRUE	-5.85201596118833	-2.70602150715017	1	TCAAGCCGCCAAAACGTTGAAAATACAGGCTTCCCGGCGCAGGCAGTTCACCGACCGAGG
AAATACCAGATGCAGGCCGC	tamB	FALSE	4442220	-	TRUE	-0.930186709753477	-0.585565628126633	1	ACCCAGCGATCCGCCGCTTTAAATACCAGATGCAGGCCGCTGGTGGTGCCCACCAGAAAC
AAATACCTGCATAGTCCACG	rpoN	FALSE	3343921	+	FALSE	-1.66845275226751	-1.29698894349528	1	TATCTCGCGTGACCACGCAAAAATACCTGCATAGTCCACGAGGCATTTTTGAACTGAAGT
AAATACCTGCCAGCGCGTGA	mgtA	FALSE	4467220	+	FALSE	-0.774010989135452	0.0756976659315612	1	GCGTGGTTGCGGTGGCGACGAAATACCTGCCAGCGCGTGAAGGAGATTACCAGCGGGCGG
AAATACGATCGCCAATATTC	lhr	FALSE	1729108	+	FALSE	-0.323909895344487	-0.11375297281927	1	CCCCCGTGGCTGGCAGAAGAAAATACGATCGCCAATATTCAGGGGTTGATTGAGGAGCAG
AAATACGCTGGGCGTTGATG	holB	TRUE	1155260	+	FALSE	-2.34053805658099	-2.02334963640225	1	CTGGCTCCCGAAAAAGGAAAAAATACGCTGGGCGTTGATGCGGTACGTGAGGTCACCGAA
AAATACGGCTACGACATCTC	pflB	FALSE	952038	-	FALSE	-2.8905422556872	-0.452879927324778	1	AGATGAAAGAAATGGCTGCGAAATACGGCTACGACATCTCTGGTCCGGCTACCAACGCTC
AAATACGGTGGTTTGTTGTG	ydiJ	FALSE	1765217	-	FALSE	-2.62526994574563	-1.12288664971148	1	ACGTGGTGGCGCTGACTGCGAAATACGGTGGTTTGTTGTGGGGCGAGCACGGCAAAGGTT
AAATACTGGAAGCTTCACGG	yeiB	FALSE	2240454	-	FALSE	-0.983118690048648	-0.489457545442049	1	CATCGGCTATTTTGTATGAAAAATACTGGAAGCTTCACGGCGGCGTTGAAGCGATCAGTA
AAATACTGGCTGGCAATGTC	yoaA	FALSE	1890568	+	TRUE	0.0255322390324125	-0.23340226033197	1	GACTGGAGAGTGACTGACCAAAATACTGGCTGGCAATGTCCGGTAGCTGGTGGGCTTCGT
AAATACTTCGGTGATGGCAC	argT	FALSE	2425161	-	FALSE	-1.10155691302253	-1.38386544856887	1	GCTCATCAGTAAAAGACAAAAAATACTTCGGTGATGGCACCGGTGTAGGGCTACGTAAAG
AAATAGCGTGATCGTCTTCG	yiaJ	FALSE	3740186	+	TRUE	-0.488768776729304	-0.461393258329043	1	GGGTTCCAGCTTATAAATCAAAATAGCGTGATCGTCTTCGCGGCTGGAGAAGTTAATGGT
AAATAGGCCACTTCATCAGC	entE	FALSE	625830	-	TRUE	-0.412547720157864	-0.519390001999156	1	TGGTGCCACCGGAAAGCTGGAAATAGGCCACTTCATCAGCAGGTGATGGCGTGGCAGTAA
AAATATCAAGGGATCATTCC	intF	FALSE	295572	-	FALSE	-0.854084189409176	-0.119932056241006	1	AATGGAGTAATTATCAGAAAAAATATCAAGGGATCATTCCTGGCGATCTGGCACAAGATT
AAATATCAGCACATCAAGAT	emrY	FALSE	2479887	+	TRUE	-1.080696177587	-0.354717100172137	1	AACCCCTGAACGACTCTAAAAAATATCAGCACATCAAGATTGGTCGATAGGCTACACATT
AAATATCAGGATCTGCGCGT	fliY	FALSE	1997844	-	FALSE	-0.59345923112676	-0.41970668092562	1	CCTATGATGATGACCCGACCAAATATCAGGATCTGCGCGTAGGGCGTATCGATGCGATCC
AAATATCATCCTCGCTCTCC	ytfR	FALSE	4450172	+	FALSE	-0.605468409649404	-0.426968646320305	1	GCTGCCGCCTCGGTGCGGGAAAATATCATCCTCGCTCTCCAGGCCCAGCGCGGCTGGCTA
AAATATCCACAACGTTTATC	NA	NA	2458989	-	NA	-1.43217278037114	-0.488861404333965	1	CAGCACTTTCCGGAAGCGTAAAATATCCACAACGTTTATCTGGCACCTTGGGTGCACATA
AAATATCGGCACTCAGCCAG	lpoA	FALSE	3292294	+	FALSE	-0.557193028691285	-0.282493845824682	1	CAAGGCTTTGAAGCGGCGAAAAATATCGGCACTCAGCCAGTGGCAGCTCAGGTAGCTGCC
AAATATCTCGTCGATGTTGC	panE	FALSE	442998	-	FALSE	-0.522164251006148	-0.363803139460221	1	GTGATTGATGCCACAGCGGAAAATATCTCGTCGATGTTGCAGGATATCCGCGCGCTGCGC
AAATATCTGCTGGCACAATT	yggP	FALSE	3074229	-	FALSE	-1.35468228831431	-0.778730750715841	1	TCTGGAATGAACAGGCCGAGAAATATCTGCTGGCACAATTTGGCGTTGATATCGGGGAGG
AAATATGTTGTTCACTCAGG	NA	NA	314039	+	NA	-0.687441088347261	-0.351103246755649	1	CCGATTTATGATACGCCGACAAATATGTTGTTCACTCAGGGGGCAATACATCGTACAGAC
AAATATTGGGGCAGCGGCGC	yjtD	FALSE	4639027	+	FALSE	-1.4340015586012	-0.729305819409399	1	GTCGCACCCGCCAGAGCAGAAAATATTGGGGCAGCGGCGCGGGCAATGAAAACGATGGGG
AAATATTGTCGGCTTCCAGC	purF	FALSE	2427822	+	TRUE	-0.317973508157232	-0.177150362837967	1	TGTGGCAGCAATGGCAGCGAAAATATTGTCGGCTTCCAGCGGGTAGTGGCGGAAGTTGTC
AAATCAACGCCCTGAACATA	tdcF	TRUE	3258086	+	TRUE	-2.11308342973737	-0.66351073281079	1	AGGTGAAGACCATGCTGCCTAAATCAACGCCCTGAACATAAGGGCCGATTGCGCCTGGGG
AAATCAATCACCTGTGTTTC	ybgO	FALSE	747529	+	TRUE	-0.902419938785267	-0.574698695097851	1	CCAGCAAATTAAATTTACCAAAATCAATCACCTGTGTTTCCGGTGAAATGGAAAAATTGA
AAATCACATTTCAGCAATAC	ybcV	FALSE	578542	-	FALSE	-0.58141338018455	-0.484343139802046	1	TGATAGGTTGAAATCAAGAGAAATCACATTTCAGCAATACAGGGAAAATCTTGCTAAAGC
AAATCACCATCCCCAGCGTC	ubiX	FALSE	2426417	+	TRUE	-3.29848548210163	-2.60232184184782	1	GGTTTTGATTGAACAGGGTAAAATCACCATCCCCAGCGTCTGGAAAGAACCGGAAGAGAT
AAATCACCCAGTTGCGGCAG	hycD	FALSE	2845166	+	TRUE	-1.07760123807146	-0.611062754162658	1	AGAGATACAGTAAGGTGATCAAATCACCCAGTTGCGGCAGCGGAGAACCGACGGTCACCA
AAATCACCGGTAGGGGCCAG	slt	FALSE	4630313	+	FALSE	-1.02784150687994	-0.890323295074247	1	GCGCCTGGAATCCGAAAGTGAAATCACCGGTAGGGGCCAGCGGCTTGATGCAGATTATGC
AAATCACCTTGTTCACAGGC	ydjL	FALSE	1859070	+	TRUE	-2.15760783398712	-0.416179885087276	1	CTTTTTCTGTACAACACAGAAAATCACCTTGTTCACAGGCCGGACAAACACCGCAAACGT
AAATCACTGACATGGGACAG	insI-3	FALSE	4505757	-	FALSE	-5.97720051219754	-3.70820704134456	3
AAATCACTGACATGGGACAG	insI-2	FALSE	1468264	+	FALSE	-5.97720051219754	-3.70820704134456	3
AAATCACTGACATGGGACAG	insI-1	FALSE	270709	+	FALSE	-5.97720051219754	-3.70820704134456	3
AAATCAGCAAAAAGCCATTC	araG	FALSE	1981863	-	FALSE	-0.950234241247168	-0.49061335445076	1	ATCATGAATCTCTCAGGCGGAAATCAGCAAAAAGCCATTCTGGGCCGCTGGTTATCGGAA
AAATCAGCAATGGGCGATGA	ycbX	FALSE	1005769	-	FALSE	-1.41003729531863	-1.07581263623709	1	GCGAAGTCACGCCGCTGAAAAAATCAGCAATGGGCGATGATGGCACCATTCTTTGCTGTA
AAATCAGCACAGCGGTGAAA	yfeA	FALSE	2515341	+	TRUE	-3.51924304289673	-0.236020533763809	1	ATAGTAGAAAAGCATGTTGTAAATCAGCACAGCGGTGAAAAGGCTTAGCAAATCAACGAC
AAATCAGCACAGCTGCTGGA	NA	NA	657437	+	NA	-2.86394608739643	-0.501538260849474	1	ATGATGCAGATCTATCGGTTAAATCAGCACAGCTGCTGGAAGGCGAATTCCTCGGACTTT
AAATCAGCTCAGTTGACGGC	glnD	FALSE	187150	+	TRUE	-1.63604228594479	-0.478179492438172	1	GTGAAACAGCGCGGCGATGAAAATCAGCTCAGTTGACGGCAGGCGCGGCCAGACGTCCAC
AAATCAGGTGGTGCTGTTTG	ygjR	FALSE	3235689	+	FALSE	-2.24955484426875	-0.937222919882136	1	GCCATTGCCTGTGCGCGGGAAAATCAGGTGGTGCTGTTTGAGGCATTTAAAACCGCCTGC
AAATCAGTTATCAGGCATTC	yidQ	FALSE	3866064	-	TRUE	-1.01564701553716	-0.387301491438022	1	GATCACCGAAACTGATCGCTAAATCAGTTATCAGGCATTCTGGCCGGTGGAATAACCGCA
AAATCATAAACGCTGACCAC	narZ	FALSE	1539209	+	TRUE	-1.84724570883725	-0.337397650888723	1	GGCCGTAATTCGCCAGTACCAAATCATAAACGCTGACCACCGGACAGGTGTTGCCATCGA
AAATCATCCCCTATCCATTT	NA	NA	3131261	+	NA	-0.991160929856398	-0.554899877537234	1	TTGTAGTGCATCCATTCGTTAAATCATCCCCTATCCATTTTGGTGATCAGGAAAGCGCGG
AAATCATCGAAATCGCGTTC	yqeG	FALSE	2984921	-	TRUE	-0.908766810228242	-0.324005336050445	1	GAGCGGGCCGCTGATCGCGTAAATCATCGAAATCGCGTTCGGGTTAATGCAACAAACAAT
AAATCATCGCCCAGACGTTC	gutQ	FALSE	2827904	-	TRUE	-0.771352363559303	-0.875049171258072	1	TGATATTGGCGGCGCGAACAAAATCATCGCCCAGACGTTCCGGTAAACGGCTTGCTTCCT
AAATCATCTGATATGACTCT	ybcK	FALSE	568929	-	TRUE	-0.365083832156968	-0.115032620249425	1	TTTCCTGTACAGCGTAAAACAAATCATCTGATATGACTCTGGGATAATAGCCAGCGATTT
AAATCATGCTGGCGTTTACC	yebZ	FALSE	1922598	-	FALSE	-0.447026127809917	-0.896209572611379	1	CTACACCTTTAGCGTGAAATAAATCATGCTGGCGTTTACCTGGATCGCGCTGCGATTTAT
AAATCATGTTGGCACCGATA	cysK	FALSE	2530559	-	TRUE	-1.72761583348536	-0.266328435973098	1	GCCGCGCTTTTCGGCATCCCAAATCATGTTGGCACCGATACGGCACTTAACGCTGAAGCT
AAATCATTCAGGTTGCATCA	NA	NA	4581170	+	NA	-1.17987414532631	-0.566702916353296	1	TGCCGAGGGTAATATACACAAAATCATTCAGGTTGCATCAAGGCGGCAAGTGAGTGAATC
AAATCATTGGCGGTTCCTAA	yegS	FALSE	2167009	-	TRUE	-2.13982164019217	-0.631333891110463	1	GAATCCCTACACTGGTGGCAAAATCATTGGCGGTTCCTAATGGCAAAATTCCCAGCGCGG
AAATCCACCGTATGTGCCAC	ymfP	FALSE	1205891	-	TRUE	-0.617903959379766	-0.439777384362831	1	CCGGCGTCACGCGGATATGAAAATCCACCGTATGTGCCACCGGCCTGAACACATACAAAT
AAATCCAGCACCAGTTTATC	ycgR	FALSE	1243608	+	TRUE	-0.842444966922916	-0.553245117617466	1	TGTCTTCGGCTTGACTGCCGAAATCCAGCACCAGTTTATCCGGGGTTATTGCCAGTAATT
AAATCCAGTCCGTCCATCCG	cheB	FALSE	1966347	+	TRUE	-3.59588870741026	-0.536688329030874	1	AACGCATTAATTTTTCGAGGAAATCCAGTCCGTCCATCCGCGGCATTTCAACATCCAGCG
AAATCCAGTTCCATACCGCA	yeeP	FALSE	2069205	-	TRUE	-0.328103307480957	-0.608131344165529	1	GTCACGACAGGTTCAGAAGAAAATCCAGTTCCATACCGCACGGGCAACAGAGACCACCGT
AAATCCATTATTTCACCTCG	entB	FALSE	627759	-	TRUE	-0.728734193910819	-0.877045260592953	1	CCCAGACATTTTTACCGCTGAAATCCATTATTTCACCTCGCGGGAGAGTAGCTTCCACCA
AAATCCCACTGCCAATCACC	mdtK	FALSE	1742590	-	TRUE	-0.735457131479808	-0.38664739013903	1	CGTATCTTTATAACCACGCAAAATCCCACTGCCAATCACCTGGATTGAGTCAGAAATCTG
AAATCCCATAAGTGCGTCAT	arnF	FALSE	2370998	-	TRUE	-1.03102979965783	-0.529023361830576	1	AAGCTAACAGAGCCGCGATAAAATCCCATAAGTGCGTCATCGGCGGCAGATGACTCGCCG
AAATCCCCATATCGAGGGCG	NA	NA	3446247	+	NA	-7.66862219534464	-8.44201142834507	1	CCCGAAAATCAGGTCGTTAAAAATCCCCATATCGAGGGCGCGGCATTATAACACCGCTTC
AAATCCCGCCAGTGAGTCGG	NA	NA	2196996	-	NA	-0.445363680442709	-0.455597193506726	1	GCGGTAAACAGATCCCAGGCAAATCCCGCCAGTGAGTCGGCGGAACAGACGTCTTTCACC
AAATCCCGTTTCCTGGGTAA	eno	TRUE	2905776	-	FALSE	-3.09698214315666	-0.598331235536193	1	TGGAACTGCGCGATGGCGACAAATCCCGTTTCCTGGGTAAAGGCGTAACCAAAGCTGTTG
AAATCCCTGACGCGGCGCGT	rbbA	FALSE	3625969	+	TRUE	-1.63986301091121	-1.53703564669229	1	CTAAACAGACGGCGCAGGCTAAATCCCTGACGCGGCGCGTGGGTGGTGTCGTGTACCACG
AAATCCGTGGGTCGAACAGT	yqcA	FALSE	2920574	-	FALSE	-1.67559155956957	-0.530300622386182	1	CCGGAACCGGAAACGGAATCAAATCCGTGGGTCGAACAGTGGGGCACGCTGTTGTCCTGA
AAATCCTAAACCGCGCGTCG	tauC	FALSE	386856	-	TRUE	-0.57142507352683	-0.345088485686735	1	TCACCCGCTGACTGAACCATAAATCCTAAACCGCGCGTCGCGGCAATCAGCTCCGCCGCC
AAATCCTCACCGCGGGACGT	torZ	FALSE	1954900	-	FALSE	-1.09985778867984	-0.500626400218995	1	GGCAGAAGAGAAGGGCGGTAAAATCCTCACCGCGGGACGTTGGGGAGCGATGAACGTAGA
AAATCCTGATCCGGGTCGAG	yfhM	FALSE	2650041	+	TRUE	-0.724405467987701	-0.451233375308926	1	CGACATGAATAACGCGTGAGAAATCCTGATCCGGGTCGAGAGGGATGGAGAACGTCAGCA
AAATCGACATCTGCAATTTG	yfiE	FALSE	2712834	+	TRUE	-0.778196266552662	-0.734989448401801	1	TATGTCTTCCCGGCTCAGTAAAATCGACATCTGCAATTTGCGGTGAAGCCACCAGCACCA
AAATCGACCAGCGCGGCATC	nagA	FALSE	701523	+	TRUE	-0.913296270211787	-0.906426696944296	1	CGTCGGCGTTTTCACACAGGAAATCGACCAGCGCGGCATCAGGCTTACGCACAAAATTCG
AAATCGACCAGTTTTCCCCA	yeaV	FALSE	1881596	-	TRUE	-3.98633022695715	-1.11878352199015	1	CAGTGGCGATCAGGAACATCAAATCGACCAGTTTTCCCCATGGGCCTTGCGGGCGAACGC
AAATCGAGCCTGCCGCCACC	yjiR	FALSE	4568325	+	TRUE	-1.15607524923831	-0.88756067610035	1	GTATTTGCCGGAAGCTGAGAAAATCGAGCCTGCCGCCACCTGGATTTTCATGCGGCACAG
AAATCGATCATCACCTGTGC	aroG	FALSE	785630	-	TRUE	-1.30297756803229	-1.12580987335871	1	TGGACGAGTTAGCATGGCTGAAATCGATCATCACCTGTGCTGGCAGGCCTGCTTTGTTCA
AAATCGCAGTACGATTTTGT	yphG	FALSE	2679977	-	FALSE	-1.31358801690061	-0.870852583533335	1	CAACCTCATATATGGCCGAAAAATCGCAGTACGATTTTGTCGGCGCGTGGTGTCACGATG
AAATCGCCAGCGAGTCGCGA	galE	FALSE	790648	+	TRUE	-0.908527804385016	-0.938231706451848	1	GGTCGGATAATCGTTACCAAAAATCGCCAGCGAGTCGCGACGGCCTACAGCAACCTGGGC
AAATCGCCAGGTGTGTTGTC	recC	FALSE	2958894	+	TRUE	-2.4450152258851	-1.11579494836483	1	AACAACATACGCGTCAGGCCAAATCGCCAGGTGTGTTGTCCGGTGGCGGGGAGTTCCAGC
AAATCGCCCCGCGCGCATAC	glpK	FALSE	4114171	+	TRUE	0.032941982590693	-0.230545803340292	1	CACCCCACGAGTCAGACCGAAAATCGCCCCGCGCGCATACGGGTCCCAGTACGGCGCACC
AAATCGCCGCTTCGTCTTCC	cysW	FALSE	2539179	+	TRUE	-0.431145035045826	-0.388466686122658	1	CCAGCCGGACGCGCCAAGCAAAATCGCCGCTTCGTCTTCCTGGCTGCCCTGGCTTAACAT
AAATCGCCGGTATTTTCATT	aroM	FALSE	407132	+	FALSE	-1.64413650853221	-0.256405408591386	1	AAAAATGGCAAATTTTGCAGAAATCGCCGGTATTTTCATTGGGTAACCCCATTCATGATT
AAATCGCTGGCTGGATCATC	ddpB	FALSE	1558554	-	FALSE	-1.25090053882132	-0.53457963922854	1	ATACTCTCTGCAGTCTGGCGAAATCGCTGGCTGGATCATCTGGTGCGAATAATGGCCATT
AAATCGGATGATGCTGTAGG	bamA	TRUE	200049	+	FALSE	-2.02517247056924	0.0254982993298487	1	ACGGCGCGAAAGACCTGTGTAAATCGGATGATGCTGTAGGCGGTAACGCCATGGCGGTTG
AAATCGGTGATCGCCAGTGC	dnaE	TRUE	205234	-	TRUE	-5.90052730865585	-6.02774035304729	1	CCAGACCACAAAGGTTGGTGAAATCGGTGATCGCCAGTGCTGGCATACCCAACGCCGCCG
AAATCGGTTAATTCCCCCGA	yccX	FALSE	1029530	-	TRUE	0.0730844068735453	-0.181889241797331	1	AATGTATTTAACGGATACGAAAATCGGTTAATTCCCCCGAGGGATGATGCGGCTCGCTGA
AAATCGTCCCGCCAGTTGCC	yagH	FALSE	286994	-	TRUE	-0.413629033060452	-0.331816558156099	1	GGTCAAGCGAACTGGCGTCGAAATCGTCCCGCCAGTTGCCCGGAACGGCTGCAGGCTGCT
AAATCGTTGCAAGTGGGACC	feaB	FALSE	1446554	+	FALSE	-0.496676823101608	-0.303299292907869	1	GTGGATTTGAGCAGGCGGTAAAATCGTTGCAAGTGGGACCGGGGATGTCACCTGTTGCAC
AAATCTAACGACGCCGATCC	purL	FALSE	2690519	-	FALSE	-0.646625480183462	-0.264086378784936	1	CCGATCAGGAGCATCAGGCGAAATCTAACGACGCCGATCCGGGCCTGAATGTAAAACTGT
AAATCTACAACTGGATGTCT	kdpD	FALSE	721192	-	FALSE	-0.176647254315193	-0.15422429052469	1	GATGCCCACGTTGAGGGCGAAAATCTACAACTGGATGTCTGGGATAACGGCCCCGGTCTT
AAATCTCTTTTCTGGTCTGA	insH-6	FALSE	2065261	+	TRUE	-0.207481263587315	-0.10604173202083	10
AAATCTCTTTTCTGGTCTGA	insH-9	FALSE	3128283	-	TRUE	-0.207481263587315	-0.10604173202083	10
AAATCTCTTTTCTGGTCTGA	insH-2	FALSE	574892	+	TRUE	-0.207481263587315	-0.10604173202083	10
AAATCTCTTTTCTGGTCTGA	insH-7	FALSE	2100851	+	TRUE	-0.207481263587315	-0.10604173202083	10
AAATCTCTTTTCTGGTCTGA	insH-1	FALSE	274257	+	TRUE	-0.207481263587315	-0.10604173202083	10
AAATCTCTTTTCTGGTCTGA	insH-10	FALSE	3364656	+	TRUE	-0.207481263587315	-0.10604173202083	10
AAATCTCTTTTCTGGTCTGA	insH-4	FALSE	1394183	-	TRUE	-0.207481263587315	-0.10604173202083	10
AAATCTCTTTTCTGGTCTGA	insH-8	FALSE	2288019	+	TRUE	-0.207481263587315	-0.10604173202083	10
AAATCTCTTTTCTGGTCTGA	insH-3	FALSE	688152	+	TRUE	-0.207481263587315	-0.10604173202083	10
AAATCTCTTTTCTGGTCTGA	insH-11	FALSE	3651137	+	TRUE	-0.207481263587315	-0.10604173202083	10
AAATCTGCCGGTTATTTTGC	bcsG	FALSE	3697307	+	FALSE	-0.616286915761289	-0.401295724992735	1	AGCGAATTGATGGATCAAACAAATCTGCCGGTTATTTTGCTGGGCTTTGATGGTTCGCCG
AAATCTGGCGGTGGTCGGTG	fadH	FALSE	3230832	+	FALSE	-3.13198898226512	-0.842704552799608	1	CTTCCCGCCGTGCAGAAAAAAAATCTGGCGGTGGTCGGTGCGGGACCTGCTGGGCTGGCG
AAATCTGTTCCGCACCGACA	adiA	FALSE	4337974	-	FALSE	-1.01871386551703	-0.359430884440906	1	TACCATGACTACTATGGTGAAAATCTGTTCCGCACCGACATGGGCATCGAACGAACTTCC
AAATCTTACGCCGTTGAGAC	yjgN	FALSE	4478129	-	TRUE	-0.481309816020807	-0.517828355077173	1	TTCATAGAGCAATTAAAACTAAATCTTACGCCGTTGAGACTGGTCATTAAGGCCTGATGA
AAATCTTCGTTCGCCGCTGG	nudJ	FALSE	1193142	-	FALSE	-0.221855965254229	-0.532260622641073	1	GAAGAAATTTTACAGGCGTCAAATCTTCGTTCGCCGCTGGTGGCGGAAAGTATTCGTTGT
AAATCTTGACGATGGCAGCG	yccX	FALSE	1029418	+	FALSE	-0.682803888149316	-0.812256527791699	1	GGTTTAACCGGGTACGCCAAAAATCTTGACGATGGCAGCGTGGAAGTGGTTGCTTGCGGT
AAATGAACGCATACTGATCA	php	FALSE	3506525	+	TRUE	-0.718758580259353	-0.290953154805839	1	CAGGTCGTTCATCTCCTGGCAAATGAACGCATACTGATCAAGGCGGCAGTCCACGTTGTT
AAATGAAGAGTGCTAATGCC	mcrC	FALSE	4575569	+	TRUE	-1.56231108648414	-0.834879982647395	1	AGCTGAAATGCTGCGGAGTTAAATGAAGAGTGCTAATGCCCGGTAATTTTCTATAAAGTG
AAATGAAGCCTTTTTTGCGC	nlpI	FALSE	3306926	-	FALSE	-1.00483291321368	-0.800766163211782	1	CCGTGGTCTTCGGGAGTGGGAAATGAAGCCTTTTTTGCGCTGGTGTTTCGTTGCGACAGC
AAATGAATATTCACAGCATC	yfiM	FALSE	2722296	+	FALSE	-1.12130539107034	-0.424309353450003	1	GCGATGCTTTCCGCCGCCGGAAATGAATATTCACAGCATCAGGGGATGAGCCGGGATCGC
AAATGACCCAACTGGAACTG	frdA	FALSE	4380042	-	FALSE	-0.188396582942225	-0.648675664830486	1	CGTCCACCACTGCCCAACCGAAATGACCCAACTGGAACTGTGGGGATGCCCATGGAGCCG
AAATGACCCGGCAAGCTATG	cpdB	FALSE	4433322	-	FALSE	-1.38315349295172	-0.243918678574399	1	TTTAAAGTCGGTGGTCGCAAAAATGACCCGGCAAGCTATGTGGAGGTGGAAAAAGGCCAG
AAATGACTACAAATTGCTCC	yfiB	FALSE	2741841	+	FALSE	0.0966361485534587	-0.0182590363862532	1	GATGCCATTCTGTTCGCAAAAAATGACTACAAATTGCTCCCGGAAAGCCAGCAACAGATC
AAATGACTCGGCAAGACGTT	uvrA	FALSE	4271253	+	TRUE	-2.09232465788598	-0.769191626087504	1	GAAAGCTCCAGCGCGGTTTCAAATGACTCGGCAAGACGTTGGGTAAGATCGTCACGCACC
AAATGATGAAGCTGGTGGGT	narV	FALSE	1534153	-	FALSE	-1.43015705297652	-1.2567238422283	1	ACAGTATCCTGATGGTAGCGAAATGATGAAGCTGGTGGGTTGGGCGCAAAGCATTGTCAC
AAATGATGTTCTTCCGCGAT	yoaD	FALSE	1897411	-	TRUE	-0.489607476531171	-0.129373364595033	1	AGCGGGTCAGTGGCACAATTAAATGATGTTCTTCCGCGATAGGAATAAACACATCCGGTG
AAATGCAACGGCAGCATTAG	sfmA	FALSE	557691	-	TRUE	-0.750637223817705	-0.227828874669345	1	ATTGCATCAGCCTGACCAGAAAATGCAACGGCAGCATTAGCGGCAACAACAGGATCGCAG
AAATGCACGTCGGTCATTTC	tamB	FALSE	4442798	-	TRUE	-0.838160198794106	-0.383429819097884	1	CAATGTTCAGGTTAAGCGGCAAATGCACGTCGGTCATTTCCGGCAATACCGGGCGAGAAA
AAATGCAGGTAACAGGATAC	gadC	FALSE	1568028	+	TRUE	-0.873239235365593	-0.81914010580374	1	GCCGCTAATGCGATCAAAATAAATGCAGGTAACAGGATACCGGCGAAGAAGCCAACTTTA
AAATGCATCGTCATCTTTTA	yfiL	FALSE	2739518	-	TRUE	-0.776853101896288	-0.225066065885112	1	CGATCCGCCTGTGAATCGCTAAATGCATCGTCATCTTTTATGGCGCTGCCCGATATCGCA
AAATGCATTGGTGCCTCCAA	fimC	FALSE	4542944	+	FALSE	-1.10279549930208	-0.222501021818038	1	GCCGGAACCCGGGTTCTTGAAAATGCATTGGTGCCTCCAATGGGCGAAAGCACGGTTAAA
AAATGCCAAACGCAACTACC	ptsG	FALSE	1157661	-	TRUE	-1.86467289636429	-1.817033869018	1	GCAACGTTCGATGAAACCGTAAATGCCAAACGCAACTACCGGGTTCTGGTAAGCAGCCCA
AAATGCCCATGTCATAGGTA	NA	NA	2050858	+	NA	-0.964911774586517	-0.596209610569348	1	AAACCCGCCTCACGCATCATAAATGCCCATGTCATAGGTACGGGAGCCCGGAGTTTCTGA
AAATGCCCGATCGCCAGGAC	NA	NA	3132877	+	NA	-3.06579353131153	-2.21083062290905	1	TTATCACTAGTCAAAAATGGAAATGCCCGATCGCCAGGACCGGGCATTTTCAGGAAGGTT
AAATGCCCGGTCCTGGCGAT	NA	NA	3132862	-	NA	-0.738607066247146	-0.316290426217349	1	AGTTGATTTAACCTTCCTGAAAATGCCCGGTCCTGGCGATCGGGCATTTCCATTTTTGAC
AAATGCCGACGTTCCGGCTC	agaS	FALSE	3280173	-	TRUE	-2.33182164754264	-1.15978092120856	1	GGCGCGATGATGTCACCGATAAATGCCGACGTTCCGGCTCCGGTCAGGATGATCCGCAGA
AAATGCCGTGCGAGTAGCTG	loiP	FALSE	3080405	+	FALSE	0.353924348124494	-0.181007905061645	1	ATGCAGGTGGCACTTGGTACAAATGCCGTGCGAGTAGCTGCGGCCTCTGCGGGCGGGATT
AAATGCCTCGTGGACTATGC	rpoN	FALSE	3343905	-	TRUE	-1.11112588647485	-0.840515618743711	1	AAAGAAATACTTCAGTTCAAAAATGCCTCGTGGACTATGCAGGTATTTTTGCGTGGTCAC
AAATGCCTTCGCCATGTTGA	thiG	FALSE	4190020	+	TRUE	-0.590229697815145	-0.494779383240408	1	CCTGCTTCTACCGCCAGACGAAATGCCTTCGCCATGTTGACGGGATCGTCCGCGACGGCA
AAATGCGATGAACTATTCCG	roxA	FALSE	1186863	-	FALSE	-2.39435757660726	-0.895871116458024	1	CATGAAGGCTACGCGCTGGAAAATGCGATGAACTATTCCGTGGGCTTTCGCGCGCCAAAT
AAATGCGCCACACTGAATAG	argG	FALSE	3316906	-	TRUE	-2.71142077342295	-0.928704920140666	1	AGGCCGCCGGTGGTGTTATGAAATGCGCCACACTGAATAGCGGCAATACCTTCGGCCACC
AAATGCGCGTATCTGCAAAT	ycgG	FALSE	1216964	-	TRUE	-0.8950842403804	-0.87067599472192	1	CTGATCGCTTATCGTAACCAAAATGCGCGTATCTGCAAATTGGTTCTGATAGAGCAGGAT
AAATGCGCTTAATCAATTGC	bacA	FALSE	3201418	+	TRUE	0.164102402637283	-0.130009875495832	1	AATGGCGAACGGGATAAACGAAATGCGCTTAATCAATTGCAGGAAGGTTTTAATCGCTAT
AAATGCGCTTTCACGCCGAT	gcvP	FALSE	3044896	+	TRUE	-0.453410555975679	-0.374490037794654	1	GACCCGGTACAAACGGTGCCAAATGCGCTTTCACGCCGATCGGTCCCATACCCGGACCAC
AAATGCGGCCGACTGCGTGG	fadA	FALSE	4026262	+	TRUE	-1.92914007302262	-0.461238312637569	1	GTCGGGATGATTTCATTTTTAAATGCGGCCGACTGCGTGGCGGCCCAGGCGCGGGCGTGT
AAATGCGTAAAGGCGCGGTG	ydiF	FALSE	1774524	+	FALSE	-3.56317578242141	-1.30311813632795	1	TGCGCGGCGCGCATTATTCGAAATGCGTAAAGGCGCGGTGGGGAATGTCGGCGTCGGTAT
AAATGCGTAATGCGCGGATG	chbF	FALSE	1815422	+	TRUE	-0.3437154797955	-0.233190901226552	1	GCCCCATTACTTTATCATCGAAATGCGTAATGCGCGGATGTGGCGTCGCGCCATCGCGCC
AAATGCGTACTGGAACTGGG	sad	FALSE	1612018	-	FALSE	-0.356258520518858	-0.18590174609194	1	AGGCTGGAGCGGCACTGAAAAAATGCGTACTGGAACTGGGCGGTTCGGATCCGTTTATTG
AAATGCGTTGACACCTCTAT	ackA	FALSE	2412182	+	FALSE	-0.664353418644594	-0.529694787203072	1	TTTCTGCTATCCGCAACGGTAAATGCGTTGACACCTCTATGGGCCTGACCCCGCTGGAAG
AAATGCTACGCGATCGCGAT	melB	FALSE	4341610	+	FALSE	-0.209792056602649	-0.469307927036879	1	CCGATTATGGGATGGATTGTAAATGCTACGCGATCGCGATGGGGTAAGTTCAAACCCTGG
AAATGCTATTGATGCTCCCC	torT	FALSE	1055897	+	FALSE	-0.830504681677207	-0.332163727027472	1	CTGCCGGTGATCGAACTGGTAAATGCTATTGATGCTCCCCAGGTGAAAAGCCGCGTTGGT
AAATGCTCATCAATGCCGGG	ydeA	FALSE	1615672	-	TRUE	-2.3414113382975	-1.19733574556152	1	AACCACCACAGTTAACAAATAAATGCTCATCAATGCCGGGCGGCGGAACAATAGCGGGAG
AAATGCTCCGTGATTCAGGC	ydhP	FALSE	1735006	+	TRUE	-2.73396020705165	-1.4228171499338	1	ACGACTGAACCCAAACCAAAAAATGCTCCGTGATTCAGGCTGGTCAAAATGCGTGAAAGC
AAATGCTCTGATCACGACAT	araH	FALSE	1981156	-	FALSE	-0.757836809306812	-0.268907499809158	1	GTTATCGCCAAACTGAAAATAAATGCTCTGATCACGACATTGGCAACGATGCAGATTGTT
AAATGCTGCGCCGTTCGCGG	hypF	FALSE	2834320	-	FALSE	-0.791260151573601	-0.359506026015312	1	GGTGGTGCGCGAAAGCGGCGAAATGCTGCGCCGTTCGCGGGGGTATGTGCCGGATGCGCT
AAATGCTGCGGCTCCCAGTT	oppB	FALSE	1301215	-	TRUE	-1.08092136419492	-0.0784125322227722	1	CCCAGTATTACCGCAAGGAAAAATGCTGCGGCTCCCAGTTTGGCAGAAACGGGAAAACTG
AAATGCTTTCCTGCGTGAGG	yciQ	FALSE	1323201	+	FALSE	-0.818493625658259	-1.01077870383394	1	CAAATTCATTATCAGGTTAAAAATGCTTTCCTGCGTGAGGGGGATTCTGATCTGCTAATC
AAATGGAAAGCGTGCAAGCT	yjiT	FALSE	4571858	+	FALSE	-0.975204291934459	-0.643056525010506	1	AGCATCGGAAGGTTTGCTCTAAATGGAAAGCGTGCAAGCTGGGTTTGTCATCCAGATGAA
AAATGGACCGGCGACGACAC	hlyE	FALSE	1229069	+	TRUE	-2.60440707912774	-1.35388000989918	1	GAATAGGAAATGATTAATCCAAATGGACCGGCGACGACACCGGCTGCGGCACCGGCATAT
AAATGGAGAACGTGCGCAAG	sufS	FALSE	1758323	-	FALSE	-1.90298651747435	-1.22993708703126	1	AAGCGCCCAGGCGACCGAGAAAATGGAGAACGTGCGCAAGCGGGCATCGCTGTTTATTAA
AAATGGCCCGCAGTTGAGTG	fryA	FALSE	2501070	+	TRUE	-1.50080802156924	-0.656984007043143	1	GCCGAAACTGGCGGCGCGCAAAATGGCCCGCAGTTGAGTGCGGAACAGGCCAGCAAATTC
AAATGGCGATATGCCATGGC	rfbD	FALSE	2109649	-	FALSE	-2.17782824917059	-0.93509128491903	1	ACTGATTACGTCTTCCCTGGAAATGGCGATATGCCATGGCTGGAGACGGATGCAACCGCA
AAATGGCGCTCTTTTCTTCG	rdgB	FALSE	3095221	-	TRUE	-1.21927264819464	-0.561890100048932	1	CAACGCCTGACCACGGTGGGAAATGGCGCTCTTTTCTTCGCGGGTCAGTTCGGCGGCGGT
AAATGGCGCTTTCGTCAGCG	NA	NA	3913334	-	NA	-0.651816998465764	-0.621335089963112	1	AAAGGCGTGACGATGGTCGAAAATGGCGCTTTCGTCAGCGGGGATAATCCGTTATTGAAC
AAATGGCGGACATTGTCGCC	eutJ	FALSE	2567715	-	FALSE	-0.745172837887348	-0.435313564594771	1	GGTGAAACCGGTGTACGAAAAAATGGCGGACATTGTCGCCCGGCATATTGAAGGGCAGGG
AAATGGCTAGTTATTCCCCG	NA	NA	583866	+	NA	-1.89886495124789	-0.412199792500938	1	AAGGGTTAATTGTTACATTGAAATGGCTAGTTATTCCCCGGGGCGATTTTCACCTCGGGG
AAATGGCTGGGTCAGGCTGC	fetA	FALSE	515469	-	TRUE	0.232952670597337	-0.368160854980603	1	GCGTTCGAGAAAATCGAGAAAAATGGCTGGGTCAGGCTGCCGGTTACGGATCTGCCAGGG
AAATGGGATGAAGAACGCTT	pepN	FALSE	990568	+	FALSE	-0.685787948636628	-0.0584911239453486	1	CCTCGCTGAAAAACTCCATGAAATGGGATGAAGAACGCTTTGGCCTGGAGTATGACCTCG
AAATGGTCCGTGGTGACTGT	NA	NA	2401904	+	NA	-1.61482995979934	-1.62875471583884	1	GTCATATTGTTCACCATTGCAAATGGTCCGTGGTGACTGTCGGCGCAGTAAGCTTCGCGA
AAATGGTCTGCCGACGCTGC	parE	TRUE	3172716	-	FALSE	-0.579842063387856	-0.817929424139586	1	GATTACCTGGCGGAAGCGGTAAATGGTCTGCCGACGCTGCCGGAAAAACCGTTTATCGGT
AAATGGTGATTATAGGGTTA	yeeJ	FALSE	2045709	+	FALSE	-0.908588977279227	-0.0978473266866376	1	GCTACGCTGACCAGTTTGAAAAATGGTGATTATAGGGTTACGGCCTCTGTGAGCTCTGGT
AAATGGTGGCGACCTTTTGT	hemX	FALSE	3986735	+	TRUE	-1.58663276967947	-0.751773488033832	1	GGTTTTAGCATCGCTGCCGGAAATGGTGGCGACCTTTTGTTGGACTTCATCCAACTGTTT
AAATGGTGGGCATTTCGCGC	yjeM	FALSE	4382434	+	FALSE	-1.6888767596534	-0.861836862597976	1	AGCATTACTATTTTGTTATTAAATGGTGGGCATTTCGCGCAGGATATTAATTTCCTTGCA
AAATGTACAACGTGTGGCAA	tyrB	FALSE	4266309	+	FALSE	-1.86286684134215	-0.215996201522951	1	GTCGCCGGGTTAAATACGGCAAATGTACAACGTGTGGCAAAGGCGTTTGCTGCGGTGATG
AAATGTACCCACCACGGCGA	mgtA	FALSE	4465903	-	TRUE	-0.79734504325205	-0.41817502922511	1	GGTTGCGATAGCAGACCCATAAATGTACCCACCACGGCGACGGTTGTTGTGCGGGTAATT
AAATGTAGATATTGACTGGC	ycbX	FALSE	1005935	-	FALSE	-1.3174576699462	-0.173026811399981	1	ATCACGCAACAACCGGACGCAAATGTAGATATTGACTGGCAGGGACAGGCATTTCGTGGA
AAATGTATATCATGCCGCTT	NA	NA	1242352	+	NA	-0.93640997493927	-0.380965815416599	1	CCTTGCTGACAACAGAAACGAAATGTATATCATGCCGCTTAGGTGTGCCGTTGTCACCTC
AAATGTCAGTGCCAGATTTT	yahB	FALSE	332945	-	FALSE	-0.442291757090043	-0.441974314422046	1	TGGTGCCAGATTTCAACACCAAATGTCAGTGCCAGATTTTAGGTGAAGGAATTGGTTTTT
AAATGTCTCATTTGTGTGCT	yaiT	FALSE	390022	-	TRUE	-0.767024884458862	-0.536837780671657	1	GCAACGCCTTCACTTGTATCAAATGTCTCATTTGTGTGCTTGGTTACATCACCATCTTTA
AAATGTCTGGCCGCTACCGC	pbpC	FALSE	2643367	-	FALSE	-0.350047255986048	-0.0566985401029011	1	CAAGCGCGACAAGAAATGATAAATGTCTGGCCGCTACCGCTGGAACCCTGGCTGCCCGCA
AAATGTGCAACTTGTCATGG	yhjA	FALSE	3666142	-	FALSE	-0.684260047618688	-0.79049703796503	1	ATCAATTATTTAAAGATAATAAATGTGCAACTTGTCATGGTGGTATTATTCTCGGCGGAC
AAATGTGTTGGTTGCGACTG	sxy	FALSE	1020830	+	FALSE	-2.48510344946513	-0.72049923418494	1	GTTACGTATACTTGGGGCAAAAATGTGTTGGTTGCGACTGCGGCAGCAAAACAGTCTGGT
AAATGTGTTTTACCACGGCC	oppF	FALSE	1304459	-	TRUE	-1.67401814872419	-1.03291137661803	1	CATCACCAACACACGATCGGAAATGTGTTTTACCACGGCCAGGTCATGAGCGATAAAAAT
AAATGTTACATTAAGGTTGG	NA	NA	2876535	-	NA	-2.45102540759643	-0.548696556562847	1	GCTGATCTTTAATAATAAGGAAATGTTACATTAAGGTTGGTGGGTTGTTTTTATGGGAAA
AAATGTTTTTAACCCGCCTC	phoH	FALSE	1085092	+	FALSE	-1.32533889123298	-0.440023991898594	1	TGTGACTGCCGCGCAAATGAAAATGTTTTTAACCCGCCTCGGGGAGAACGTGACGGTTAT
AAATTAACAACCAGCGTAAC	bglA	FALSE	3042243	+	FALSE	-1.14741651482799	-0.604539422194148	1	ATACTGGATGACCTTCAACGAAATTAACAACCAGCGTAACTGGCGTGCACCGCTGTTCGG
AAATTAAGCCGCCAGCTGCT	sppA	FALSE	1847116	+	FALSE	-0.45827002699942	-0.626520869074704	1	ACAGTTCTCAGCGGTTTAGTAAATTAAGCCGCCAGCTGCTTGGTGCCAGTTCCGATCGTC
AAATTACCCGTATTCTGGTT	dedD	FALSE	2429140	-	FALSE	0.166548036512475	0.24886024076539	1	ATCCACGCCAGTGCAGGGTAAAATTACCCGTATTCTGGTTGGGCCGGATGCCTCGAAAGA
AAATTACCGGAGCCTGTGCC	narU	FALSE	1541072	+	TRUE	-1.21438122099435	-0.394542088564038	1	ATACGGCGTAAAAGGCGATGAAATTACCGGAGCCTGTGCCCGGTAAGGTAAGGAACAGCA
AAATTACTGCTGTTCCATGG	bhsA	FALSE	1168523	-	TRUE	-0.247890017161824	-0.262114451223588	1	GAGGGTTAATGCTTATTTATAAATTACTGCTGTTCCATGGAGGGTATTCGGACCGGTTAC
AAATTAGGTAAGGTGAATAT	topA	TRUE	1329075	+	FALSE	-6.08367489855235	-3.79167892185256	1	GACGCATTCCTGGAAGAATCAAATTAGGTAAGGTGAATATGGGTAAAGCTCTTGTCATCG
AAATTAGTTAGCGTTGAGTG	yfjZ	FALSE	2775439	-	TRUE	-1.33919432952247	-0.27128328332177	1	TGTTCATGCTTGCTCTCGTGAAATTAGTTAGCGTTGAGTGGGGTAAACAGCGATGTATAC
AAATTATCACCATTTCCGCG	astA	FALSE	1827883	-	FALSE	-1.06008815621814	-0.44264212300064	1	GCCTGCCTGGTCGCCAATGAAAATTATCACCATTTCCGCGTGGTGCTGGTGCGTACCGAT
AAATTATGAGCATGACTATG	yjbQ	FALSE	4268506	+	FALSE	-2.29445310980044	-0.60173872685135	1	CGCACCGTTCCCGACAACGGAAATTATGAGCATGACTATGAGGGAGCAGACGATATGCCT
AAATTATGCCCACAGCTACC	proV	FALSE	2803322	+	FALSE	-0.0901725177566905	0.113565257586343	1	CTGCGTCAGGTCGGGCTGGAAAATTATGCCCACAGCTACCCGGATGAACTCTCTGGCGGG
AAATTATGCGCTGGCGACTC	NA	NA	3145584	-	NA	-4.18323045401915	-0.911477937911115	1	TTGTTTGATTTGCTCAAGCCAAATTATGCGCTGGCGACTCAGGTAGAGTTTACCGACCCG
AAATTATTGTGTCTGATCCT	ytfI	FALSE	4435736	-	TRUE	-1.44063762260879	-0.417979129714169	1	ATAACTCCACCGCACCAATAAAATTATTGTGTCTGATCCTGGGTAACATATGACAACCTT
AAATTCACACCAGATTTACC	pgrR	FALSE	1390825	+	FALSE	-0.562314381798291	-0.17532949589926	1	AACTGATACGTGTTTTGGATAAATTCACACCAGATTTACCCGGTTATCACCTGTACTATC
AAATTCAGCGGGCCGTGGTT	glpG	FALSE	3558883	-	FALSE	-6.46847890665024	-3.32694797761462	1	TAAGCGGCTATGTGCAGCAAAAATTCAGCGGGCCGTGGTTTGGCGGGCTTTCTGGCGTGG
AAATTCAGCTATAGCGATGC	yhcG	FALSE	3366734	+	FALSE	-0.503580828331483	-0.217194998380427	1	TCGTCGATCTAAAAGTGGGCAAATTCAGCTATAGCGATGCCGGACAGATGAATATGTATC
AAATTCAGGCCGACCCGGAC	zraS	FALSE	4201015	+	FALSE	-6.26266687633375	-2.27658121409315	1	CGCCAACGACACATTACCGGAAATTCAGGCCGACCCGGACAGGCTGACTCAGGTCCTGTT
AAATTCAGGTCTGGGGCGCT	tyrA	FALSE	2737384	-	FALSE	-1.18476604587835	-0.980744705974523	1	ATACCAATGGTTTCTGGAGCAAATTCAGGTCTGGGGCGCTCGGCTGCATCGTATTAGCGC
AAATTCATGGCGCTGGGTTC	degP	FALSE	181229	+	FALSE	-1.86973003616534	-0.555424994975795	1	ATGGTGGCGGCCAGCAACAGAAATTCATGGCGCTGGGTTCCGGCGTCATCATTGATGCCG
AAATTCCATATCGCCCCACT	livK	FALSE	3595467	+	TRUE	-1.91346037943424	-0.466479535386355	1	ATTGCCTGACGCGCGCCGTTAAATTCCATATCGCCCCACTGGGCAATCGGGCCGGACATC
AAATTCGAACTCTTCAACGT	ubiB	TRUE	4019309	-	TRUE	-4.46402215663069	-6.74359129333333	1	TCACAGACCGTACGAATGGCAAATTCGAACTCTTCAACGTTGGTATCTGGTGGCACCCAG
AAATTCGACAGTACTGACAC	yhaO	FALSE	3255917	-	FALSE	-0.27804904899503	-0.742193215863199	1	GCGAGTGGCGAGAAGCGATCAAATTCGACAGTACTGACACCGGCTGGGTGATTATGAGTA
AAATTCGCCGAATAGGCTGC	ydiE	FALSE	1787699	-	TRUE	-0.0369958106592879	-0.00416241835990866	1	ACCTAACAGTGTCTGGCTGGAAATTCGCCGAATAGGCTGCGGGGAAGCGGTCTTGTGATT
AAATTCGCTCAGGGCAGCCC	narG	FALSE	1281998	-	TRUE	-2.01448892390631	-0.606950111301278	1	TGCGTATGGTCACGACCGGTAAATTCGCTCAGGGCAGCCCAGGCTTTCACGGCTACCTGA
AAATTCGGTCTGGCTCCGCT	gadA	FALSE	3664756	-	FALSE	-0.36903323913616	-0.451487697748377	2
AAATTCGGTCTGGCTCCGCT	gadB	FALSE	1569222	-	FALSE	-0.36903323913616	-0.451487697748377	2
AAATTCGTCCTGATCGCGGG	dosP	FALSE	1563143	+	TRUE	-0.562047320477631	-0.373168668435203	1	CCGGTGCGCGTCAACAGCAGAAATTCGTCCTGATCGCGGGCGGTTTTCCATAGCAACTGT
AAATTCGTTCGCCAGCGCAG	pstC	FALSE	3907618	+	TRUE	-1.4053022827826	-0.836497767169258	1	AGACCGGATTCCGCTTCCGCAAATTCGTTCGCCAGCGCAGAGGTGATACTGTTGCCCGGC
AAATTCTGACTACAACGGTT	hyi	FALSE	535641	+	FALSE	0.17117367181727	-0.41582485070998	1	TATCTCTTTAAGGTAATCGAAAATTCTGACTACAACGGTTGGGTTGGGTGTGAATATAAA
AAATTGACGAACTTAACGGC	yqjG	FALSE	3249599	+	FALSE	-0.621306765161819	-0.0342634765950086	1	CCCTCCAGCCCTGCAAACAAAAATTGACGAACTTAACGGCTGGATTTATGACACCGTTAA
AAATTGACTCAGTCAGCCCA	NA	NA	4561771	+	NA	-1.76855831151161	-0.400341008631087	1	GACACCATCCTGCTGGCAATAAATTGACTCAGTCAGCCCAGGGATCACCCATTGTATTTC
AAATTGATGCTCATCGCGCC	ydbK	FALSE	1438203	-	FALSE	-5.50436580590465	-6.65319432562482	1	TGATCTCATGCCGCAGGTCGAAATTGATGCTCATCGCGCCCGGGCACTCAACCCGGAACA
AAATTGCAAACAACACAACA	NA	NA	2241922	+	NA	-1.89125670575471	-1.20557280600813	1	GAATAAACGGTATGATGAAGAAATTGCAAACAACACAACAAGGAGCCACGCATGGAAATG
AAATTGCACGCGGGATGTTC	yghF	FALSE	3110934	-	FALSE	-0.505761438562241	-0.613553119119375	1	AGACAAAGAGCATCTGCGAAAAATTGCACGCGGGATGTTCTGGCTGATGCTGCTTATTAT
AAATTGCAGCGCATCTTTGG	hcaE	FALSE	2667796	-	TRUE	-0.0542727484166034	-0.435472485242311	1	CTACCGTGACCGTCCTGACCAAATTGCAGCGCATCTTTGGCGGTTTCCCACACCGGGCGG
AAATTGCCAGTATTCTCGAC	nohA	FALSE	1633999	-	FALSE	0.0371894780191459	-0.026483624076961	2
AAATTGCCAGTATTCTCGAC	nohB	FALSE	580448	+	FALSE	0.0371894780191459	-0.026483624076961	2
AAATTGCCCAGGGCCACGTC	sppA	FALSE	1848395	+	FALSE	-0.327320510017238	-0.297963946265147	1	GACGCCGGAGCAGATTGATAAAATTGCCCAGGGCCACGTCTGGACCGGTCAGGATGCAAA
AAATTGCCCGGCTACGTGCC	NA	NA	1522477	-	NA	-0.116127526869117	-0.327285730773961	1	GAAACGGCGAGTTAATTGCAAAATTGCCCGGCTACGTGCCGGGCAAATTCAGATTACTGA
AAATTGCGTATGGACCCTTT	yadS	FALSE	177533	-	FALSE	0.220172864814707	-0.0953741280281012	1	CCGGCGTTTTGTTAGCCGGAAAATTGCGTATGGACCCTTTTGGTGTTCTGGTACTGGGCG
AAATTGTCCAGGATGCGGAT	yedJ	FALSE	2030720	-	FALSE	0.318691031887787	-0.304222394695088	1	CCCCTTAACAACGGAAGCTAAAATTGTCCAGGATGCGGATCGGCTGGAAGCCCTGGGGGC
AAATTTAGGTGGTGCCTCCA	casC	FALSE	2879432	-	FALSE	-0.727160457397735	-0.525359342256967	1	AACCTCGCTCAACTTCAGGAAAATTTAGGTGGTGCCTCCAGGGAGCAGGCTCTGGAAATT
AAATTTCGCAGGACAGATAC	ybfD	FALSE	737550	-	TRUE	-0.755793985991917	-0.844526638971201	1	CAGTTAATAAAGCTCTCATGAAATTTCGCAGGACAGATACAGGATACAACTCTGGCAATG
AAATTTCGGTGCGATATCAC	bcp	FALSE	2598516	-	TRUE	-7.92776751779844	-9.00654679898559	1	CCGTCTTGATCCGGCAAGCTAAATTTCGGTGCGATATCACCGGCTTTCAGTGGATTCATT
AAATTTCTATCATCATATCG	bfr	FALSE	3464399	+	TRUE	-1.62052319939169	-0.535717332929394	1	ATGGCCTTCTTCATCACGCAAAATTTCTATCATCATATCGCGGCTGACGTAATCATGAAC
AAATTTCTCCGCCATTGATC	adeD	FALSE	3842109	-	TRUE	-1.12839086679012	-0.572711425889841	1	TTTAATCACAATTGGGCCGGAAATTTCTCCGCCATTGATCAGGTCGAGAATAGAGACATT
AAATTTCTTTGCGCTCTTCG	ilvA	FALSE	3954517	-	TRUE	-0.00653891006959073	-0.143517956008323	1	GCCGTCGTTGAGCATCTGCAAAATTTCTTTGCGCTCTTCGAGGCCGCGGCTCAGGCGCAC
AAATTTGACGAGCATCACCT	recN	FALSE	2751029	+	FALSE	-0.597608368140402	-0.673051627739477	1	GGCAGTTTACGATCGATGTTAAATTTGACGAGCATCACCTGGGCGCTGACGGTGCCGATC
AAATTTGACGTTGAGTACGA	rraB	FALSE	4476823	+	FALSE	-1.28639437821756	-0.28215064559854	1	AACTGATGACGCTGGCAGAGAAATTTGACGTTGAGTACGACGGATGGGGCACTTACTTTG
AAATTTGCGCTATCTCAATT	NA	NA	1665324	-	NA	-1.04103193060024	-0.470737866518152	1	ATTTTTTAACTGTTCTACCAAAATTTGCGCTATCTCAATTTGGGCCAGGAAAGCATAACT
AAATTTGTTGCACCACCATC	yahJ	FALSE	341323	-	TRUE	-1.8774500207029	-0.938420035993105	1	CGGCACCGTCGAGGCGATAGAAATTTGTTGCACCACCATCCGGTTCGCCAGTTCATCTAC
AAATTTGTTGCTTCTACGGC	NA	NA	1786424	-	NA	-1.49763082524191	-0.737770581464378	1	CTGTTCATTACAAGTCTCAGAAATTTGTTGCTTCTACGGCAGGACTGCCGGGAAGTGATG
AAATTTTCACTGGTGCATCA	cmk	FALSE	960837	-	TRUE	-0.952148451611621	-0.238257923954635	1	TTCCGAGGAGGCGTCAAGGAAAATTTTCACTGGTGCATCAGGGAATACCACCGTTCCCAT
AACAAAACGACAAGCTCAAG	tolA	FALSE	775602	+	FALSE	-0.421067592483199	-0.23526482429104	1	GAGAGTGTCAAAGGCAACCGAACAAAACGACAAGCTCAAGCGGGCGATAATTATTTCAGC
AACAAAACGCACGTCACGAC	guaB	FALSE	2631688	+	TRUE	-2.250996096019	-1.96660693472226	1	ACCGGCTGGTTCAGGTCGGTAACAAAACGCACGTCACGACCGGTGATAATACCCACCAGT
AACAAAACTACGATCCCGCC	lldP	FALSE	3775456	+	FALSE	-0.981191079032542	-0.306224061556756	1	ACCTGCAATGAATCTCTGGCAACAAAACTACGATCCCGCCGGGAATATCTGGCTTTCCAG
AACAAAAGGGACAGGCATCA	NA	NA	1803125	-	NA	-0.666264261994365	-0.665247262503643	1	TGTGCGTGATAACGGAGTGTAACAAAAGGGACAGGCATCAAGGGATTTTTTGTTATTACA
AACAAAATGCAGCATTCTAT	yieH	FALSE	3895154	+	FALSE	-0.340809277696064	-0.186176625168419	1	TGGTATCTAACGGCCCAAATAACAAAATGCAGCATTCTATGGGCAAGCTGAATATGTTGC
AACAAACGCAGGCGCTGCAA	torS	FALSE	1054295	-	FALSE	-4.91577166553885	-2.25466021687988	1	AGTCACGCGTCCACTTGCCGAACAAACGCAGGCGCTGCAACGGCTGCTGGACGGTGATAT
AACAAACGTCCCTGCAACAG	katE	FALSE	1813106	-	TRUE	-0.101977571290967	-0.0802862815755624	1	TTTGTGTATCGGTATAGGAGAACAAACGTCCCTGCAACAGCGGATCGTTGGTGAAGTCCA
AACAAACGTTGACTCGATGT	ycjO	FALSE	1371388	-	TRUE	-0.861293012999836	-0.0687488191938093	1	CGCACATAGTTGCTCACCCCAACAAACGTTGACTCGATGTTGGGATTGAGCGGCAGACGT
AACAAAGCCAGTGAAATCAC	rseC	FALSE	2705349	+	TRUE	-2.26723973064183	-0.658511061826926	1	GCATTTGTTATGCAAAATGCAACAAAGCCAGTGAAATCACTGGCTCGCGTCTTCCGAAGA
AACAAAGCCGGTGATCAGAT	rpoD	TRUE	3211544	-	TRUE	-5.20685258161381	-4.61835488354293	1	TCTTCTTCTGCGTTCGGGTCAACAAAGCCGGTGATCAGATCGGACAGACGCGCTTCTTCT
AACAAAGCTGCCAGCACAAA	yjiJ	FALSE	4560289	+	TRUE	-1.16387627683298	-0.352968778897563	1	TGCCAATGCCAACGCCAGAAAACAAAGCTGCCAGCACAAAAGGATGGCGCGTGTGCTGCA
AACAAAGTGATCCAGCATTT	etk	FALSE	1041620	-	FALSE	-1.2801595519548	-0.218846830457121	1	TGGCAGGTAAAGATGAGCTCAACAAAGTGATCCAGCATTTTGGCAAAGGAGGCTTTGATG
AACAAAGTTAATGGCGCGTT	frlB	FALSE	3500110	-	TRUE	-0.688756635706126	-0.227873703152333	1	ACGTTGTCAGTACGCTGTTTAACAAAGTTAATGGCGCGTTCGGTGGTGTGGCGACTTTCA
AACAAATCGCTCAATGAATC	fimD	FALSE	4544529	+	FALSE	-2.5329485055272	-0.748924736610302	1	AATCGGTGCGTTTTCTCTATAACAAATCGCTCAATGAATCAGGCACGAATATTCAGTTAG
AACAAATGACGGTCAATATG	fimI	FALSE	4541920	+	FALSE	-5.41740651441977	-1.6856155477776	1	CCGGATTGAAGCCGGTGATAAACAAATGACGGTCAATATGGGGCAAATCAGCAGTAACCG
AACAAATTCTTGGTTTGCGC	phoR	FALSE	417516	+	FALSE	-0.285783743005049	-0.168958493169731	1	CTGGTGTAACGGTCTGGCGCAACAAATTCTTGGTTTGCGCTGGCCGGAAGATAACGGGCA
AACAAATTTGCGTCGAGTGA	ydhX	FALSE	1749032	+	TRUE	-0.740341107439892	-0.590167510781907	1	ATTACTGTTCCCATCCCCAGAACAAATTTGCGTCGAGTGAAGGACATCTGATTATCCCCT
AACAACAAATACTCGTTGCT	nuoH	FALSE	2395031	-	FALSE	-1.0099774481372	-0.717987647278572	1	TGTTTGCGGGCTGGTCAAGTAACAACAAATACTCGTTGCTGGGTGCGATGCGTGCTTCTG
AACAACAAATGTGGTGATTC	znuC	FALSE	1941264	-	TRUE	-1.90459230371023	-1.2550490869619	1	AACAACTTCCGGTGTGCCGGAACAACAAATGTGGTGATTCAGGCACAGCACTTCATCGGT
AACAACACACCTTTTTCCAG	glcD	FALSE	3125754	+	TRUE	-1.39548546397091	-0.17421642019273	1	CTTTAAAGCGCGCCATCACCAACAACACACCTTTTTCCAGCGGCAGCGCGCCACCAGAAA
AACAACACCCAAAAGTGACC	NA	NA	2785657	+	NA	-1.70472489327121	-0.593905288124792	1	CGTTTAAATGGAATGCCTAAAACAACACCCAAAAGTGACCAGGTTATTATGTTGCAAAAT
AACAACAGAGGACTAAACCG	NA	NA	2481519	+	NA	-1.17908405406303	0.216605771437542	1	TTTAAATGAGGTGCAAAAAAAACAACAGAGGACTAAACCGTGGCTTTTGCAATACAATTC
AACAACAGCCCCCCCACAAC	mtr	FALSE	3302842	+	TRUE	-0.913231159094204	-0.401436865711769	1	CGTACAGGAATCCGTTCGGGAACAACAGCCCCCCCACAACTGGCGGGGCAAAGGTCAGCA
AACAACAGCGAGCAGCCTAT	rplN	TRUE	3445885	-	FALSE	-4.69066338780086	-3.23808937119906	1	ATGCTTGTGTTCTTCTGAACAACAACAGCGAGCAGCCTATCGGTACGCGTATTTTTGGGC
AACAACAGGGAAAGATAGTC	ynbD	FALSE	1479733	+	FALSE	-1.42204397051912	-0.154700672881702	1	TACGGTGGGCTTGGCGCGATAACAACAGGGAAAGATAGTCAGGGGAAACTACCGCCCGCC
AACAACATATGCAGTTTGAC	glnP	FALSE	846328	-	FALSE	-1.34100093172216	-0.743026882328026	1	ATTTACACCACGGTAACAGGAACAACATATGCAGTTTGACTGGAGTGCCATCTGGCCTGC
AACAACATGATCTACGGTGA	yghJ	FALSE	3114097	-	FALSE	-1.48996462468248	-0.178205126115532	1	TGAAAAAATCGCTGGTCGATAACAACATGATCTACGGTGACGGTAGCAGCAAAGCGGGCA
AACAACATTATTTCCCCTGC	elfG	FALSE	1001960	+	FALSE	-0.185794868365658	-0.122874521234876	1	TGGTGGTGACCGATAGCCAGAACAACATTATTTCCCCTGCTGGTGGAACATTACCGCTCT
AACAACCACCAGCCCCTGGT	ycaM	FALSE	946552	-	TRUE	-0.2094126121695	-0.321552748918626	1	AAGATAAACACCCATGAAAAAACAACCACCAGCCCCTGGTTGGCATAGTTATTAACAACG
AACAACCACTGCCGTCAGAC	adeP	FALSE	3893646	+	TRUE	-0.760519591233746	-0.0483510532350716	1	ACCAGCAGGAACAGCAGACCAACAACCACTGCCGTCAGACCGGTACGACCGCCAACCGAT
AACAACCAGATTGTCGTCTT	glpQ	FALSE	2348827	+	TRUE	-0.831434695975115	-0.330467207971532	1	TCGAGGTAATGGTCATGCAGAACAACCAGATTGTCGTCTTTGGTCATCACCAAATCCTGT
AACAACCAGGAATCTTACTT	NA	NA	3656208	+	NA	-1.16241905696056	-0.289907980375891	1	TTTGCTATTTACAAGCTGATAACAACCAGGAATCTTACTTAGGATCAATATATGGAGTGC
AACAACCATATAACCTGCAC	NA	NA	3217107	-	NA	-0.895413000218028	-0.403400753593889	1	ATAAACTCTGACAAGAAGTTAACAACCATATAACCTGCACAGGACGCGAACATGTCTTCT
AACAACCTGCGCCGAAGAGC	yaaJ	FALSE	7902	+	TRUE	-0.541000196651443	-0.572038919402382	1	TCCGGTGCGAAAAGTGAACCAACAACCTGCGCCGAAGAGCAGGTAAATCATTACCGATCC
AACAACGAAACCAACACGCC	NA	NA	3963761	+	NA	-0.90972725179055	-0.774086817328139	1	TAGTTGGTTAATGTTACACCAACAACGAAACCAACACGCCAGGCTTATTCCTGTGGAGTT
AACAACGATGCGATGGCAAT	mglB	FALSE	2237652	-	FALSE	-0.653792083987201	-0.501173044886909	1	AAATCGAAGTGGTTATCGCCAACAACGATGCGATGGCAATGGGCGCGGTTGAAGCGCTGA
AACAACGCCGAAGGTACTGA	uxaA	FALSE	3240870	-	FALSE	-0.36542068408542	0.221618779079308	1	ACCGTTTTCTGAAAGAGACCAACAACGCCGAAGGTACTGACGGCGTGTTCCTCTTCAGCC
AACAACGCCGTTAACAACGA	bamB	FALSE	2635922	+	TRUE	-6.85151185426215	-5.435944278965	1	CCATTATAGGCCAGCGCGAAAACAACGCCGTTAACAACGACGGGAGTCGTGTCAACATCG
AACAACGCCTCGTAATGCTC	ygbA	FALSE	2854737	+	TRUE	-0.937710604376959	-0.269833762202326	1	GCCGCTTTTGCGCGTAAACAAACAACGCCTCGTAATGCTCCGGCTCCGCTGACGCCTGCG
AACAACGGCAAACACGCCGC	NA	NA	4033293	+	NA	-0.165383562547661	-0.981101391232923	4
AACAACGGCAAACACGCCGC	NA	NA	4164421	+	NA	-0.165383562547661	-0.981101391232923	4
AACAACGGCAAACACGCCGC	NA	NA	2729438	-	NA	-0.165383562547661	-0.981101391232923	4
AACAACGGCAAACACGCCGC	NA	NA	3939570	+	NA	-0.165383562547661	-0.981101391232923	4
AACAACGGCAGAAACGCACG	ubiF	FALSE	694957	-	TRUE	-1.61911215946032	-1.7852289320351	1	CCAGCGATGCCCAGTTATCAAACAACGGCAGAAACGCACGCGGTCCGTCCGGAGTAAATT
AACAACGGCAGCGCCTTTGC	kdpA	FALSE	726538	-	FALSE	-5.00407767591717	-1.17686333423073	1	CCGTGTCATCCGCCGCTAACAACAACGGCAGCGCCTTTGCCGGATTAAGCGCCAACTCTC
AACAACGGCGCGGCGTCGTG	carA	FALSE	30728	-	TRUE	-0.10856708805802	0.0227560450539472	1	TTAACTCGATAAAGTGGTCGAACAACGGCGCGGCGTCGTGTGGACCAGGGCTGGCTTCAG
AACAACGGTTGCAACAGCCA	yeiH	FALSE	2248229	-	TRUE	-5.40519546021183	-0.902458926274648	1	ATCGCGACGGTCCCGAAGATAACAACGGTTGCAACAGCCACGGTTACTTTACTGGCTTCC
AACAACGTAATAGAGTTATC	NA	NA	1293947	+	NA	-0.535572889404303	-0.175539919235464	1	CGCTGTAAAAAAGTTTATCAAACAACGTAATAGAGTTATCCGGGATGGTGGCGAGCATGG
AACAACGTGAAGGTCGAGGT	yfaP	FALSE	2325704	+	TRUE	-0.396953315584704	-0.485733256967984	1	GCGTGTTCGCCATCGGGCGTAACAACGTGAAGGTCGAGGTCGGTATTGTCCGTATCCCAC
AACAACGTGCAGGGGATTCT	glcB	FALSE	3120014	-	FALSE	0.474463291455554	0.180128297712192	1	AGATCCAACAAGAGCTGGATAACAACGTGCAGGGGATTCTGGGGTACGTGGTGCGCTGGG
AACAACGTTCGCGATTACAC	tdcC	FALSE	3262094	-	FALSE	-0.401292160622853	-0.0605118391683239	1	GCGTCCATGACCGGTACCAAAACAACGTTCGCGATTACACTGGAATATGCGGCTTCCATC
AACAACTGCACTACAATTTT	yjeH	FALSE	4367669	+	TRUE	-0.167960449018884	0.0279385730126165	1	TCCATAACGCTCCTACACCGAACAACTGCACTACAATTTTTGGAAGCGATGCTGCCGCCG
AACAACTGGCGTTCAAAATT	treC	FALSE	4462296	-	FALSE	-1.94605631647351	0.039696010221463	1	GAGAACCAGAAACGCCACCGAACAACTGGCGTTCAAAATTTGGCGGTAGTGCGTGGCGCT
AACAAGAAAATCCACAGCAC	bcsQ	FALSE	3693715	-	FALSE	-0.449645915634247	-0.0566417343288526	1	TGGTCAGTTATCCATTGAAGAACAAGAAAATCCACAGCACTGGCAAACCCGGCTGAGCGA
AACAAGAAACAGTAGACCTG	ygaX	FALSE	2806516	-	TRUE	-0.918998206443249	-0.482035572210253	1	TCAAACATATCACCGAGGGGAACAAGAAACAGTAGACCTGCGGCATAGCCCAACTGCGCG
AACAAGAGCGCATTTAATCA	yddB	FALSE	1575021	-	FALSE	-2.031040919842	-0.4814170959987	1	CATCGCATATCGATGAGAATAACAAGAGCGCATTTAATCAAGGCTCTTCAGGAAGTACTT
AACAAGATAGTCGAATGGTG	NA	NA	781199	-	NA	-4.6489516570552	-0.638676359258906	1	GTAATTTGTTTTATATGCTAAACAAGATAGTCGAATGGTGGGGAAAAGTCACTCGAATTA
AACAAGATGGGGGATCTGGC	yffQ	FALSE	2561947	+	FALSE	-5.10328626760875	-4.82316192678823	1	ATGAAAAGATTAACCTATTGAACAAGATGGGGGATCTGGCTGGTCGTATCGTTGCAGAGC
AACAAGCACAGGCGATGTTG	ddpX	FALSE	1560861	-	FALSE	-0.579133847730647	-0.240282266931651	1	TTACGATGCGTATCGCCCACAACAAGCACAGGCGATGTTGTGGCAAGCCTGCCCAGACCC
AACAAGCAGGTGGCAGTCAG	hisA	FALSE	2093578	+	FALSE	-1.73373194586115	-0.517788122930539	1	TCCGTATTGACGAGCAAGGCAACAAGCAGGTGGCAGTCAGCGGCTGGCAAGAGAACTCGG
AACAAGCAGGTTTATGCGCT	fepB	FALSE	622847	-	FALSE	-0.318084479541567	-0.561278697860702	1	CGCACCTGCCTGCAGTACAAAACAAGCAGGTTTATGCGCTGGGAACCGAGACGTTCCGTC
AACAAGCCGGAATTTATGGG	yieF	FALSE	3893122	+	FALSE	-1.57992372039229	-0.549030481146077	1	TCCTCGATGCAATGGTGATGAACAAGCCGGAATTTATGGGCGGCGTGATTCAGAACAAAG
AACAAGCTAACCTTCAAACG	NA	NA	1542290	+	NA	-1.17442087247967	-0.877738454631049	1	ATGTGTTACTAAATGTAACTAACAAGCTAACCTTCAAACGGGGTTAATCTTTGAACGTAT
AACAAGCTCCTTGGCTGGGA	yhjK	FALSE	3683057	+	TRUE	-1.02492966952543	-0.523285303491248	1	GGTAATGCCAGTTGGTGACCAACAAGCTCCTTGGCTGGGATGGCGTTAAGTTCGCGAGCA
AACAAGCTGGTGGTAGGGGT	mutM	FALSE	3808673	-	FALSE	-5.90304446371188	-1.60966301972014	1	TTAAACCGTGGCTGATGGATAACAAGCTGGTGGTAGGGGTAGGGAATATCTATGCCAGCG
AACAAGGATTCGCTCCCGTA	ychN	FALSE	1272788	+	TRUE	-1.63683928709231	-0.444729442970616	1	TGGCCAGCCGCAAGCTGTTAAACAAGGATTCGCTCCCGTAAGGTGCGCCATTGGCAACGA
AACAAGGCCGATTGCGATAA	galP	FALSE	3087216	-	TRUE	-1.38291833316815	-0.502389933949688	1	GGTTTACGTCCCCAGCGGTCAACAAGGCCGATTGCGATAAAGGTGGCAAGTACGTTGGTC
AACAAGGCGATAACCTGCTC	ynjI	FALSE	1842282	+	TRUE	-2.96073079846298	-0.903471039615111	1	GAAAAACAGCAAATTTATTCAACAAGGCGATAACCTGCTCTGGGGCTTCCTCCATGTTTG
AACAAGGGCTGGGTCTGAAC	tamB	FALSE	4445331	+	FALSE	-0.44334794970043	-0.797003968098693	1	TCTCAATGTCGTTCAGGACAAACAAGGGCTGGGTCTGAACGGGCAGATCAACATCCCTGA
AACAAGGGGATGCTGTAGCC	yjiH	FALSE	4558674	-	FALSE	-1.81161111335291	-0.439473627873327	1	AATGGGGATTGTTATGACACAACAAGGGGATGCTGTAGCCGGGGAGCTGGCGACAGAAAA
AACAAGTCGGGCATGTTGCC	NA	NA	4173917	+	NA	-1.83599844168296	-0.779455793994773	1	TCCTTCTGTTTATTGCATTCAACAAGTCGGGCATGTTGCCTGGTTGATGTGGTGATATCA
AACAAGTGCGTGGGCGCGGC	narZ	FALSE	1540144	-	FALSE	-1.814708740272	-0.877614504519159	1	GCAAAAGTGCCTGAGCTACAAACAAGTGCGTGGGCGCGGCGGGTTTATCCGCTCCAACTG
AACAATAAAGGCGCACTGCC	ygfK	FALSE	3015069	+	FALSE	-0.865707562015353	-0.272836018374724	1	CTAACACTCTCGGCACCATCAACAATAAAGGCGCACTGCCTGGTGAAGAGATGTATATGT
AACAATACCGGGCTGGATAT	yfeA	FALSE	2514548	-	FALSE	-1.89303673029064	-0.333764698757861	1	ATAGTCGGCAAATTCACTGGAACAATACCGGGCTGGATATGGGCTATGGTGCTGCCTGGG
AACAATACGCACCGGGCTTC	torT	FALSE	1056061	-	TRUE	0.0324387137024459	-0.189593983390326	1	TTATCACCAAGCGCAATATCAACAATACGCACCGGGCTTCCGGCAATGGCTGCGCGAAAA
AACAATAGCGCTGGCGTGTC	dhaR	FALSE	1250786	+	FALSE	-1.47618046512772	-0.881053153499432	1	AGCAAGGGCCGATTGACGGGAACAATAGCGCTGGCGTGTCCGGTTGAGCAAACTACCGCA
AACAATAGGCAATACGCCTC	cysM	FALSE	2537566	-	FALSE	-1.72240552279828	-0.689938576436827	1	ATCGTGAGTACATTAGAACAAACAATAGGCAATACGCCTCTGGTGAAGTTGCAGCGAATG
AACAATATCCAGCACGTTCC	ybbW	FALSE	537737	-	TRUE	-0.806429228316799	-0.407028435266863	1	AACAGGCTGTCCCAACGCTGAACAATATCCAGCACGTTCCAGGTATCAGCGCCGTAGTGA
AACAATATGCATTTTTTGCA	NA	NA	36202	-	NA	0.72291934535735	-0.37765347372771	1	AGCTAATAATCACACTCTAAAACAATATGCATTTTTTGCAGGGATGTTGTCGTCCCTGAA
AACAATATTAATCCCTGCTT	ribA	TRUE	1336708	+	TRUE	-5.38956874877463	-4.96720028373429	1	ACAATCAATGGTACGCGTTCAACAATATTAATCCCTGCTTCGGTCAGAATTTCGACTTTT
AACAATCAAGCAGATGGCAA	yhjK	FALSE	3683599	-	FALSE	-0.735871843434768	0.137458302774938	1	TTGCGCGTAAGTCGCTCGTTAACAATCAAGCAGATGGCAATGGTGGCAGCCGTTGTCCTG
AACAATCAGATCTACCGATT	yjeF	FALSE	4392468	-	TRUE	-1.34950311343076	-0.329741836473393	1	CCGGTACCGAGCAGCGCATCAACAATCAGATCTACCGATTCGGGCCAGACAATATTCGAA
AACAATCCCGTCCGCGCCAT	yihS	FALSE	4068904	+	TRUE	-0.574927491294477	-0.287160716917396	1	CCTTCCCAGTCAACGGTATAAACAATCCCGTCCGCGCCATCGGGTGCCCAGGCATCGCGC
AACAATCGCACTAAAGCTCA	plsC	TRUE	3161127	-	FALSE	-0.116546049235915	-0.105228370684331	1	GCAACTTATTGATCGACAGAAACAATCGCACTAAAGCTCACGGCACCATTGCGGAAGTAG
AACAATCGCCTGGTACAGCG	typA	FALSE	4056980	-	TRUE	-0.230809399099665	-0.789193144286979	1	TCCGGCGCAGGAACGTGGTCAACAATCGCCTGGTACAGCGGGGTCATGTCTTCCGCCATA
AACAATGCGCACATCGCCGA	wzc	FALSE	2132468	+	TRUE	-0.35476462801343	-0.15057096500622	1	GGCTGAGTGATTGCCGGGTCAACAATGCGCACATCGCCGACGGTGCTGGCCTCGGTGATT
AACAATGGCACCATCAACCT	NA	NA	1470373	+	NA	-0.220731230157686	-0.194869050537615	1	ATAAGAACGCGCAGCTGGTTAACAATGGCACCATCAACCTCGGTACCGCAGGCACTACTG
AACAATGTATCCCTGTATGG	yqiG	FALSE	3186571	+	FALSE	-0.367892812738363	-0.306893861564086	1	AATTCTCATGGGGTTGGCTGAACAATGTATCCCTGTATGGTGGTTCAGTTTTAACAAACC
AACAATGTTGGCGGTGTTGA	cysJ	FALSE	2888955	+	TRUE	-0.991727511264801	-0.178846250378544	1	GTAAGCGTGGCGTAATTCTCAACAATGTTGGCGGTGTTGACGGTCAGTTCGAAGTGCCAC
AACAATGTTGTTATGCCAAC	ydeQ	FALSE	1585211	-	FALSE	-0.962341389991623	-0.51258526391737	1	CGTGGAATATTATTTCAAATAACAATGTTGTTATGCCAACAGGCGGCTGCACCGTTGATA
AACAATTAACTCTGAGCGCG	NA	NA	2141078	-	NA	-0.783672513654459	-0.334881963665532	1	GCCCCCGGGAATTCTTTGTCAACAATTAACTCTGAGCGCGCGGCAACGCTATTCGACTGG
AACAATTGATCGTCTGTGCC	aroL	FALSE	406129	-	TRUE	-0.369919993265129	-0.285987550198112	1	AGTATAGGCGCTCGAAAATCAACAATTGATCGTCTGTGCCAGGGCGCTGCGAATTTCAGA
AACAATTGTGCCATCCCGCG	putA	FALSE	1074287	+	TRUE	-0.433236377555748	-0.39990840990843	1	CGGGCAAAACCCTGCACCGAAACAATTGTGCCATCCCGCGCGGCAACTGCTTCACACAAT
AACACAACGTGACTCCTTAA	panB	FALSE	148812	+	TRUE	-1.27267211263831	-0.185319119813869	1	GCGGCAGGGTTTCGATAATTAACACAACGTGACTCCTTAATGGAAACTGTGTTCTTCGCC
AACACAACTCATATCGCCGT	yqcE	FALSE	2898639	+	FALSE	-0.299245399564395	-0.080051890134042	1	CAAATGGGAATACGATATGCAACACAACTCATATCGCCGTTGGATAACCCTCGCGATAAT
AACACAACTCTGGCGTTTGC	menE	FALSE	2372329	-	FALSE	-0.0245105072166091	-0.145354509027863	1	ACTCACGCTTCACTGGTGCCAACACAACTCTGGCGTTTGCTGGTTAACCGTAGTTCCGTT
AACACAAGCCCATATTCCCT	NA	NA	4572075	-	NA	-0.283905477730341	-0.205032492412633	1	TTTAATCTGCAATCTTTATCAACACAAGCCCATATTCCCTAGGTATTACGCTGGAAGATA
AACACAATGGTGGCGCATCT	entH	FALSE	628595	+	FALSE	-0.624138619392911	-0.366990861756317	1	AACTGAACGCCACCAGCGATAACACAATGGTGGCGCATCTGGGAATTGTGTATACCCGTC
AACACACACAATCCGTGTGC	glgX	FALSE	3567400	+	TRUE	-0.650376656109285	-0.358112660186574	1	TCCTTTTTTATCATCTCTGGAACACACACAATCCGTGTGCAGGTCCCTGCCAGACAGCCG
AACACACCAGCACGCTGGGC	ldtD	FALSE	981323	-	TRUE	-0.396757246067314	-0.102041352285785	1	ATCGCTGGATGTTGAGAGCCAACACACCAGCACGCTGGGCGGGCGTTACGTTTAACCAGT
AACACACCTTTATGACAGTC	NA	NA	3352377	+	NA	-0.740565435770834	-0.173391272368589	1	TTCAAGGCAGGATAAGGGTTAACACACCTTTATGACAGTCAGGAATTGACTGTTTCTCTA
AACACACGAACATCTTTAAC	rsmA	FALSE	51823	+	TRUE	-3.84329016929766	-2.20314389407522	1	CTTCGGTGGTGATGCGGCTCAACACACGAACATCTTTAACCGGGTGAGGCATCGTTGCAT
AACACACTGGTACTGCGCAG	lrhA	FALSE	2404132	-	FALSE	-0.421944740891925	-0.731399902378477	1	TTGAACCTGCGTACCTCGCCAACACACTGGTACTGCGCAGCGGAATACATATTGCAAAAA
AACACAGAAGGTCAGGATTG	valS	TRUE	4479876	-	FALSE	-2.03489684209772	-1.35821203709056	1	CCAGCCGCTTTGTGCTGATGAACACAGAAGGTCAGGATTGCGGCTTCAACGGCGGCGAAA
AACACAGCCTGCGCTCACAG	NA	NA	2769795	-	NA	-0.374910853698208	-0.208271044287069	1	AAAAAGTGATCAGGAGTTTTAACACAGCCTGCGCTCACAGCGGAGCTTACAGCCAAAAAA
AACACAGCGCCGGGTTCAGA	yiaV	FALSE	3751155	-	FALSE	0.125703866780514	-0.895351802171798	1	CCGGCACCTTACAGACGTTAAACACAGCGCCGGGTTCAGATGGCGTTATCGCGACCATTG
AACACAGGCGGGAACCAATC	intQ	FALSE	1650264	+	FALSE	-4.21905734912842	-0.816476085080563	1	GACCGTTTCACGGTACCAAAAACACAGGCGGGAACCAATCGGGTCATTCATCTTATTAAG
AACACCAAACGGCGTGGTCG	flgD	FALSE	1131432	-	TRUE	-0.280749605193317	-0.342496474797451	1	TCTGCCGCCTGTTGCAGCTCAACACCAAACGGCGTGGTCGTGGTCACAGCCCCTTCTTCA
AACACCACCGCCACGCCAAT	emrB	FALSE	2811163	-	TRUE	-0.121550296249891	-0.0691217407364799	1	GCAGAGTTTGCAGTGTCATCAACACCACCGCCACGCCAATCGGCACGTTGATGAAGAATA
AACACCACGTTGCCAAACCA	yghU	FALSE	3137388	-	TRUE	-2.40783017474102	0.0516120023140977	1	CGGCATCATACACACCACCTAACACCACGTTGCCAAACCACGGCCAAATCGCCATATCCG
AACACCAGCGGTTTCGATGC	prlC	FALSE	3641766	+	TRUE	-2.23106281159493	-0.847768686794344	1	GGCACACCGCTGATACCGGAAACACCAGCGGTTTCGATGCGGGTCAGCATATGGTGCAGG
AACACCAGGATGACGGCTAA	yjiH	FALSE	4558123	+	TRUE	-0.915740851605955	-0.257383264021666	1	TGTTGGCTCCGACAAATTTAAACACCAGGATGACGGCTAAAGGTACGATTACGGACGTGC
AACACCATAGGGCAGGCGTA	nadE	TRUE	1820720	-	TRUE	-2.72438423874718	-2.33887389431072	1	CAATCTTGTTCGTCGGCCTGAACACCATAGGGCAGGCGTACGGCAATAAATTGCAGTGAT
AACACCATCACCGGACGTAG	yiaV	FALSE	3751389	+	TRUE	-0.978657254320542	-0.351555954295355	1	GTCGTTTCTGATCGGGTATAAACACCATCACCGGACGTAGCGGCAGCGACGCGGCATAGG
AACACCATTCTTACCCGTGT	murP	FALSE	2544746	+	FALSE	-0.629824659805518	-0.198774930008424	1	AGATCAGCAGTGAACTTCTGAACACCATTCTTACCCGTGTCGGCGGACCGGGAAATATCG
AACACCATTGCGGTGGATGA	ilvD	FALSE	3951744	+	FALSE	-1.68862605302011	-0.35794496536456	1	GCGGCGTTGCCAAAGAGTTCAACACCATTGCGGTGGATGATGGGATTGCCATGGGCCACG
AACACCATTTCCATCGGACT	yhfA	FALSE	3483740	+	TRUE	-0.710592491060074	-0.215036357432807	1	TGCAACCACCCGCCGCCATCAACACCATTTCCATCGGACTTGGTGCTTTATCGCCTGAGT
AACACCCAGCGTTGCCAGGT	yhhN	FALSE	3603840	-	TRUE	-0.449630780687146	-0.364081075159892	1	GAAGAAGGGTTAACGGTTTAAACACCCAGCGTTGCCAGGTTGGCCCACGATACGATGCAT
AACACCCCATATCAATCCTG	NA	NA	2752861	-	NA	-4.24662217244403	-2.28006142836042	1	ATCGGTAATCTGAAATCGAAAACACCCCATATCAATCCTGCGGGGGACAAGGCTCTATCT
AACACCCTGCACACCGCCAA	nrdD	FALSE	4459827	-	FALSE	-0.560147848791287	-0.140689041100884	1	AGTCACTGGAGTACGAAGTAAACACCCTGCACACCGCCAACGGTCAGACGCCGTTTGTAA
AACACCGCCCCACGCAGAGC	hybO	FALSE	3143816	+	TRUE	-0.453757165866221	-0.378692825272448	1	GGGTTAACTCCAGCTGCGGCAACACCGCCCCACGCAGAGCAGGAACCGATAGCGATAATG
AACACCGCCGCCGCATCCCT	glpB	FALSE	2353461	-	TRUE	-0.353457642433014	-0.354681928964617	1	TGTAAAGCACTGACGGCACAAACACCGCCGCCGCATCCCTGGGCGATGGGATCAAATCCG
AACACCGGATGCTCCGGCGC	entF	FALSE	614801	+	FALSE	-1.28517796266981	-0.621758096972032	1	GTGGCAGAACAAGCGGCAAAAACACCGGATGCTCCGGCGCTGGCAGATGCGCGTTACCTG
AACACCGGTGACCCCAACTC	chiA	FALSE	3466915	-	FALSE	-2.46941287975924	-0.221898385229915	1	CCGGTTGATCCAACTCCGGAAACACCGGTGACCCCAACTCCGGATAACAGCGAGCCATCA
AACACCGTACGTTCCAATCC	yjiY	FALSE	4587184	-	FALSE	0.0874547975207782	-0.20852370859823	1	GACAAACGTACTGACAAAGAAACACCGTACGTTCCAATCCCGGAAGGCGGCGTGAAGATC
AACACCGTTACCGATGATGC	purA	FALSE	4402906	-	TRUE	-2.65425689470173	-1.83736326310065	1	AGCGCGGCCGGAGACAGCACAACACCGTTACCGATGATGCTGGTTACATTCTCGCGGAGA
AACACCTGATCGCTGTGATA	nirD	FALSE	3494669	-	TRUE	-2.08235467520248	-0.979027119714365	1	GGTCGATGTTGCTGATCGCAAACACCTGATCGCTGTGATACGGGCGGAAAATCGCGACCT
AACACCTGCACCCATGGTGG	rplA	FALSE	4177545	-	TRUE	-9.33622112412785	-6.08809820699488	1	AGGCCAGCCTGGTCAACTGCAACACCTGCACCCATGGTGGTGGAGATGCTAACTTTCTTG
AACACCTGCCAACATCAGTT	alsC	FALSE	4307208	+	TRUE	-2.26128127194938	-0.0400933877192109	1	ATCGCTGCGAGAAACGGGTCAACACCTGCCAACATCAGTTTGGCGGTCACCATACCGGAA
AACACCTGCCAGAGCGCTAC	csgA	FALSE	1103713	-	TRUE	-0.529546707667292	-0.080411527873454	1	CCGCCGCCGTACTGAGGAACAACACCTGCCAGAGCGCTACCGGAGAATACGATTGCTGCA
AACACCTGGAACATTATCAG	tnaB	TRUE	3888526	+	FALSE	-3.93761929643211	-0.297215926240696	1	TCACCAAAGATTTAATCGGTAACACCTGGAACATTATCAGCGGTATTACCGTTGCCTTCG
AACACGACCGCTTCCGTCAG	sbcC	FALSE	413895	-	FALSE	-1.35805723218102	-0.580965431766078	1	CCTGAATACCTGGTTACAGGAACACGACCGCTTCCGTCAGTGGAACAACGAACCGGCGGG
AACACGCCAACATACTGCAA	trpC	FALSE	1316899	+	TRUE	-0.563164932476951	-0.20736523424	1	CGGCAATATCGTGATTGCGGAACACGCCAACATACTGCAACGGTGCCGCAGCCATCACTT
AACACGCCAATCGAGCTTAA	minC	FALSE	1225275	-	FALSE	-2.39103234999518	-0.693018909830489	1	TGAGTAAGGCCAGGATGTCAAACACGCCAATCGAGCTTAAAGGCAGTAGCTTCACTTTAT
AACACGCCGAAGCGAGAGAT	rep	FALSE	3959939	+	FALSE	-0.468278510999595	-0.138169956423457	1	GCGCATTTCTGCGTATCGTTAACACGCCGAAGCGAGAGATTGGCCCGGCTACGCTGAAAA
AACACGCCGCGAAACGCCGC	ansP	FALSE	1523951	-	FALSE	-0.152967333537015	-0.165310501954108	1	CGACACCGACACTTCAGATCAACACGCCGCGAAACGCCGCTGGCTTAATGCCCACGAAGA
AACACGCTCTCTCTGTCTTT	yadV	FALSE	155888	+	TRUE	-0.413053393579482	-0.118079950549919	1	CTTCCAGTACGTTAAACCAGAACACGCTCTCTCTGTCTTTAGGCAGTGAGGTGCTGGCTG
AACACGCTGCCCCGCGTGGT	cueO	FALSE	137771	+	FALSE	-1.80138298798672	-1.45935432046343	1	CAACGGTGCAATCTACCCGCAACACGCTGCCCCGCGTGGTTGGCTGCGCCTGCGTTTGCT
AACACGCTTCCACTGCATGA	bcsG	FALSE	3697428	+	FALSE	-0.536030113488386	-0.250810431566016	1	GCCGTAGTGCCACGTTCTACAACACGCTTCCACTGCATGACGGCAACCATTATCCGGGGG
AACACGGAATCACTGGAGTA	ygcN	FALSE	2891489	+	FALSE	-1.89202017179259	-0.540056470175581	1	CAGTGCGCCCGCTTATCAAAAACACGGAATCACTGGAGTATGGTGCGCATCTGGTGCCAG
AACACGGCACCCAGCGCGAC	ghxP	FALSE	4276823	-	TRUE	-0.627032300273306	-0.482959941299627	1	TAAACAGCACACCCATCAGGAACACGGCACCCAGCGCGACAGGTACGCTAATATGTTGCC
AACACGGCGACCGCTATGTG	ygiQ	FALSE	3158161	-	FALSE	-2.4512142579082	-0.277927324490439	1	TGCCCGCGCATTGATGCAAAAACACGGCGACCGCTATGTGTGGATCAACCCGCCTGCTAT
AACACGGCTAGTGCTAACTC	stfR	FALSE	1430178	+	FALSE	-1.49017430948751	-0.28549391266293	1	CACACTCACTAGCCAACGTGAACACGGCTAGTGCTAACTCCGGTGCTGGTAGTGCATCAA
AACACGGGTATTATTTTGCC	yghJ	FALSE	3116061	+	TRUE	-0.98780745369607	-0.35162382561645	1	TTGCGTACATCGTCCGGAACAACACGGGTATTATTTTGCCCGGTCGTCGAATAGCGATGA
AACACGGGTGCGGTAACTCA	nuoC	FALSE	2400218	+	TRUE	-1.01898503596759	-1.51887999798125	1	TGCGCAAAGCTCGGGGTACGAACACGGGTGCGGTAACTCATGGTGCTGCCGTCGCTGGTC
AACACGGTTAAATCCTTCAC	NA	NA	1019350	+	NA	-1.28902012775947	-0.352198983971524	1	ATGAATATCTCCAACGAGATAACACGGTTAAATCCTTCACCGGGGGATCTGCTCAATATT
AACACGTCACATGAATGTTC	nadB	FALSE	2708454	-	TRUE	-0.471316219539709	-0.362671900765	1	CTGCGCCGCTACCGATAATCAACACGTCACATGAATGTTCAGGGAGAGTATTCATTTTCT
AACACGTCAGGATTGCGGAA	ydjM	FALSE	1808339	-	TRUE	-5.67461536144286	-0.830781469740019	1	GTGATCGATGTCCGGTAACAAACACGTCAGGATTGCGGAAGGGACAATATGCCACCAGTC
AACACGTTGAAATCAGGTCA	NA	NA	504128	+	NA	-3.10166859336932	-0.255208645125287	1	GTCGCGTCATACTATTTTTCAACACGTTGAAATCAGGTCAGGGAGAGAAGTATGAAATTA
AACACTACCGCTTCGTTGTC	NA	NA	3246941	+	NA	-0.594846491880745	-0.321444041509535	1	TGATTAATGAGGCGGTGGTTAACACTACCGCTTCGTTGTCTGGACAATCGTTCCTTTGTA
AACACTCCTATCACCAGCGG	yhdP	FALSE	3393907	-	FALSE	-3.64436248111574	-1.11033239194197	1	GGCAGCTGCGCTTTCGCACCAACACTCCTATCACCAGCGGTGGTAGTGATGACAGTCTGG
AACACTGAACGCTATACAGC	dacB	FALSE	3327016	-	TRUE	-0.727010153469471	-0.349245390962593	1	TCATCAACATTTGCGGCCTGAACACTGAACGCTATACAGCTGGTCAATCCGATGATAAAT
AACACTGCAATCCTTGCGCC	degQ	FALSE	3379470	+	FALSE	-0.653332830135778	-0.145367155610214	1	ACGGTGAGTTAATTGGCATCAACACTGCAATCCTTGCGCCTGGCGGCGGGAGCGTCGGGA
AACACTGGAACTGGTGAAGC	argA	FALSE	2947560	+	FALSE	-0.441026448884975	0.107816912991741	1	ATACGTGTGACCGACGCCAAAACACTGGAACTGGTGAAGCAGGCTGCGGGAACATTGCAA
AACACTGGCCGGAAGAACAC	waaC	FALSE	3794597	+	FALSE	-1.05997970137211	-0.395396501883275	1	TGCGACGACCCGTGATGATAAACACTGGCCGGAAGAACACTGGCGAGAATTGATTGGTTT
AACACTGTCGGTATTGCTTG	NA	NA	1527828	+	NA	-0.286559051473961	-0.298667355212429	1	GAATCATGGATCTTAAAAATAACACTGTCGGTATTGCTTGTGGCGATTTTTCTGCCAAAT
AACAGAAAGTGTCTGGATAT	NA	NA	1271152	+	NA	-2.99704837167139	-0.717402476879364	1	AAAAAATAGGTAGGAAAAATAACAGAAAGTGTCTGGATATCGGTAACATTTTACGAATTT
AACAGAACGCCCCACGACCG	etk	FALSE	1041463	+	TRUE	-4.04437662381143	-0.296202462580354	1	GCAACCAGCAGGCTGGTGCCAACAGAACGCCCCACGACCGCGGCATCACTCACCGCCAGC
AACAGAACGCGCTGCGTGGC	lplA	FALSE	4622055	+	TRUE	-0.824933314197423	-0.41312592566088	1	TGTCGGCATTGCGCCAGAGAAACAGAACGCGCTGCGTGGCGGGCATTTGGCGAAAAATAC
AACAGAACGGCAAGCTGGAG	fdnH	FALSE	1548762	+	FALSE	-0.5714996455924	-0.685954300797607	1	GATGCGCTTTAGCGAAACCGAACAGAACGGCAAGCTGGAGTGGCTGATCCGTAAAGACGG
AACAGACACACCAACGTATC	yfjW	FALSE	2772032	+	FALSE	-1.74146466954598	-0.193869507250025	1	GGGTTTTTAAATGATAAAAAAACAGACACACCAACGTATCTGGATGTAATCAAAAATGGT
AACAGACATAACAACATTCG	NA	NA	1998415	-	NA	-0.448520982526296	-0.281187946394812	1	AACAATGGCTCTACACTGCAAACAGACATAACAACATTCGGGGTGAATATGAAATTAGCA
AACAGACATCACGATTCGCA	NA	NA	2055869	-	NA	-0.795252497403159	-0.429537082562251	1	TGAGCAAATTGTCCCTCCCCAACAGACATCACGATTCGCAAGGTCAAAAACTCTGTTCCA
AACAGACCGGCGTATACCTG	lepA	FALSE	2704269	+	TRUE	-8.44896109111932	-6.23749069332042	1	AGTCGTCGGAACTTACCGGGAACAGACCGGCGTATACCTGCGGTTTGACTTTCTTAAAGC
AACAGACGCGCATTGTCTGC	ybeZ	FALSE	692567	+	TRUE	-3.84724262357295	-3.74040751213467	1	CAAACGGGCCGCACAGGCTCAACAGACGCGCATTGTCTGCTGGCTCCAGGGTGATTTCGC
AACAGAGCAAGGACTTACAG	yifO	FALSE	3958126	-	FALSE	-4.58563323937832	-0.634399700155426	1	AAGTCAGTCGAAACAGATTAAACAGAGCAAGGACTTACAGAGGGTATCTTAATCAATGTT
AACAGAGCATTAAACGTTTC	rutD	FALSE	1070258	+	TRUE	-0.576909040536709	-0.26391516679464	1	GGCTGGCAAGCCCGTTGAGTAACAGAGCATTAAACGTTTCGGGATCGGTCACGTTGCAGG
AACAGAGTACAGCCCGGATG	rhsB	FALSE	3618558	+	FALSE	-0.804480378968003	-0.364915831724809	2
AACAGAGTACAGCCCGGATG	rhsA	FALSE	3761549	+	FALSE	-0.804480378968003	-0.364915831724809	2
AACAGAGTGAAATGGGCTTC	rsmG	FALSE	3921441	+	TRUE	-0.22924996975813	-0.355597143547931	1	CGCGTTTACCAAGGCTATCCAACAGAGTGAAATGGGCTTCAGGACGCACGATAGAGAGTG
AACAGATCGATTGACTCATC	ileS	TRUE	25203	-	TRUE	-8.30682040832398	-8.23221797581136	1	CAGCCAGCGTAGCCCTGTTGAACAGATCGATTGACTCATCAGGCAAACTTACGTTTTTCA
AACAGATCGCTGGAGCCAAC	csrD	FALSE	3401065	+	TRUE	-0.604586891290783	-0.503096246836984	1	ACGGAACGCTCAGTTCGCGAAACAGATCGCTGGAGCCAACTGGACGATAACTACCATTTC
AACAGATGATTGATGTCTTA	insCD-5	FALSE	3184225	+	FALSE	0.171974368461438	-0.00898019905058494	6
AACAGATGATTGATGTCTTA	insCD-1	FALSE	380591	+	FALSE	0.171974368461438	-0.00898019905058494	6
AACAGATGATTGATGTCTTA	insCD-4	FALSE	2995605	-	FALSE	0.171974368461438	-0.00898019905058494	6
AACAGATGATTGATGTCTTA	insCD-6	FALSE	4496311	+	FALSE	0.171974368461438	-0.00898019905058494	6
AACAGATGATTGATGTCTTA	insCD-2	FALSE	1467156	-	FALSE	0.171974368461438	-0.00898019905058494	6
AACAGATGATTGATGTCTTA	insCD-3	FALSE	2068187	-	FALSE	0.171974368461438	-0.00898019905058494	6
AACAGATGGGTCGAAATCGA	uspG	FALSE	640744	+	TRUE	-1.24007703819604	-0.399218934522704	1	CGCTCGAGGCGTTAGAACCTAACAGATGGGTCGAAATCGATGGGTTGCGAGAACCAATAA
AACAGATGTTCCCTGGAAGC	hofQ	FALSE	3518518	-	FALSE	-0.70082401896545	-0.444934365858676	1	GGTACGGTGTCGTTACATCTAACAGATGTTCCCTGGAAGCAGGCACTACAAACTGTAGTG
AACAGATTACAGCACTCTAC	ecpA	FALSE	309364	-	FALSE	-0.188060313986664	-0.253481568963977	1	ACCAATGGTACCACCGCAGTAACAGATTACAGCACTCTACCGGAAGGCATCTGGAGCGGC
AACAGATTATGCGTTGGGCC	ygbA	FALSE	2854586	-	FALSE	-3.34518260137982	-3.16636242333662	1	TGCAAAGCGTGAAGAGATGAAACAGATTATGCGTTGGGCCGGGCCGAGAATGCTGTGGCG
AACAGCAAACTGGCCGATAT	fucI	FALSE	2934455	+	FALSE	-2.45712818081884	-0.400412504052525	1	TCCGCGACATGATGCAAGGCAACAGCAAACTGGCCGATATTGGTCGCGTGGAAGAATCAC
AACAGCAAAGACATCGGTCT	yhjJ	FALSE	3678993	-	FALSE	-0.439529365964846	-0.547254876456701	1	AGCAAGCGTTAAGTGCCAGTAACAGCAAAGACATCGGTCTTGGATTTGACTGCCGTGTGC
AACAGCAAATTAACAGCATC	ribD	TRUE	433568	+	FALSE	-0.716778838001414	-0.338386380394458	1	ACTGATGATGCAACTGGGTAAACAGCAAATTAACAGCATCTGGGTGGAAGCGGGGCCAAC
AACAGCAATAATTCCTGTGC	ypjA	FALSE	2777603	-	FALSE	-0.826940194062165	-0.310354148779612	1	GCCGGGGCAGTGTCTGGCTTAACAGCAATAATTCCTGTGCAGGTACCAGCAACTGCGAAT
AACAGCAATCAGTGCGCCCG	insL-2	FALSE	607656	+	FALSE	-0.477170234776774	-0.299771681882519	3
AACAGCAATCAGTGCGCCCG	insL-3	FALSE	2512721	+	FALSE	-0.477170234776774	-0.299771681882519	3
AACAGCAATCAGTGCGCCCG	insL-1	FALSE	15813	+	FALSE	-0.477170234776774	-0.299771681882519	3
AACAGCACAGCCAGTGATTC	yncE	FALSE	1522144	-	TRUE	-0.559118473164033	-0.269914947850061	1	CTTCATTACGCGCGGGGTTAAACAGCACAGCCAGTGATTCCGGTGCCGCAACCTTCGCCA
AACAGCACCACCATAGGTTC	ydjF	FALSE	1852729	+	TRUE	-0.172586905904157	-0.116879333253159	1	GTCAACATCGCTGTATTTAAAACAGCACCACCATAGGTTCTGGTCAAAAAGCCTTCATCT
AACAGCACTAAACCCAGGAC	NA	NA	1371236	+	NA	-1.515342583341	-0.458439007518081	1	AAAACTGGATGAACTGATCGAACAGCACTAAACCCAGGACAGGAATCCGCAATGAACAGG
AACAGCACTTTCTTGTCCGT	cstA	FALSE	629360	-	TRUE	-0.56928136505225	-0.358586164887884	1	TGGCCGCAAAATGGTGACCGAACAGCACTTTCTTGTCCGTCGGCACATAGTCCAGCCCGT
AACAGCAGGTCGAGGATCAC	mnmE	FALSE	3885109	-	TRUE	-2.75225638942507	-1.88390204040787	1	GAATGGTCAGAATGCGTTTTAACAGCAGGTCGAGGATCACCGGACCGCCATGACCTTGCA
AACAGCAGGTGCTCTTTAAT	minD	TRUE	1224067	+	TRUE	-0.558528892136744	-1.08798985526918	1	GGCCTGGGTTATAGCGCGTTAACAGCAGGTGCTCTTTAATAGGCTCTTCGCCATTTTCTG
AACAGCAGGTTTCTCTTTCA	NA	NA	3527368	-	NA	-2.03564730324511	-0.952780502895821	1	CATTTATCCAGTCGAACCTCAACAGCAGGTTTCTCTTTCATGGCGTCTCCTTCACATTAG
AACAGCAGTTCACCGAGTGA	yejE	FALSE	2274165	-	TRUE	-1.69616287520946	-0.681521837919203	1	GAAGGTTATTTTTCCCTTGTAACAGCAGTTCACCGAGTGACGGTGAACCGAGCGGTAGAC
AACAGCCAGTCGAGCAGTTG	ubiC	FALSE	4250595	-	TRUE	-1.88785465776266	-1.72227027576946	1	TTGTCATGGAATCCTCCAGCAACAGCCAGTCGAGCAGTTGCGGATCCAGGGCAGGGATCT
AACAGCCAGTGCGACTTGAC	rpiB	FALSE	4311512	-	TRUE	-2.39003209968775	-0.489323986840139	1	CCATCAACCTCTCCGCCAGCAACAGCCAGTGCGACTTGACTGGCGTAATGTGGATAATCA
AACAGCCCAAATGTAGGTTT	NA	NA	330866	-	NA	-0.195111993303659	-0.535396165492702	1	TAAACTTATTGAACATTCGCAACAGCCCAAATGTAGGTTTTGGGCTGCAATAGTTCTTTT
AACAGCCCCTGCAAATAGCG	flgH	FALSE	1135114	-	TRUE	-0.62987171786712	-0.131290050329195	1	CATCGGCACGAGCGTTACCAAACAGCCCCTGCAAATAGCGCGGCACAGTATCAAAGCCAA
AACAGCCGCGTCACTTTCGC	yfcU	FALSE	2451591	-	FALSE	-0.111744591531501	-0.249498854195287	1	CCAAAGACTTTGACCAGCTCAACAGCCGCGTCACTTTCGCTGGATATCGCTTCTCGGAAG
AACAGCGAAGAACAAGCTGG	clpA	FALSE	922979	+	FALSE	0.229457861274117	-0.46307872752886	1	CTGATCCTGGCAGCCAGCCAAACAGCGAAGAACAAGCTGGTGGGGAGGAACGTATGGAGA
AACAGCGCAATATTGGTTAA	rihC	FALSE	27665	-	TRUE	-2.51863950469367	-0.58500316944327	1	ATTCCGGGCATTGTGAAAGTAACAGCGCAATATTGGTTAACGGGCCGATGGCCACCAGGG
AACAGCGCAGGCGAGCCGAC	polA	TRUE	4045097	+	FALSE	-0.95306117814981	-0.574920127800867	1	ACGCGTTTCCCCCGCTGACTAACAGCGCAGGCGAGCCGACCGGTGCGATGTATGGTGTCC
AACAGCGCAGTAAGTACGCT	phoU	FALSE	3905042	+	TRUE	-2.27459932210344	-1.35726562190906	1	GTTCGATAGAACGCGCGCAGAACAGCGCAGTAAGTACGCTCGGAATGGTACGCGAATCTT
AACAGCGCCACTCGTGCTTT	hcaE	FALSE	2668137	+	FALSE	-0.299567700453832	-0.266364522356171	1	AAGTTAAAGCCGCTTTTGAAAACAGCGCCACTCGTGCTTTTGGTCCTGCTGGTTTTCTCG
AACAGCGCGACTGGTTCTTC	menD	FALSE	2376631	-	FALSE	-0.486660050607894	-0.169143275766753	1	GCCTCGTCTGGAAAGTGAAAAACAGCGCGACTGGTTCTTCTGGCGACAAAAGCGCGGCGT
AACAGCGCGTCAGCATCGCG	macB	FALSE	920039	+	FALSE	-0.522792476454214	-0.311269629652589	1	ACAGCTTTCGGGTGGTCAGCAACAGCGCGTCAGCATCGCGCGGGCATTGATGAACGGTGG
AACAGCGCGTTTGATTGCCC	speF	FALSE	719295	-	FALSE	-0.302106793670486	-0.307980015289668	1	TCGATTATGTCAATCAAGGTAACAGCGCGTTTGATTGCCCTGGTCATCAGGGCGGCGAAT
AACAGCGGATTACAAAGCGC	bcsG	FALSE	3697475	+	FALSE	-0.379736703010626	-0.566452886150769	1	CATTATCCGGGGGTCAGCAAAACAGCGGATTACAAAGCGCGGGCGCAGAAATTCTTTGAT
AACAGCGGCAATTTCAGACC	mdtP	FALSE	4297984	+	TRUE	-0.564828640305858	-0.27206589617083	1	CATTCAACCGTCCACCGTCAAACAGCGGCAATTTCAGACCCGGGATGAAGTTGAACTGGC
AACAGGAAGAATATATCCCC	ykgL	FALSE	311508	+	FALSE	-0.290824378738698	-0.253695905003489	1	CAGGCAGTTGGCCTCAAATGAACAGGAAGAATATATCCCCAGGAAAATTAATGTTGGTGT
AACAGGATCAGGATAACCAG	fecR	FALSE	4515597	-	FALSE	-1.18976762023126	-0.595176920566293	1	GCGCTGGCAACAGTGGTATGAACAGGATCAGGATAACCAGTGGGCCTGGCAGCAGGTTGA
AACAGGATTGTAACGGTAAT	yncD	FALSE	1519323	-	FALSE	-3.01207479185018	-0.180971755960634	1	TCGCAGCAATGTTTGCAATGAACAGGATTGTAACGGTAATCGGATGCCAGGGATCGCCCG
AACAGGCAGGGCCACCAGCG	ydcI	FALSE	1492304	+	TRUE	-7.87317946374249	-6.60631464559058	1	TCGCCTGCACCATGTCCCGGAACAGGCAGGGCCACCAGCGTGGCATGACGCAGGTCGTCT
AACAGGCATAACTCACCCAG	pldB	FALSE	4008192	+	FALSE	-1.85040802079565	-0.44336570431114	1	ACGCCATCGTTGATTTTTTCAACAGGCATAACTCACCCAGCGGAAACCGCTCTACAGAGG
AACAGGCCAGCGCAGCAGCG	stfR	FALSE	1428130	+	FALSE	-6.90908196087163	-7.45091686987973	1	GAAGGCTGGCGAAGCCACTGAACAGGCCAGCGCAGCAGCGAGGTCTGCTTCCGCAGCGAA
AACAGGCGGCTTTCCATCCT	katE	FALSE	1813071	+	FALSE	-2.72167142514751	-0.265018836708375	1	TAACTTCTTTGCTGAAAACGAACAGGCGGCTTTCCATCCTGGGCATATCGTGCCGGGACT
AACAGGTCACATTACGTTCA	lpxD	TRUE	201096	+	FALSE	-2.81065025990479	-1.72356063018518	1	GCGTCCATGCAATCTGCACAAACAGGTCACATTACGTTCATGGTTAACCCAAAATACCGT
AACAGGTCCGTGTCAGTGCC	yihU	FALSE	4070722	-	FALSE	-1.42931962147725	-0.501637308575219	1	GGACTGGTCCGCCATTCTGGAACAGGTCCGTGTCAGTGCCGGGATGACTGCCAAAGTAAA
AACAGGTCGCGCGGATCGCG	lsrR	FALSE	1599194	-	FALSE	-0.277295439612379	-0.502544009316899	1	ACAGGGAATGTGTGAAGAAGAACAGGTCGCGCGGATCGCGTGGTTTTACTATCACGACGG
AACAGTACACAGACGAAGGT	gltS	FALSE	3825952	+	TRUE	-2.60692050763854	-1.28275642662191	1	TGCTCAGAATCACGCCAACAAACAGTACACAGACGAAGGTCGGCAGTTCAAAAGCAGTGC
AACAGTACCTTCCAGCACGT	yhhW	FALSE	3577471	+	TRUE	-0.818732097699384	-0.258092869051726	1	CCCATGCTGTCCTGATGCTCAACAGTACCTTCCAGCACGTAGGTCAAAATTTCCATATCT
AACAGTATGTGCAGGTGTTA	fdnG	FALSE	1545562	-	TRUE	-0.469330329076111	-0.548380579725378	1	CAATAGCCCGCAACCTACGGAACAGTATGTGCAGGTGTTACGGATCTCTTTAGCGCGTAA
AACAGTCACATTGGCAGCTC	ydhT	FALSE	1747174	-	FALSE	-5.09253512098113	-1.51104740788424	1	GGATTGGAAGTGTCGGCTTTAACAGTCACATTGGCAGCTCCGGTGAACGCGCACGGGTTG
AACAGTCGCTGGGCCGTACC	trmD	TRUE	2742711	-	FALSE	-1.61402826753257	-1.39731640521365	1	GATACGTCGCTGGCGTTTGAAACAGTCGCTGGGCCGTACCTGGCTTAGAAGACCTGAACT
AACAGTCGGAGCTGCTGGGT	amiB	FALSE	4395019	+	FALSE	-5.7615626968597	-4.93045769834577	1	CTGGCTGGAGCAGCACGAGAAACAGTCGGAGCTGCTGGGTGGGGCGGGTGATGTGCTGGC
AACAGTCGTGCCAGCAACAG	yjgR	FALSE	4487737	+	TRUE	-3.45857543657808	-1.53272453192198	1	ATTGCACATCGTTGAGATTCAACAGTCGTGCCAGCAACAGCGGCCCCAGATCCGAAACCG
AACAGTCTTACAGTCCCAGC	manZ	FALSE	1902755	-	TRUE	-1.46661822387485	-0.88609770746903	1	AAAAGGCCCCGGTAGTGTACAACAGTCTTACAGTCCCAGCAGGCCGCAAGCGTAACCAGC
AACAGTCTTCGTTCCGGGAC	ppx	FALSE	2623961	+	FALSE	-4.91214958462435	-0.892770392098318	1	GGTCTTTCCGAAGAGCGGAAAACAGTCTTCGTTCCGGGACTGGCGATTTTATGCGGTGTG
AACAGTGAACTGCTGATGCT	mreC	TRUE	3397717	-	FALSE	-0.860505768263338	-0.558092108460676	1	GTCAGGAACTGTTGCTGAAAAACAGTGAACTGCTGATGCTTGGACAATACAAACAGGAGA
AACAGTGATCCTCGTTGATC	NA	NA	1955041	-	NA	-1.35874166854271	-0.289530756158072	1	CGCCAAAGATATTACCGAGAAACAGTGATCCTCGTTGATCAGGGAGGAAGTTATGACATT
AACAGTGCAAAGCTAACCCG	rpsA	TRUE	962278	+	FALSE	-2.51083737417172	-0.487566021091951	1	TCGTATCTCCCTGGGTCTGAAACAGTGCAAAGCTAACCCGTGGCAGCAGTTCGCGGAAAC
AACAGTGCGCTGAATCCGAC	gltF	FALSE	3359399	+	FALSE	-0.414784407925182	-0.479521477434082	1	TTGACTATGGGAAACATCATAACAGTGCGCTGAATCCGACCGGTAAAAGTAATAAACTGG
AACAGTGGCATCGATTTTAC	mscS	FALSE	3067656	+	TRUE	-1.02853993815871	-0.444988018165999	1	AATGCAGAAAGAAAATCAGCAACAGTGGCATCGATTTTACGGGAGATCATCAGGCGATTC
AACAGTGGTGATGGTGGTTC	brnQ	FALSE	420080	+	FALSE	-1.31287129021517	-0.717530872750237	1	GGTCTGGCGTGGTTAATGCCAACAGTGGTGATGGTGGTTCTGGCCATTATCTGGGATCGC
AACAGTTAGACAACGAGACG	hscB	FALSE	2657067	-	FALSE	-1.18618125747212	-0.842789190716216	1	CCGCCATCAGTTGATGGTTGAACAGTTAGACAACGAGACGTGGGACGCGGCGGCGGATAC
AACAGTTCAGCATAACGTTC	ydiR	FALSE	1778464	-	TRUE	-1.37446106076679	-0.998818920900851	1	CCCATTGCTGAGCGCCGCCAAACAGTTCAGCATAACGTTCAGGATTATCGCTAAAGACCC
AACAGTTCGCGGCTGCTTTC	narX	FALSE	1275571	+	TRUE	-1.27730153887176	-0.366566149424896	1	GTTCGTTACGGATCTGACTTAACAGTTCGCGGCTGCTTTCTGGCAGCGCATCGCCCTGCA
AACAGTTGCTGGAGCAAGTT	bcsC	FALSE	3687089	-	FALSE	-1.37930281381129	-1.05414400740734	1	GGCAGCACCAACCGCTCAGCAACAGTTGCTGGAGCAAGTTCGGTTAGGCGAAGCGACCCA
AACAGTTTGCGATAATCTTC	yojI	FALSE	2305463	+	TRUE	-1.1716117654878	-0.726697428786433	1	CATCGGTAAACACTGCCGAAAACAGTTTGCGATAATCTTCCGGTTGTTCGCCGCTGACAG
AACAGTTTGCTACTCAACGA	ypjA	FALSE	2777555	-	FALSE	-0.604628301864408	-0.131118103214222	1	GCAACTGCGAATATAGAGTAAACAGTTTGCTACTCAACGACGGTGATGTTTATTTGTCAG
AACATAAACAACGTTGGGCG	ybjM	FALSE	889337	+	FALSE	-2.99060362889231	-1.6364256684192	1	GTGTCAGGAGGAACGAGTGAAACATAAACAACGTTGGGCGGGGGCAATCTGCTGTTTTGT
AACATAACCGACTCCTGGTG	NA	NA	3652688	-	NA	-2.33310684953928	-0.265029129851884	1	TATCCCTGGTAATTATAAGAAACATAACCGACTCCTGGTGCGGACATTAACTTTATAATC
AACATAACCGTAGGCTGGAT	NA	NA	3390118	-	NA	-0.0473198444947488	-0.513014400865011	1	TTATCAGGCCTACAAACCGGAACATAACCGTAGGCTGGATAGGGCGTTCACGCCGCATCC
AACATACCAGTCGCGTTTTA	rplM	TRUE	3376644	+	TRUE	-4.21879373502192	-3.85320968236677	1	GTTTTACCGGTCGCGTCAACAACATACCAGTCGCGTTTTACGGTTTCTGGTTTAGCTGTA
AACATACCTCCTAACTGGGC	lsrB	FALSE	1603471	-	TRUE	-0.402824435087178	-0.2291520364234	1	GACGCGCCGCCATATCCACCAACATACCTCCTAACTGGGCGGGCGTTCCCTGATTAATGT
AACATACGCAAGATGGCTTC	glnD	FALSE	187533	+	TRUE	-2.43042839381573	-3.26054341671773	1	TGTTGTGCACCATGGTGTAGAACATACGCAAGATGGCTTCCGGCTGGCGCATAAATAGTG
AACATACGGGCCGTCAGCCA	yfaZ	FALSE	2361797	+	TRUE	-1.85000764486595	-1.05257044406584	1	CAGAAACTGGCGTTAACCCCAACATACGGGCCGTCAGCCACGGCGTTGTCGCGGTTACCG
AACATACGTTCGACAGCGGA	yehL	FALSE	2202804	-	TRUE	-2.65587370529561	-0.863795196714533	1	GGCCGGTAGCAAGAGTGACTAACATACGTTCGACAGCGGAGGGGCTAATCACCACTTTAC
AACATAGGTGCCATTGGTTG	lpxP	FALSE	2494325	-	TRUE	-0.515207368416461	-0.325116989416746	1	GCGCCAGAGAGACGGGAGAGAACATAGGTGCCATTGGTTGTGGCGACATTTTCCACCGCA
AACATAGTGAAGATCGTTCC	insI-1	FALSE	269926	-	TRUE	-0.489011299206024	-0.535453200685919	3
AACATAGTGAAGATCGTTCC	insI-2	FALSE	1467481	-	TRUE	-0.489011299206024	-0.535453200685919	3
AACATAGTGAAGATCGTTCC	insI-3	FALSE	4506540	+	TRUE	-0.489011299206024	-0.535453200685919	3
AACATATCCATGGAGCCAAG	ygdH	FALSE	2924348	-	TRUE	-0.471636578518563	-0.344606607469451	1	TATCCACTTCCAGCTGCGACAACATATCCATGGAGCCAAGCGGGCTAATATGTGTAATCA
AACATATGCTGAATAGTGTT	NA	NA	2941230	-	NA	0.0662764220199165	-0.210515998976592	1	CCTGGCGAAGCCGCGTAAGTAACATATGCTGAATAGTGTTAGGCGTTAATTTTAGCCTGT
AACATATTGAGATTGTCAGT	radA	FALSE	4624373	-	TRUE	-3.39574446699796	-2.35840502335202	1	GTTCGATGCTGGTTTCCGACAACATATTGAGATTGTCAGTCGGCAGGCCAAGGCGATGAG
AACATCAAGCGCCTGCTGCA	yoaE	FALSE	1898266	+	TRUE	-0.0790587296745612	-0.551064948601173	1	TCGTCATCGGCAAGGTGCTCAACATCAAGCGCCTGCTGCAAGGCATGCAAATCTGTACCG
AACATCACGAGGAATCACCA	ilvC	FALSE	3955995	+	FALSE	-4.00911359000061	-0.364629932896477	1	AACCGAACAATAAGAAGCACAACATCACGAGGAATCACCATGGCTAACTACTTCAATACA
AACATCACGCGAGTTGCTGC	purT	FALSE	1928932	-	TRUE	-0.143589492477813	-0.4313594627551	1	CCAGTTCACCGGAGCCTAATAACATCACGCGAGTTGCTGCCGGACGCAGCGCAGTGCCTA
AACATCAGGCTTTTCTTGAC	sbcD	FALSE	416087	-	FALSE	-6.13138865341529	-4.45447094355931	1	CAGTAAAAGCCGCGAAGCTGAACATCAGGCTTTTCTTGACTGGCTGCTGGAGACAGCACA
AACATCATGCCTATAATGGC	emrE	FALSE	567793	-	TRUE	-0.833140196476275	-0.178212432650307	1	TCAACACACCGGCACAAATCAACATCATGCCTATAATGGCTGGCAGGTCCAGCCGTTGGC
AACATCATTGCTGGTCTTCC	uxuA	FALSE	4550205	+	FALSE	-1.11744666006056	-0.428593399377495	1	ACAAAGCGCGTCTGACCCGTAACATCATTGCTGGTCTTCCGGGCGCGGAAGAAGGCTACA
AACATCCCGTAGGCATGACC	yfdR	FALSE	2473474	-	TRUE	-0.303482702803819	-0.505917298991245	1	AATCGTTAAAACGTTCCATAAACATCCCGTAGGCATGACCCGGTGCCAGTGGAATCACGT
AACATCCTCAGGCGTTAAAG	gshA	FALSE	2814399	-	FALSE	-1.88289983082052	-0.547023816658173	1	GGCGCTGGCCTGGCTGGAAAAACATCCTCAGGCGTTAAAGGGGATACAGCGTGGGCTGGA
AACATCCTCGATATGGGCGC	ddpX	FALSE	1560739	-	FALSE	-4.44194607084341	-0.933193980350176	1	CGCTTCGTGATGAGCACGGGAACATCCTCGATATGGGCGCAGGGTTCGATGAAATGCACG
AACATCCTGATCATAGTTGA	yaiU	FALSE	392909	-	TRUE	-0.588826394255777	-0.572085116269771	1	ACACCGACCATGATGCCGTTAACATCCTGATCATAGTTGATGGTGCCGTTGTCGCCGTTG
AACATCGAAGGGAAGATTCA	yihU	FALSE	4071013	+	TRUE	-0.564506820997108	-0.511079645744297	1	CCGCTCATCACTTTGACGGCAACATCGAAGGGAAGATTCAGGGCTTCGCACAAAACGGCG
AACATCGACGCTACCGGTTG	murF	TRUE	95446	-	TRUE	-3.22357278717682	-2.84619274223211	1	CGCCCCGGCAACGGCAGCAGAACATCGACGCTACCGGTTGGGGTTTGTAGGGTAAATTCC
AACATCGAGTCAACGTTTGT	ycjO	FALSE	1371411	+	FALSE	-0.704169925641917	-0.48224321553238	1	TACGTCTGCCGCTCAATCCCAACATCGAGTCAACGTTTGTTGGGGTGAGCAACTATGTGC
AACATCGATCCAGTGTTCAG	pspE	FALSE	1367768	-	TRUE	-1.15892855723837	-0.331712367983662	1	TGATACTGCTCTGGAACACGAACATCGATCCAGTGTTCAGCGGCGAAAACGGGCAGTGAA
AACATCGCAGCCTTCCAGGG	adeD	FALSE	3842447	-	TRUE	-1.00264172131145	-0.468840032107675	1	AGGGTAAAACTGGCACCGTTAACATCGCAGCCTTCCAGGGCGGGTACGCAAGAGCTGACC
AACATCGCCACAGGTATTGA	ygiV	FALSE	3167213	+	TRUE	-0.463802246937491	-0.36789453495139	1	CAGGGCTACAGCGGTGCGGCAACATCGCCACAGGTATTGATGGGAAATCGATAATGTTTA
AACATCGCTAATGATGGCAA	yfaL	FALSE	2341677	-	FALSE	-1.04892231217179	-0.638005909956228	1	CTAACGCCATGTTTCGCAATAACATCGCTAATGATGGCAAAGGTGGCGCAATTTATACCA
AACATCGGTTGTATGGTTAA	sucC	FALSE	763029	+	FALSE	-2.5838956120805	-0.475929714521357	1	ACTACGTTGCGCTGGACGGTAACATCGGTTGTATGGTTAACGGCGCAGGTCTGGCGATGG
AACATCGTTTACGTCATCGC	ydbK	FALSE	1438556	-	FALSE	-0.151850725090386	-0.0329613419228121	1	TTGCAGACGGGTGCCCTTTCAACATCGTTTACGTCATCGCAGGGTTTGCTGCTGATGATC
AACATCGTTTATTGAAGAGC	ylaB	FALSE	477718	-	FALSE	-0.935686601674925	-0.247601033156325	1	CTGGCCCATCAGCAGGTAGAAACATCGTTTATTGAAGAGCTGGATACCTATTCCTCCCGC
AACATCTCTGCTAACCTGGT	polA	TRUE	4046096	+	FALSE	-0.769286034483614	-0.079339732453085	1	CCGAAACCGACAGCCTTGATAACATCTCTGCTAACCTGGTCGGGCTTTCTTTTGCTATCG
AACATCTGGCAAGGCTGGGA	NA	NA	4517165	+	NA	-1.50567892187524	-0.716334951258158	1	ACATAATCTGAATCTGAGACAACATCTGGCAAGGCTGGGACGGAAGTTACTGTCGTTCTC
AACATCTTTCATCAGCTTCG	thrB	FALSE	3465	-	TRUE	-0.330593192362184	-0.311199511928097	1	TCACGGTAGGGTTCAGCGATAACATCTTTCATCAGCTTCGCGGCAAGCTCAGGCTGACGG
AACATGAAGCAGAACCTGCT	copA	FALSE	508265	-	FALSE	-0.657552336943455	-0.194424628637544	1	TTTCCCGCGCAACGCTGCACAACATGAAGCAGAACCTGCTCGGTGCGTTTATCTACAACA
AACATGACCCGGCGCTGTTG	ydbH	FALSE	1443221	+	FALSE	-1.47281170729034	-0.569496473281124	1	GAAACAATTACGTATGCCGCAACATGACCCGGCGCTGTTGCGGCTGAATAATCTCTCATC
AACATGACGCAGCCATTGGT	rssB	FALSE	1289483	+	FALSE	-0.951422122972762	-0.619227323849957	1	TAAAGCCAGTCAGGGGAGAGAACATGACGCAGCCATTGGTCGGAAAACAGATTCTCATTG
AACATGACGTAATAGCCAGT	ydfU	FALSE	1642080	+	TRUE	-1.84606195732617	-0.374195380665566	1	TTAGGCCACTGGCAGGATGTAACATGACGTAATAGCCAGTCGGACAATGCGCCAACGCCG
AACATGATCACGTATCTGGG	ykgF	FALSE	321725	-	TRUE	-0.765255218720009	-0.309714032350427	1	TAAGCGTCGAGATTACTCAGAACATGATCACGTATCTGGGCGGCCCGATCGCGCCACTCC
AACATGCCAACTTTATCAGT	ftsI	TRUE	91477	+	FALSE	-2.36649005550487	-0.945324087028503	1	GAAACCAAAACGTCAGGAAGAACATGCCAACTTTATCAGTTGGCGTTTTGCGTTGTTATG
AACATGCCATTACTCAGAAT	opgC	FALSE	1107557	+	TRUE	-0.330637837419986	-0.415363207587961	1	TTTGCATGACAATAAAATTGAACATGCCATTACTCAGAATGGGCGGATACACAATAAAAA
AACATGCTGGCGGGCGTTGG	selB	FALSE	3757664	-	FALSE	-3.7368561116566	-0.488368571496514	1	GTCATGAAAAGTTTCTTTCCAACATGCTGGCGGGCGTTGGTGGTATCGATCACGCGCTGT
AACATGGCAATCGGGGGAAC	arfA	FALSE	3436519	-	FALSE	-4.71928464939509	-3.95774013438167	1	CAGTTACATGCGAAAAGGAAAACATGGCAATCGGGGGAACTGGGAGGCCAGTGGCAAGAA
AACATGGCGACATTTTCTTT	ybcJ	FALSE	556077	-	FALSE	-1.26349736558178	-0.406212404453355	1	TCATGATCCACAGGATGAGTAACATGGCGACATTTTCTTTAGGTAAACATCCGCACGTTG
AACATGGCTTATAAACACAT	uspD	FALSE	4111334	+	FALSE	-2.69819102101137	-0.288752432984858	1	AGTTGCTTTAGAAGGAGTTAAACATGGCTTATAAACACATTGGCGTGGCAATTTCCGGGA
AACATGGGCAGGATAAGCTC	ivy	FALSE	240361	+	FALSE	-1.08516248103601	-0.2110495264351	1	CCAGGCTTTAGGAGGTTAATAACATGGGCAGGATAAGCTCGGGAGGAATGATGTTTAAGG
AACATGGGCGCGGTTGCGGT	fbaB	FALSE	2176093	-	FALSE	-0.342979370044075	-0.323518041615288	1	CCAGCGTGGAGCAGGCGTTCAACATGGGCGCGGTTGCGGTTGGTGCGACTATCTATTTTG
AACATGGGGCGCGAAAAACG	yrfG	FALSE	3526822	+	FALSE	-1.50088326254404	-0.40367032715481	1	TGGCAAAAGCTGGTGCCTGAAACATGGGGCGCGAAAAACGGGGTTACGCCACAGGAAGCG
AACATGGGTAAACATCGCCA	gudD	FALSE	2916367	+	TRUE	-1.27455977810084	-0.196111900219231	1	TTACCCGGTGCAGCGGCGGCAACATGGGTAAACATCGCCAGGGAAATATCGAAGTGGTTG
AACATGGGTATGGCCGGTGG	fdnG	FALSE	1546745	+	FALSE	-1.84635070607147	-0.485193874124655	1	TGATCCAGTTGCTGCTCGGTAACATGGGTATGGCCGGTGGCGGCGTGAACGCATTGCGTG
AACATGGTGTAATACAGACC	yadC	FALSE	150586	+	TRUE	-1.2822450412959	-0.510769315327559	1	CAGACCAGACCCTTGATATTAACATGGTGTAATACAGACCAGGAACAGATGTATTAAATA
AACATGGTTGATGGCATTGA	rfe	FALSE	3966416	+	FALSE	-1.72357061823666	-0.373575796714428	1	GGGCGGCCATTAATGCGTTCAACATGGTTGATGGCATTGATGGCTTGCTGGGCGGGTTGT
AACATGGTTTTCCTGGATTC	yigF	FALSE	4000730	-	FALSE	-1.7913935074091	-0.924735651476379	1	CCGATTTAATTTTTATGATCAACATGGTTTTCCTGGATTCTGGGGGGCAACACCAGAATA
AACATGTACGAAGCTGCCGG	proX	FALSE	2805448	+	FALSE	-0.33152073498382	-0.33984659143685	1	ACTGGACGCCACTGCATGACAACATGTACGAAGCTGCCGGTGGCGATAAGAAATTTTATC
AACATTACTGGCAGCCGGTG	tsx	FALSE	431207	-	FALSE	-2.83529892635482	-0.227052941715299	1	AGTGGCATACATATGAAAAAAACATTACTGGCAGCCGGTGCGGTACTGGCGCTCTCTTCG
AACATTATCGCGGTGAGTTC	mrp	FALSE	2191847	-	FALSE	-0.56233607510854	-0.261155420700404	1	CGGGAATTAACGGTGTGAAGAACATTATCGCGGTGAGTTCCGGTAAAGGCGGCGTGGGTA
AACATTATGGGCGTTGTGGG	ubiA	TRUE	4251152	+	FALSE	-1.18709769456322	-0.566320087964475	1	GCGTTACTGCTGCTCTGGCCAACATTATGGGCGTTGTGGGTGGCGACACCGGGCGTTCCC
AACATTCCATAACCCAACAC	zupT	FALSE	3180761	-	TRUE	-0.747472492569623	-0.326405680644363	1	AGCCAAGCAGACCGAAGATAAACATTCCATAACCCAACACAGGCGACATTCCTTCAGCTG
AACATTCCGGTGATCGACAC	gshB	FALSE	3090791	-	TRUE	-1.11949967041317	-0.913161286825163	1	GTGCTTCGATGGCATCCATTAACATTCCGGTGATCGACACCGGAAACTCTGCTTCAATCT
AACATTCCGGTGGGGATTAT	mdtD	FALSE	2160016	+	FALSE	-1.09899805736415	-0.391132592145224	1	GGCACTGGATCTTTTTGATCAACATTCCGGTGGGGATTATCGGTGCGATCGCCACATTGC
AACATTCGCTGATATCACGC	dcm	FALSE	2029456	+	TRUE	-0.638812448001819	-0.262979693091254	1	CGTCACTCGCTGCGCAGGGAAACATTCGCTGATATCACGCAGGGTAAAATCGGCTTTCAG
AACATTCGCTTTTGATGGGC	yjcC	FALSE	4273722	-	TRUE	-2.50667158307219	-0.669657548187166	1	GATAGCCACGAATAATATTCAACATTCGCTTTTGATGGGCTGGAGTGCAAACTTGCCCCT
AACATTCTGCTAAATTATCG	NA	NA	776934	+	NA	-0.337973355279641	-0.153548156304512	1	TTTGTGTATTTTAGTTTGTTAACATTCTGCTAAATTATCGTGGGCCATCGGTCCAGATAA
AACATTGAAAGGTTATAGTC	xdhA	FALSE	2999263	+	FALSE	-1.03097056456498	-0.244915036154058	1	ATGGGCGTGAACCGCGACGGAACATTGAAAGGTTATAGTCTGGATGTTCTGTCTAACACC
AACATTGAGCCTTGATGTGT	rrlB	FALSE	4168778	+	FALSE	-2.96208780243204	-0.336888424680383	7
AACATTGAGCCTTGATGTGT	rrlG	FALSE	2725091	-	FALSE	-2.96208780243204	-0.336888424680383	7
AACATTGAGCCTTGATGTGT	rrlD	FALSE	3422690	-	FALSE	-2.96208780243204	-0.336888424680383	7
AACATTGAGCCTTGATGTGT	rrlC	FALSE	3943841	+	FALSE	-2.96208780243204	-0.336888424680383	7
AACATTGAGCCTTGATGTGT	rrlA	FALSE	4037657	+	FALSE	-2.96208780243204	-0.336888424680383	7
AACATTGAGCCTTGATGTGT	rrlH	FALSE	227873	+	FALSE	-2.96208780243204	-0.336888424680383	7
AACATTGAGCCTTGATGTGT	rrlE	FALSE	4210180	+	FALSE	-2.96208780243204	-0.336888424680383	7
AACATTGCCAGTTTGCGTGC	gltS	FALSE	3826420	-	FALSE	-0.335973207950133	-0.18422440203834	1	CCACCATTGGCCTGAACGCCAACATTGCCAGTTTGCGTGCCGGTGGGCGTGTGGTTGGCA
AACATTGCCGCGCGGCGATT	yfeX	FALSE	2548514	-	FALSE	-1.42761948116909	-0.405153874289867	1	TCAGAGTGGCATTTTGCCAGAACATTGCCGCGCGGCGATTTGGATCGAAGCCAACGTGAA
AACATTGCGATTGTCGGCGG	ndh	FALSE	1165842	+	FALSE	-0.371531756666288	-0.622988304605687	1	TGGGCGCGAATGGCAAAGTGAACATTGCGATTGTCGGCGGCGGCGCGACGGGTGTAGAAC
AACATTGCGCCGCGTGCTGT	sspB	FALSE	3374617	-	FALSE	-0.3477524242919	-0.204454569691602	1	GTGACGGGCAAATCGTACTCAACATTGCGCCGCGTGCTGTCGGCAATCTGGAACTGGCGA
AACATTGGCCTCGATTTATT	paaC	FALSE	1453326	+	FALSE	-0.323942887866768	0.0431960255432588	1	AAATCGATCTCGCACTGGCAAACATTGGCCTCGATTTATTAGGTCAGGCACGCAACTTCT
AACATTGTTGGTATGGGTGG	cas1	FALSE	2877557	-	FALSE	-1.27012865311594	-0.223004807106318	1	CGCCTGGCTGCGCAAGTTGGAACATTGTTGGTATGGGTGGGGGAAGCGGGCGTTCGTGTT
AACATTTATCGGTCACTCCA	ybfF	FALSE	711755	-	FALSE	-1.76791905879256	-0.22010440625706	1	GCACAGCAGATCGACAAAGCAACATTTATCGGTCACTCCATGGGCGGTAAAGCGGTAATG
AACATTTGCGCCATCCACGC	metF	FALSE	4131332	-	TRUE	-0.32714802783569	-0.382489049821627	1	CATCATCATCCAGACCGTCGAACATTTGCGCCATCCACGCCGGAATACGCACGTTGGTCA
AACCAAAACCACCACCTGGC	torA	FALSE	1059675	-	TRUE	-0.772110139386774	0.0362413100036071	1	GCCGTTGTAGTGCCAGCCAAAACCAAAACCACCACCTGGCAGGCCAATTTGCCCCAGCAT
AACCAAAATCGAGCTGGATC	trmA	FALSE	4160798	-	FALSE	-0.898740393592119	-0.926795362254315	1	CTGATTGGTCGGGCAACGAAAACCAAAATCGAGCTGGATCAGGATTACATCGATGAACGT
AACCAAATCCACCGCCGCGA	fadI	FALSE	2457261	+	TRUE	-0.444825463744951	-0.107343769134715	1	GGCAGCACAGGCGGTAACTAAACCAAATCCACCGCCGCGACGGCGAAGTTCATGCAATGT
AACCAAATCGATGCCACTAC	mdtA	FALSE	2152901	+	FALSE	-0.661453866789846	-0.255654081365612	1	GCACGCTGTTAAGTCTAGATAACCAAATCGATGCCACTACCGGTACGATTAAAGTGAAAG
AACCAAATCTCCGGCGCTAT	yghR	FALSE	3130937	-	FALSE	0.140633175645615	-0.24802406081833	1	TCGAAAACCCAAAGCATGAAAACCAAATCTCCGGCGCTATGGGCGGCGGTGATTATGTAC
AACCAAATGCTGCGCCAGAG	yhjD	FALSE	3672254	-	TRUE	-2.30489525564487	-0.444547110380886	1	TGCCATCAGCCCCAGCACGGAACCAAATGCTGCGCCAGAGGGGGATTTCATCAACGATGG
AACCAACGACGCTGTTTATT	kefC	FALSE	48729	-	TRUE	-0.352894770577213	0.043365319485149	1	CCTGCCCTAACAACACCGCAAACCAACGACGCTGTTTATTTGGCACTTGCAACGGTCGGG
AACCAAGCCCTGGCATGATT	waaO	FALSE	3800253	-	FALSE	-0.771964292569743	-0.397242460691773	1	TTTATCCATTATATCGGGCCAACCAAGCCCTGGCATGATTGGGCCTGGGATTATCCTGTA
AACCAATACCATTCCGTTCC	fimA	FALSE	4541608	+	FALSE	0.0577642770946621	-0.296332659717808	1	GAAACAACCCTGAATAACGGAACCAATACCATTCCGTTCCAGGCGCGTTATTTTGCAACC
AACCAATAGTAATGAACAGC	elfC	FALSE	999572	+	FALSE	-1.41908468926483	-0.925595780838051	1	GTGACACTGGCGAAATACAGAACCAATAGTAATGAACAGCAGGAGAGCAAATTTGCCCAG
AACCAATATTCGCTGACTTC	yfbP	FALSE	2387528	-	TRUE	-0.494905026407827	-0.409325437363975	1	GATACTGGATTGCCAGTGCTAACCAATATTCGCTGACTTCAGGCAATTGTTCTGTTGCTC
AACCAATCAACGTTTATTGC	bcsZ	FALSE	3687654	-	FALSE	-0.39538621309731	-0.288808051728508	1	CCGTGGACCACGCTGCGCGAAACCAATCAACGTTTATTGCTGGAAACCGCCCCGAAAGGT
AACCAATCATTCATACCAAG	NA	NA	2085206	-	NA	-0.260399250868136	-0.685695084572404	1	GTCGGTTATTTTTTGCTTCAAACCAATCATTCATACCAAGAGGCCGGGCTTCGTACCGGA
AACCAATGAATGGCGAAACT	gcvA	FALSE	2940285	+	TRUE	-0.599342428516145	-0.552859825078613	1	AGCTGGAAAGTCGCGGAACCAACCAATGAATGGCGAAACTGGGGAGTAAACTGACCGTCA
AACCACAAATCTAACCACCA	speF	FALSE	718995	-	FALSE	-3.28186559069445	-0.171293720779717	1	TGGTGCTGTTTGATCGCAATAACCACAAATCTAACCACCACGGAGCGTTGCTACAGGCTG
AACCACACATCTCTGATGAA	fabF	FALSE	1151534	+	FALSE	-4.86080264583767	-0.276423653986541	1	GCCTCGGACTGATCGAAGAAAACCACACATCTCTGATGAACGGTGGTCCACGTAAGATCA
AACCACACCGGCCAAAATTC	ydhU	FALSE	1748305	+	TRUE	-3.51880987867318	-3.59937793792408	1	GCAATACTCCGGCAATGATCAACCACACCGGCCAAAATTCGGGAGTGAACTGTGGCACAT
AACCACACCTTTGGCTACAT	pepD	FALSE	254712	+	TRUE	-1.02050064155637	-0.790605763149932	1	CCGACGTTCAGGGAGGTTTCAACCACACCTTTGGCTACATCGGAGTTACGAATCACACCG
AACCACAGCAGATACTCCTC	ypeB	FALSE	2526099	+	TRUE	-2.80704876102131	-0.453812480318289	1	GGAACTCATCTTTGCGGGCAAACCACAGCAGATACTCCTCCGGCAGGTCGATTAAGCGAC
AACCACCAGTAAATTGTCGC	ryfA	FALSE	2652102	-	TRUE	-0.839193131003242	-0.436320984649542	1	TTGCTGCTCTGAAGGTTGTTAACCACCAGTAAATTGTCGCCGGAGAGACTCCGGTTATTA
AACCACCATTTACTGTCTGT	yjcF	FALSE	4280681	+	TRUE	-0.446348580992094	-0.246983033083437	1	GCTAAGGTGTGAAAAATCGTAACCACCATTTACTGTCTGTGGGATTTCGATAGTATTATT
AACCACCCGTCCCCAGTCAG	yphC	FALSE	2672992	+	TRUE	-1.44930363568115	-0.646854589106256	1	TTTCCGGTTTCACCAATGTAAACCACCCGTCCCCAGTCAGCGGTGGATTGCAGTGCCAGC
AACCACCGCGCTGAGCGTAC	hupA	FALSE	4198481	+	FALSE	-0.119206295394547	-0.497226431716178	1	GTTTCGGTACCTTCAAAGTGAACCACCGCGCTGAGCGTACTGGCCGCAACCCGCAGACCG
AACCACCGCGGCATTTGGTA	btuR	FALSE	1326237	-	FALSE	-0.999049772318674	-0.152180881149734	1	ACCGGCAATGGAAAAGGCAAAACCACCGCGGCATTTGGTACGGCAACACGCGCAGTTGGT
AACCACCGCTTTGTTGTAGC	mdtQ	FALSE	2225636	+	TRUE	0.387752154183117	-0.0747871062150978	1	GCCACGTCATTCACCGCTTCAACCACCGCTTTGTTGTAGCTGGCGATAGACAAGTTGCTT
AACCACGAAAATCGAGATTC	cysN	FALSE	2872676	+	TRUE	-0.0343794627368632	-0.441358519578325	1	GGATGCCAGCGTTCCGGCGTAACCACGAAAATCGAGATTCGGGCGATTAACGTACTGCAC
AACCACGACAGGTGCATGAA	glpA	FALSE	2351264	-	TRUE	-1.5858218486128	-0.25275181500539	1	CCCCAGATCCCAGCGGCATTAACCACGACAGGTGCATGAAGGGCCTGAGTTTCGCCGGTG
AACCACGACGATTGGTAAGC	ftsY	TRUE	3601327	-	FALSE	-0.152682345884076	-0.306965909288854	1	GGCGTCAACGGTGTGGGTAAAACCACGACGATTGGTAAGCTGGCGCGTCAGTTTGAGCAG
AACCACGATGTCCATTGAGT	dcuD	FALSE	3373403	+	FALSE	-0.996623460644263	-0.349938047011307	1	TCTGCGGTGGCAGTTATCGCAACCACGATGTCCATTGAGTGGGGGATTCTGGAAACGAAC
AACCACGATTTTCCTAACAA	NA	NA	2786084	+	NA	-0.755253289946516	0.0552789253041089	1	GACGGATATTGATTAACATTAACCACGATTTTCCTAACAATGGTAATCTTTTCAATGACT
AACCACGCCGGATCAGGCGC	mfd	FALSE	1171366	-	FALSE	-2.20666495166916	-0.208863009893774	1	TGCGACAGCTTCCCGTTTGAAACCACGCCGGATCAGGCGCAGGCCATTAATGCGGTACTT
AACCACGCGTCAGTCGGTGA	yegV	FALSE	2179177	+	FALSE	-0.488025134971365	0.110056399164848	1	CACACGCTGCTGCCTGAATTAACCACGCGTCAGTCGGTGATGGTCGTCGGCGCGGCGGTC
AACCACGCTCGATCAGCTGC	parC	TRUE	3163374	-	FALSE	0.120693837192799	-0.15106318895557	1	GCATTAATCGACCAGCCGAAAACCACGCTCGATCAGCTGCTGGATATCGTGCAGGGGCCG
AACCACGCTGACGCCGCCAG	ygiS	FALSE	3164723	-	FALSE	-0.186114525842482	-0.0636343528250358	1	CTGGGGTTGAGAACGCCCGCAACCACGCTGACGCCGCCAGAGGTAAAAGGCTTTAGCGCG
AACCACGGCACCATTCAGAT	prfC	FALSE	4608562	+	FALSE	-0.117249785669948	-0.214674928952152	1	GCGATATCCTCGGCCTGCACAACCACGGCACCATTCAGATCGGCGACACCTTTACCCAGG
AACCACGGCGCATTTGCGGC	rhtC	FALSE	4006295	-	TRUE	0.0591787865627208	-0.278075561530887	1	CCACTTCGCCAGACGTTGATAACCACGGCGCATTTGCGGCAGGGCAAACAGGCTGGCAAC
AACCACGGTAAAAACCATCC	hyaC	FALSE	1034485	-	TRUE	-0.377452828562943	-0.188701123017941	1	CAGTAGATCCGCATCAGCAAAACCACGGTAAAAACCATCCCGGCGCTGAAGTGAATTAAC
AACCACGGTTACCGCGCTGA	hisD	FALSE	2089321	+	FALSE	-0.13245429010192	0.00748603063031728	1	TACAGCGCGAAGTTTGATAAAACCACGGTTACCGCGCTGAAGGTGTCTGCAGAGGAGATC
AACCACGTCGACGCACTTCA	glnE	FALSE	3196751	+	TRUE	0.00518853739308008	0.0548750618527314	1	GAGTTTGATATTGTCGGTCAAACCACGTCGACGCACTTCACGGGCAATCATCCCTTTCAT
AACCACTACACCAACAGCGT	acrF	FALSE	3414645	+	FALSE	-0.233170001148269	-0.211014688316108	1	CCACCTTCGATCATAGCGTTAACCACTACACCAACAGCGTCGGCAAAATCCTCGGATCCA
AACCACTATCGGCGGCAACC	NA	NA	1592110	-	NA	-0.792504065341905	-0.216954485574052	1	GGGGCACTGCGTGTCGCTAAAACCACTATCGGCGGCAACCTGGAGAATGGCGGCACGGTT
AACCACTATGAGTATGAAGT	yceA	FALSE	1116519	+	FALSE	-1.1140631439034	-0.277539258323266	1	CACTATTTATCGACATGCGTAACCACTATGAGTATGAAGTGGGGCACTTTGAAAACGCGC
AACCACTGATGGTTCCATGT	nemR	FALSE	1724340	-	TRUE	-0.990513400733566	-0.513287164123506	1	AGAGAGTTTTACTGTCAGGCAACCACTGATGGTTCCATGTTGGCAAAACTGGTTCAGTGT
AACCACTGGCAGCGGCGGCG	trpE	FALSE	1320305	+	TRUE	-1.14559365782138	-0.527055468074484	1	CAACGCATATGCGGCACGGAAACCACTGGCAGCGGCGGCGCGGCTTCGGTCAGTTGCTGA
AACCACTGGTTACCACCGCT	ydcL	FALSE	1500827	+	FALSE	-0.414391312969881	-0.596275667576223	1	AGAAGCGATAGCGCAGCGTAAACCACTGGTTACCACCGCTGGGCCGCGTAGTCTGATTTT
AACCAGAAAATGGCGTCTTC	htpG	FALSE	494804	+	FALSE	-0.144609608328611	0.0464954456049427	1	TACTCGCGCGGCAGGCGAAAAACCAGAAAATGGCGTCTTCTGGGAATCGGCTGGCGAAGG
AACCAGACCTGTCAACGCTG	allA	FALSE	531991	+	FALSE	0.0363937087794148	-0.148804992546747	1	CGTGGCGTTAGGTGACGACAAACCAGACCTGTCAACGCTGCGGGCGTTTATCACCAACGG
AACCAGAGCTGTACAGGCTT	NA	NA	4508532	-	NA	-3.01758117496552	-0.490654894051269	1	ACAGGTTCATAATCAACGCAAACCAGAGCTGTACAGGCTTGGGCGCGGCTTTCAAACCAG
AACCAGATCCGCTCGTTCTC	mltF	FALSE	2694936	-	TRUE	-2.46796087017573	-0.466624269812236	1	TATTGTACGCAGCGAGGGCAAACCAGATCCGCTCGTTCTCCGGCACACTTTCCGGCACTT
AACCAGATCGTAACCCCCTT	ydcS	FALSE	1509928	-	TRUE	-0.306374950997857	-0.0967820241962616	1	GAGGCATCGCCGGATGCCGTAACCAGATCGTAACCCCCTTTGGTCATCAGACTGACCATT
AACCAGATGCGATGGTAATT	aroB	FALSE	3516469	+	TRUE	-2.84863068408966	-2.17865770981435	1	TGAAGCTGGTTCATTAAACAAACCAGATGCGATGGTAATTGGGTAACTACGTTCCCCGAG
AACCAGATGTACCTCGAGGC	rffH	FALSE	3972252	+	FALSE	-4.56408732172628	-1.21073777412072	1	AACTGGAGATTACCTCCATCAACCAGATGTACCTCGAGGCGGGCAACCTGACCGTTGAAC
AACCAGATTGCCGCCACCAC	malX	FALSE	1698579	-	TRUE	-1.21860786512439	-0.154014768268814	1	AGATGACGTAGTAAACGACAAACCAGATTGCCGCCACCACTGGCACCATGTACCACTTGG
AACCAGCCCAATACCGTTGA	yidK	FALSE	3857567	+	TRUE	-2.47328375028501	-0.4546931625894	1	GGCACCATCAACCCGCCGATAACCAGCCCAATACCGTTGATGGAGTCCGCCACTGCCATT
AACCAGCGAAAGTTGGGAGC	cirA	FALSE	2243420	-	FALSE	-0.749905840923231	-0.56839512496318	1	AGCCCGGATCTGAAACCAGAAACCAGCGAAAGTTGGGAGCTGGGGCTTTACTACATGGGT
AACCAGCGAAGTCCTTTGTG	sgbU	FALSE	3747409	-	TRUE	-1.46845312695065	-0.430930730647402	1	CCTGTTTCGATCATCGCGGCAACCAGCGAAGTCCTTTGTGCGGCGCTCCAGTCAAGACGT
AACCAGCGGTGCCCAACGGT	ubiH	FALSE	3050476	+	TRUE	-5.10483223781621	-3.70707362833103	1	AGCCCGATGTTGCGCCCGACAACCAGCGGTGCCCAACGGTTGGCAAAAAGATGTACAAGG
AACCAGCTCCGCCACTTCAA	nrdR	FALSE	432344	-	TRUE	-1.40832089361926	-0.664751455405196	1	CTTTTTACAACACGCGGCATAACCAGCTCCGCCACTTCAAAGGTGGTGAAACGTTCATTA
AACCAGCTCCGTGGCTGTAT	selD	FALSE	1846005	+	TRUE	0.154506192541693	-0.323132493497217	1	TGGGGAAATTTTACAGCCGCAACCAGCTCCGTGGCTGTATTGGGTCAAACGAATCGAGTT
AACCAGCTGCGCAAATGTTC	holE	FALSE	1923264	-	TRUE	-0.726868552915835	-0.165666224924243	1	GGGCAATAAGCCGCTCGCGAAACCAGCTGCGCAAATGTTCAGGCTGTTCACGTTCAACCG
AACCAGGCGATTGTTGCCGC	eutE	FALSE	2569226	-	FALSE	-0.580436841157992	-0.364433319250353	1	AGCGGGCGATTACGCTGCTCAACCAGGCGATTGTTGCCGCAGGTGGGCCGGAAAACTTAC
AACCAGGCGCGTGTCTGACA	fdoG	FALSE	4083253	-	FALSE	-1.11439737434094	-0.429218703654814	1	TGGGTATGCTCGCGGTCGACAACCAGGCGCGTGTCTGACACGGACCAACGGTAGCAAGTC
AACCAGGCTTGAGTATAGCC	NA	NA	65820	+	NA	-1.00052695493959	-0.488083694518114	1	ACGCTGAAAATCCATCAAAAAACCAGGCTTGAGTATAGCCTGGTTTCGTTTGATTGGCTG
AACCAGGGGCCACGTTTTGC	ahpF	FALSE	639213	+	FALSE	-0.217923192566331	0.0234939473970916	1	TGATCACCAACCCAGGTTCCAACCAGGGGCCACGTTTTGCAGGCTCCCCGCTGGGCCACG
AACCAGGGTAATATTGATCT	yadK	FALSE	151433	-	FALSE	0.217889932248722	0.145476944639308	1	CCTGCAAAAGCGGAATCAGTAACCAGGGTAATATTGATCTTGGCGTCGTTGGGGTGGGAT
AACCAGGTCAATCAATTTGG	gatZ	FALSE	2174180	-	FALSE	0.329415776551428	-0.14388420613398	1	TGCTGATTGAAGCAACGTCAAACCAGGTCAATCAATTTGGCGGTTATACCGGAATGACAC
AACCAGTAACGAGACTCTTT	ubiC	FALSE	4250733	-	TRUE	-0.160433048112704	-0.446265065241297	1	CACATAACAAAATTTCACGTAACCAGTAACGAGACTCTTTCGGCAGCAGCGGCAGTTCTT
AACCAGTCTGGCATTGCTCG	gmhB	FALSE	223013	+	FALSE	-1.15103032048465	-0.369386154506779	1	TTGCGCTGGTGGTAGTAACCAACCAGTCTGGCATTGCTCGCGGTAAATTTACCGAAGCAC
AACCAGTGAATCCAGGCCGC	hemA	TRUE	1263247	-	TRUE	-7.67168654067536	-6.75884723758955	1	AGGATCTGCGGCTCCCCCAGAACCAGTGAATCCAGGCCGCTGGCAACACGCATTAAATGG
AACCAGTGCCGAACGTTTCC	mfd	FALSE	1172299	-	FALSE	0.0858028680526913	-0.159019920388413	1	GTGAATACTGGCGATCTGGAAACCAGTGCCGAACGTTTCCAGGCTGACACGCTGGCGCGT
AACCAGTGGTATCGCCGGTC	ynfG	FALSE	1661583	-	TRUE	-2.83314250128353	-1.6355986768465	1	TTCCTCCGGATTAGCCAGATAACCAGTGGTATCGCCGGTCGGGCGGCTGTTGGCGTTAGG
AACCAGTTCTTCTGGCTCTG	rnb	FALSE	1346721	+	TRUE	-1.38240922077787	-0.478196685456955	1	AAACGAGTCAGGAACGGTTCAACCAGTTCTTCTGGCTCTGCGGATTCACGTTCTTTTTCA
AACCAGTTGAGCGAACAGTG	mukB	TRUE	977403	+	FALSE	-0.715803351672776	-0.36528709507599	1	TGGCAGCGCAAAACAGTCTCAACCAGTTGAGCGAACAGTGCGGCGAAGAGTTTACCTCCA
AACCATAAGGAATATTCACC	uidB	FALSE	1691915	+	TRUE	-0.427677704610618	-0.00649116559088396	1	GGTCATCGCGGTAGCAAGTGAACCATAAGGAATATTCACCAGGCTGTAGCAAAGCCCGAG
AACCATACCATTTACCATAA	yddB	FALSE	1574319	-	FALSE	-1.38418275238	-0.468874323836184	1	ATGCTGCCGGAAAGAAAACTAACCATACCATTTACCATAAAGGTAAAGGCCGCCTGGGAA
AACCATCAATCCCATAGTCG	malS	FALSE	3736866	-	TRUE	-0.727586810550665	-0.521703936694295	1	TTTGGCGGTATCGACCCGAAAACCATCAATCCCATAGTCGCGGACCCACTGACTTAACCA
AACCATCACCATAACCCCAG	bamA	TRUE	199826	-	TRUE	-2.40372384829853	-1.62591657896226	1	CGGCATCTCTTTGCCGCCTAAACCATCACCATAACCCCAGCGGGTACGCCCCAGAACAAC
AACCATCCCTTCACCTACGC	ybjH	FALSE	884223	+	TRUE	-0.232614937731074	-0.173595920186091	1	TCGTCAATCTGGTGTTCGATAACCATCCCTTCACCTACGCTGGCAAGATGGCGAACATAA
AACCATCCGAGAATGGCGTC	abpB	FALSE	2761289	+	TRUE	-0.565909050891358	-0.395510035658106	1	CTGCATTGAGTGGAAAACATAACCATCCGAGAATGGCGTCCGGTATAGCTCAAGCACCCT
AACCATCGTCACGATTTACA	znuC	FALSE	1941403	+	FALSE	0.120174914216315	-0.0265446341305693	1	GTATCTATCGCCATCATCATAACCATCGTCACGATTTACAGGGACGAATTGTTTTGCGTC
AACCATCGTCCTCTCCTTTA	NA	NA	2911689	+	NA	-0.677980640280861	-0.0958008763040756	1	ATATGTGCACTTCTTACCGCAACCATCGTCCTCTCCTTTAGGGACCAGACCTGCCGAAAT
AACCATCTGCCACTGACCAA	araG	FALSE	1982659	+	TRUE	-0.614289655406061	-0.365938592484024	1	GCCAGCGCTTTGGCGATTTCAACCATCTGCCACTGACCAATGGAGAGATATTTCAGCGGC
AACCATCTGGATAAGCCTGG	puuC	FALSE	1362248	+	FALSE	0.413008427781678	0.215549494516468	1	GAAAAATTCACTGAACTGAAAACCATCTGGATAAGCCTGGAGGCCTGAAATGACCGAACA
AACCATCTGGCAACATCACC	flgG	FALSE	1134260	-	TRUE	-1.34154420045271	-1.1209917910681	1	GTCACGGGTATAGGCTGATGAACCATCTGGCAACATCACCTGGAAAAAGCCCTGCCCTTT
AACCATGACAACATGGACAG	NA	NA	1050927	-	NA	-1.9881183012549	-0.352031835285548	1	TGCCGATGTGCGGTACTGTGAACCATGACAACATGGACAGCGGAAATGGAGATGTTGAGT
AACCATGACGTGGCGGACGA	patD	FALSE	1514995	-	TRUE	-4.15969807824931	-1.2026538542348	1	CAATATTATCCTTAATGTTTAACCATGACGTGGCGGACGACGGTGTAATCCTCCAGCCCA
AACCATGCACGATGGCGCTT	ydeI	FALSE	1622332	-	FALSE	-2.04660781299506	-0.347447561641044	1	ATGACCGTTGATTTCGCAAAAACCATGCACGATGGCGCTTCGGTTTCACTACGCGGTAAT
AACCATGCCAACATTAGCGC	xapB	FALSE	2521900	+	TRUE	-0.358208333231983	-0.219150490476256	1	GCGATCCCTTTGGAACTGTAAACCATGCCAACATTAGCGCCGGTGAAATGAAGAGTATTA
AACCATGCCATGTTGATGTA	waaY	FALSE	3798539	+	TRUE	-2.07250183692465	-0.164476999073038	1	CCACGATGGGGGTCGCCAGAAACCATGCCATGTTGATGTAAGGCATTAATTGATTGCTGA
AACCATGTGAGCCAGTAGCG	lpxP	FALSE	2493706	-	TRUE	-3.83780260123485	-1.01881137153987	1	GCCAGAGTACACCAAGCCCAAACCATGTGAGCCAGTAGCGAGGATGTAGAAACTCGCGGG
AACCATTAGCAGCCTTGCAA	ivy	FALSE	240459	+	FALSE	-0.662957353436102	-0.509066606208931	1	GCAATGGCGCAGGATGATTTAACCATTAGCAGCCTTGCAAAGGGCGAAACCACCAAAGCT
AACCATTCTTGCGGTAACGA	cas3	FALSE	2882877	-	FALSE	-0.631360635557975	-0.0305676478742462	1	AGCTTGCAGGATAACGATGAAACCATTCTTGCGGTAACGAGGGATGGGGAAATGAGCCTG
AACCATTGATAACGGTATCC	yfcC	FALSE	2415513	+	FALSE	-1.6832076188593	-0.100193099652632	1	GGCATTGTGATGCGTACAGGAACCATTGATAACGGTATCCTGGCGCTTATTCGCCATACC
AACCATTGCCGCGCTCCTGG	mqo	FALSE	2303414	-	FALSE	0.489335093355048	-0.0332881653975995	1	GTCGTCAGTGACCAGCAAGGAACCATTGCCGCGCTCCTGGGGGCATCGCCAGGGGCGTCA
AACCATTGCCGCGCTGTACC	yfjD	FALSE	2747158	+	FALSE	-0.139551045888973	-0.298511900000986	1	TTTGCTGAGGTATTGCCGAAAACCATTGCCGCGCTGTACCCGGAAAAAGTCGCTTATCCG
AACCATTGCGCCTTTCAAAG	msbA	TRUE	965918	+	FALSE	-0.61458231957429	-0.480348064144102	1	ACATTCCGCCGACTGTGGCCAACCATTGCGCCTTTCAAAGCGGGTCTGATCGTGGCGGGC
AACCATTTTCATAGTCCATC	yihS	FALSE	4068726	+	TRUE	-1.40314618044679	-0.466322208541304	1	ATCCAGCTCCTGCCACCAGGAACCATTTTCATAGTCCATCAGGTACTTAATGCAGTACTC
AACCCAAGCATTATCGCCGC	fsaA	FALSE	862967	+	FALSE	-0.440387137523801	-0.311393804784705	1	CGCTGGCGGGTGTGACCACTAACCCAAGCATTATCGCCGCGGGTAAAAAACCGCTGGATG
AACCCACACAGTAGTTAGCA	torA	FALSE	1059423	-	TRUE	-0.673008854485378	-0.761135834950041	1	ATACGGCAGGAACTGCTCAAAACCCACACAGTAGTTAGCAAGGAAGTTTTTGTCGTACAG
AACCCACAGGGTGATCAGCA	ydgI	FALSE	1678188	-	TRUE	-3.48126856937789	-2.40223132568694	1	GCACCTTCCACACCAATGAAAACCCACAGGGTGATCAGCATGGTGTTTTTCACCTGTTCC
AACCCACCAGCAACCGCGCG	nikE	FALSE	3615957	-	TRUE	-0.171840499768138	-0.076745262089424	1	CCCCTGCGCGGGCGATTCTAAACCCACCAGCAACCGCGCGAGGGTACTTTTCCCGCAGCC
AACCCACCTGACGGTACTGG	dnaE	TRUE	205389	+	FALSE	-0.0434490406880056	-0.203612144577176	1	GACCTGCTGGGTGATGAGTTAACCCACCTGACGGTACTGGCGGCGAACAATACCGGCTAT
AACCCACGCCGCGTGGCAGT	radA	FALSE	4624928	+	FALSE	-0.338472558262999	-0.0802584581163322	1	TCGATCACTCGATGATGGCGAACCCACGCCGCGTGGCAGTGGGGCTGGAACAAAACCGTC
AACCCACTCCCATGGTGTGA	rrsA	FALSE	4034956	-	TRUE	-7.71312891772246	-5.21830821352798	7
AACCCACTCCCATGGTGTGA	rrsB	FALSE	4166084	-	TRUE	-7.71312891772246	-5.21830821352798	7
AACCCACTCCCATGGTGTGA	rrsH	FALSE	225173	-	TRUE	-7.71312891772246	-5.21830821352798	7
AACCCACTCCCATGGTGTGA	rrsG	FALSE	2727776	+	TRUE	-7.71312891772246	-5.21830821352798	7
AACCCACTCCCATGGTGTGA	rrsC	FALSE	3941233	-	TRUE	-7.71312891772246	-5.21830821352798	7
AACCCACTCCCATGGTGTGA	rrsE	FALSE	4207572	-	TRUE	-7.71312891772246	-5.21830821352798	7
AACCCACTCCCATGGTGTGA	rrsD	FALSE	3425381	+	TRUE	-7.71312891772246	-5.21830821352798	7
AACCCACTGACTACGCCATC	dmsA	FALSE	942123	+	FALSE	-0.453917882444007	-0.139998894634724	1	TCCGTGAAGATCCGCAGGCAAACCCACTGACTACGCCATCGGGCAAAATTGAGATTTATT
AACCCAGCATCAGGAAGCTC	caiT	FALSE	41139	+	TRUE	-0.735575606681042	-0.351592467565596	1	ACCGCTGACAATGAACACCCAACCCAGCATCAGGAAGCTCAGGTAACTACGCACGTCACT
AACCCAGCCAGTCCGGCTTA	ygiB	FALSE	3178237	+	FALSE	-0.115219942247618	-0.356240949155235	1	AGCCGCTGTTCTCCTCGAAAAACCCAGCCAGTCCGGCTTACGGTAAATATACCGACGCGA
AACCCAGGACTGGGTGGCGC	ycjF	FALSE	1383840	+	FALSE	-0.146640595877602	-0.212679790056719	1	TGGACAATGAATGCCTGGCAAACCCAGGACTGGGTGGCGCTGGGTGGATGTGCCGCTGGG
AACCCAGGCCACGCGTGGGC	flgF	FALSE	1133597	+	FALSE	0.272434343825105	-0.242869480694236	1	ATTTTTCGTTTAAGCGCAGAAACCCAGGCCACGCGTGGGCCGGTACTGCAGGCAGATCCA
AACCCAGGCTGTGTTTGCCC	glcB	FALSE	3120244	+	TRUE	-0.923244750952276	-0.151276753216045	1	GTAGCAGCGGTTGGTGACGGAACCCAGGCTGTGTTTGCCCCGGCACGCAGTTGGTCGCCC
AACCCAGTTCTACCAGGGCG	fdhF	FALSE	4296471	-	FALSE	-2.7108324759209	-0.427400012839806	1	ATCCTGTGGGGCATGGGTGTAACCCAGTTCTACCAGGGCGTGGAAACCGTGCGTTCTCTG
AACCCATACTTTCACTTCCA	rplS	TRUE	2742478	+	TRUE	-8.59890623411649	-10.7382932185452	1	CGTTTTTTGGAACCTTCAACAACCCATACTTTCACTTCCACGGTATCACCCGGACGGAAG
AACCCATATGCACCGCCCGG	agaW	FALSE	3278821	+	FALSE	-1.72698189140842	-0.215415989329829	1	CTGGATATGTTTAACGGCCTAACCCATATGCACCGCCCGGTGGTCCTCGGCCCGTTGGTC
AACCCATTGCCGCCTGCATC	corA	FALSE	4000165	-	TRUE	-1.22351917799717	-0.862281340622031	1	GTTCTGCTCGATGTTGATAAAACCCATTGCCGCCTGCATCAGGAAGTTCACCTTCTGGAA
AACCCATTGCTCATTTAACC	prmC	TRUE	1265534	+	FALSE	-1.84478997984717	-0.542661283253585	1	GACACGTCGTCGCGATGGTGAACCCATTGCTCATTTAACCGGGGTGCGAGAATTCTGGTC
AACCCCAACTGGCAGCCGTC	mpaA	FALSE	1388381	+	TRUE	-0.868355755059346	-0.562490957285348	1	CACCATTAGCATTGGCCCGTAACCCCAACTGGCAGCCGTCAGGATTCACACACAGCACCA
AACCCCACAGGCTGGCTGTG	NA	NA	957984	-	NA	-0.460047373283685	-0.261621548209051	1	CTCTCTACAACAGAAATAAAAACCCCACAGGCTGGCTGTGGGGATTAAGCAAAATTTCGG
AACCCCAGTAATCGTGCTCA	bcsC	FALSE	3684835	+	TRUE	-0.126726270921604	0.0497556902792345	1	GTAACCACCGGTGCCGCTCGAACCCCAGTAATCGTGCTCAAGGGTGACGTTAAGATCCTG
AACCCCAGTGACTATCAAGC	yijF	FALSE	4135238	-	FALSE	-0.368658744831562	-0.108340778616427	1	AAACACGCCCCACCAGCAAGAACCCCAGTGACTATCAAGCGGGCGATATTGTCTCCTGGC
AACCCCATCAATTAACCTTC	rrlA	FALSE	4037383	-	TRUE	-6.41024933496406	-8.7561875050206	6
AACCCCATCAATTAACCTTC	rrlB	FALSE	4168506	-	TRUE	-6.41024933496406	-8.7561875050206	6
AACCCCATCAATTAACCTTC	rrlE	FALSE	4209908	-	TRUE	-6.41024933496406	-8.7561875050206	6
AACCCCATCAATTAACCTTC	rrlD	FALSE	3422962	+	TRUE	-6.41024933496406	-8.7561875050206	6
AACCCCATCAATTAACCTTC	rrlH	FALSE	227601	-	TRUE	-6.41024933496406	-8.7561875050206	6
AACCCCATCAATTAACCTTC	rrlG	FALSE	2725363	+	TRUE	-6.41024933496406	-8.7561875050206	6
AACCCCATGTGCAATACCGC	ypjA	FALSE	2779435	+	TRUE	-0.209347294239869	-0.167530851647545	1	GCACTGCCCGTCTCCTGGTTAACCCCATGTGCAATACCGCCGGTATAGACAATCAGCGAG
AACCCCCCATATTAATCGCT	yehI	FALSE	2201371	-	TRUE	-0.782832069578198	-0.696584406150546	1	CGCGGTTCATTTGCCGGATAAACCCCCCATATTAATCGCTGGGTAACCAGACGGGTAAAG
AACCCCCGACATCACACGCA	flgF	FALSE	1133617	-	TRUE	-0.22954173790549	-0.713542190347814	1	TTGACGTTACTGCCTTCCAGAACCCCCGACATCACACGCAAGGTTGGATCTGCCTGCAGT
AACCCCCTCCTGCGCGTTGC	hsdR	FALSE	4582811	+	TRUE	-0.157007687773143	-0.214471287670108	1	TGCTCGCCTTTGGAGAGATAAACCCCCTCCTGCGCGTTGCGGGTGATGATCTGAATAGGC
AACCCCCTTCCTGATTCAGC	clpB	FALSE	2732084	+	TRUE	-0.619089456150316	-0.158232501631648	1	TGTTAATAAAGGACTAACCGAACCCCCTTCCTGATTCAGCAGGGCGCTCATTAAATGAAG
AACCCCGCCAGTAGCGTGGG	ydcO	FALSE	1504082	+	TRUE	-1.97702522219519	-0.578447264655037	1	AGCCAATTAATACCGCCAGAAACCCCGCCAGTAGCGTGGGTGGAGGAATAGAAAACAGAC
AACCCCGCCATTTCGGTTCA	rybB	FALSE	887216	-	FALSE	-0.069052847812923	-0.0561579937563785	1	CCCATTTTGTGGAGCCCATCAACCCCGCCATTTCGGTTCAAGGTTGATGGGTTTTTTGTT
AACCCCGCCGGACGTTGCGC	mhpD	FALSE	371843	-	TRUE	0.0991434254544758	-0.131387339679552	1	TGGCGCAGTTTTTCAGGTCTAACCCCGCCGGACGTTGCGCCGGACCGCCGATGACATACA
AACCCCGGCACATTCATGCC	yggP	FALSE	3075281	+	TRUE	-0.692566286629704	-0.226013555977413	1	TTTTTACCCACTTCGACAATAACCCCGGCACATTCATGCCCGGTAATGACCGGATGATTT
AACCCCGGCACTTCAACCTG	yghS	FALSE	3131600	+	TRUE	-2.00109633533333	-0.524816845305012	1	ATTGCGGGCCATCAAAGCGAAACCCCGGCACTTCAACCTGCGGGTAGCGGTCGGTGATGA
AACCCCGGGTGCTGCTAATG	fimA	FALSE	4541656	+	FALSE	-0.214558372169108	-0.238420072313005	1	TATTTTGCAACCGGGGCCGCAACCCCGGGTGCTGCTAATGCGGATGCGACCTTCAAGGTT
AACCCCGTTCCGCCTCGCAA	NA	NA	4287243	+	NA	-0.684671017135691	-0.382304261402943	1	AAACGGTCTGTTAAGCCAATAACCCCGTTCCGCCTCGCAAGGGGCGGAAAACACAATGGA
AACCCCTTCCGGGATGAGGT	NA	NA	733522	-	NA	-0.547296537453479	-0.251150183125708	4
AACCCCTTCCGGGATGAGGT	rhsA	FALSE	3763051	-	TRUE	-0.547296537453479	-0.251150183125708	4
AACCCCTTCCGGGATGAGGT	rhsC	FALSE	731651	-	TRUE	-0.547296537453479	-0.251150183125708	4
AACCCCTTCCGGGATGAGGT	rhsB	FALSE	3620060	-	TRUE	-0.547296537453479	-0.251150183125708	4
AACCCGAAAACATGAGTACC	NA	NA	4130310	-	NA	0.161841655012858	-0.324508871803281	1	ATATTTCATTAGAAACCATAAACCCGAAAACATGAGTACCGGGCATTATTAAATTTCTGA
AACCCGAGGTTGTCCTGCGC	yecE	FALSE	1949567	+	FALSE	-2.01692367418152	-0.580979668998027	1	CACGCTTTACGCCCTGCCGAAACCCGAGGTTGTCCTGCGCTGGCGTGAGCAGACCACAGA
AACCCGATCCTGATGGCCTG	yjhF	FALSE	4518989	-	FALSE	0.16825440470646	-0.0733829197502697	1	TGGTTTCGGGTATGGATATTAACCCGATCCTGATGGCCTGGGGCGTGGCCGCATTCCTGC
AACCCGATGCGCAGATCATC	C0465	FALSE	1970830	+	FALSE	-0.787568899520851	-0.19845214349656	1	GCCGCGAAATTGAAATAAAAAACCCGATGCGCAGATCATCGGGTTCATTTCAATTGAGGA
AACCCGATGGACCTGAAACG	groL	TRUE	4369402	+	FALSE	0.0147860081246756	0.0320352896228083	1	AAGCTGTTGCTGCGGGCATGAACCCGATGGACCTGAAACGTGGTATCGACAAAGCGGTTA
AACCCGATGGGCAGGTACTC	yfhM	FALSE	2649005	-	FALSE	-2.42287204138571	-0.333689860968519	1	CATCAAGTTAGACGTGATTAAACCCGATGGGCAGGTACTCAGGAGCGTCGTTAGTCAGCC
AACCCGCAATCGGTCGCGAT	yqcE	FALSE	2899571	+	FALSE	-0.122195593798115	-0.142364998184231	1	CCCTGCTCGTCACGAACTCTAACCCGCAATCGGTCGCGATGGGGATTGGCCTGATTTTAC
AACCCGCATTCTCTTTCACG	rlmM	FALSE	2939166	+	TRUE	-0.65615402931067	-0.632681173314197	1	ATAACATTCATAAATGACATAACCCGCATTCTCTTTCACGCGGGCAAAACCGAAAATTTC
AACCCGCCAGTTTGTGCCAC	cynT	FALSE	358628	+	FALSE	0.00238546328517382	-0.196188120346862	1	ATCGCAGCTTTTGACGGCGCAACCCGCCAGTTTGTGCCACTGGCCGCTAATCCTCGCGTT
AACCCGCGAGCAAACTTACC	mtgA	FALSE	3347259	-	FALSE	-1.51124879742538	-0.0535666487689094	1	GGCACAACGTTATTTCCACAAACCCGCGAGCAAACTTACCCGGTCGGAAGCTGCATTACT
AACCCGCGATCTTCAGCCAG	yqgE	FALSE	3091187	-	TRUE	-2.47674886826279	-1.64464969765755	1	AGGGCGGAGTATGCAAAATAAACCCGCGATCTTCAGCCAGCGGACCGCCGAGCATAACCG
AACCCGCGCCCGCCAGCACC	rep	FALSE	3958753	-	TRUE	-8.32496140512498	-9.22027491354239	1	GATAACACGAGTTTTACCGGAACCCGCGCCCGCCAGCACCAGGCAGGGGCCGGTAACGAA
AACCCGCTATTGCAGGATCC	ccmF	FALSE	2292421	-	FALSE	-0.286771190732594	-0.127694656749223	1	CGATTGAAGGTCGCGATCTTAACCCGCTATTGCAGGATCCGGGGCTGATCTTCCATCCGC
AACCCGCTGCAAGACCACGA	dacC	FALSE	879970	-	TRUE	0.71503051026328	-0.228388665941029	1	AAAAAGGAATAAAAATGCAGAACCCGCTGCAAGACCACGAAGGAGAGAGGAGTATTGCGT
AACCCGGAGCTGACCCAACG	livK	FALSE	3595186	-	FALSE	-2.78360998828583	-0.594323763997778	1	TGATCTCGCCGGGAGCGACCAACCCGGAGCTGACCCAACGCGGTTATCAACACATTATGC
AACCCGGCGGAAGTGCGTGC	eutL	FALSE	2554127	-	FALSE	-0.724580241944795	-0.389555922595535	1	TGATTATGCTTGGTGGGCCAAACCCGGCGGAAGTGCGTGCAGGTCTGGATGCGATGATTG
AACCCGGCGTGCGCAGGTGC	serB	FALSE	4623229	-	TRUE	-0.449379771875776	-0.421063046267796	1	GTCCATATCCATCACCAGCAAACCCGGCGTGCGCAGGTGCGGGATTTTCCCCAGCGGGGC
AACCCGGTTGAGCATATCGC	atoE	FALSE	2323297	+	FALSE	-0.582610002399126	-0.53170366969076	1	TGTTGGCTGCAACACCGGGCAACCCGGTTGAGCATATCGCCGGGCTGATCCCGGTGGGCG
AACCCGTACTTCACCGTAGA	bamA	TRUE	199371	+	FALSE	1.1003151403677	-0.183937616624128	1	ATGCTGAACTGTCGGTAACCAACCCGTACTTCACCGTAGATGGCGTAAGCCTCGGTGGTC
AACCCGTCATCAGCTTTGTC	dacD	FALSE	2080382	+	TRUE	0.197659821243562	0.0153740683232296	1	GATAGCGCGATCCACGACATAACCCGTCATCAGCTTTGTCAGGCTGGCGGGATTGCGCTG
AACCCGTGGTAAGCCCGTCG	insO-2	FALSE	4507490	+	FALSE	-0.377649577513914	-0.312502245551327	1	GCACTGGAAATGGCATGGGAAACCCGTGGTAAGCCCGTCGGGGTGATGTTCCAAGCGATC
AACCCGTTCTGGATCATCAT	dtpA	FALSE	1711786	+	FALSE	-0.338562775644925	-0.205371819816593	1	CTGAGCAGTATCAGGCACTGAACCCGTTCTGGATCATCATCGGTAGTCCGATTCTGGCCG
AACCCGTTTGGTTTCATTGG	speC	FALSE	3106441	-	FALSE	-0.0481375708156555	-0.218630787974544	1	TCTATCTGGAAGCTTCACGCAACCCGTTTGGTTTCATTGGCGGTATTGATGCGCACTGTT
AACCCTATGGCGACATACAT	ybhM	FALSE	820178	-	TRUE	-0.188161667433796	-0.417568718094077	1	CATACATACAAAGTAATAATAACCCTATGGCGACATACATTGGTGGTGAATCATATTTGG
AACCCTCACCTTGCAGGGTC	queE	FALSE	2903413	+	TRUE	-0.945101589313591	-0.298042149583001	1	GGCGGGAACGCCGGTAAAGTAACCCTCACCTTGCAGGGTCTGGAACATCTCGTTAATCGG
AACCCTCGGCGACATCTACC	pstS	FALSE	3909158	-	FALSE	-0.125243937718898	-0.230860021606618	1	GAACTGGTGCTGGATGGTAAAACCCTCGGCGACATCTACCTGGGCAAAATCAAGAAGTGG
AACCCTCGTGCTTTTGCGCG	NA	NA	4148432	-	NA	-0.23024158528556	-0.0110805322776873	1	GCTAATCTTCCTCTTCTGCAAACCCTCGTGCTTTTGCGCGAGGGTTTTCTGAAATACTTC
AACCCTGAAACCGGAAGGTC	ompA	FALSE	1018571	-	FALSE	-0.826012867166373	-0.469213321303207	1	CTGTTCAACTTCAACAAAGCAACCCTGAAACCGGAAGGTCAGGCTGCTCTGGATCAGCTG
AACCCTGACGGCCATTTTCA	mdtK	FALSE	1742479	+	FALSE	-0.299456568642893	-0.348318820621936	1	ATGGTGGGTGTCTGTATGGCAACCCTGACGGCCATTTTCACGGTTTCACTGCGGGAGCAA
AACCCTGATAAGCACCATTT	xdhD	FALSE	3020990	-	TRUE	0.47935196949876	0.0228257731980418	1	GTTACCTTTCGGTGCGCCATAACCCTGATAAGCACCATTTGGGCAAATGTTGCTGTAGTA
AACCCTGCCCCATGAGATAT	NA	NA	3107246	+	NA	-2.47802327516637	-0.850590622168189	1	GAATACCGGACAAGGTGGAAAACCCTGCCCCATGAGATATGGGTCAAACTGGTCACCAGC
AACCCTTAAGTTAGCGCTTA	NA	NA	16728	+	NA	-0.748394156824674	-0.338020473711977	6
AACCCTTAAGTTAGCGCTTA	NA	NA	608571	+	NA	-0.748394156824674	-0.338020473711977	6
AACCCTTAAGTTAGCGCTTA	NA	NA	607232	-	NA	-0.748394156824674	-0.338020473711977	6
AACCCTTAAGTTAGCGCTTA	NA	NA	15389	-	NA	-0.748394156824674	-0.338020473711977	6
AACCCTTAAGTTAGCGCTTA	NA	NA	2513636	+	NA	-0.748394156824674	-0.338020473711977	6
AACCCTTAAGTTAGCGCTTA	NA	NA	2512297	-	NA	-0.748394156824674	-0.338020473711977	6
AACCCTTACTAACCGAAGCC	NA	NA	4447116	+	NA	-6.54025222002861	-4.93782205901435	1	ATTTATCGCGGGCATAAAAAAACCCTTACTAACCGAAGCCCGGCGTTCAGGGTTATTACG
AACCCTTTCCCGTCCGTATG	nrfA	FALSE	4286341	+	FALSE	-0.735690636517677	-0.239395829989515	1	GCCAAAGGCAAACCGGAGTTAACCCTTTCCCGTCCGTATGCGGCTCGCGCGATGGAAGCC
AACCGAAATCACGCTGACCA	ppiA	FALSE	3489905	+	TRUE	-0.771384768597618	-0.147298212802116	1	CACTTTACCAAATACCGCGTAACCGAAATCACGCTGACCATGGTCAAGGAAGGCGTTATC
AACCGAACAGAACGGCAAGC	fdnH	FALSE	1548757	+	FALSE	-1.61412854556983	-1.5912276577261	1	ACGGTGATGCGCTTTAGCGAAACCGAACAGAACGGCAAGCTGGAGTGGCTGATCCGTAAA
AACCGAAGAACACGGCGGTG	insCD-6	FALSE	4497291	+	FALSE	-2.43189353563573	-0.408240104268153	7
AACCGAAGAACACGGCGGTG	insCD-5	FALSE	3185205	+	FALSE	-2.43189353563573	-0.408240104268153	7
AACCGAAGAACACGGCGGTG	insCD-2	FALSE	1466176	-	FALSE	-2.43189353563573	-0.408240104268153	7
AACCGAAGAACACGGCGGTG	insCD-3	FALSE	2067207	-	FALSE	-2.43189353563573	-0.408240104268153	7
AACCGAAGAACACGGCGGTG	insCD-1	FALSE	381571	+	FALSE	-2.43189353563573	-0.408240104268153	7
AACCGAAGAACACGGCGGTG	insCD-4	FALSE	2994625	-	FALSE	-2.43189353563573	-0.408240104268153	7
AACCGAAGAACACGGCGGTG	insD	FALSE	1649329	+	FALSE	-2.43189353563573	-0.408240104268153	7
AACCGAATCACCATTGCCAA	yaiL	FALSE	376254	+	FALSE	-0.908702029849202	-0.556382505109992	1	TGAAGCAGCTTATTGAAATGAACCGAATCACCATTGCCAATGGCGATATTGGTTTTAACT
AACCGACACGGCGGCGGCGC	narK	FALSE	1278400	+	FALSE	-2.51283268576655	-0.87273321737803	1	CGTGCGATGCGTGAAGCGGCAACCGACACGGCGGCGGCGCTGGGTTTCATCTCTGCGATT
AACCGACATCATCAAAGAGC	yhgF	FALSE	3537272	+	FALSE	-0.87938288655921	-0.875564134756668	1	AAATTCGGTGTGCCGACGGTAACCGACATCATCAAAGAGCTGGAAAAACCGGGTCGCGAT
AACCGACCAGGGTCCGGTAC	slyD	FALSE	3476201	-	FALSE	-1.52112317552666	-0.252494425126173	1	GGTATGCGTTTCCTGGCTGAAACCGACCAGGGTCCGGTACCGGTTGAAATCACTGCGGTT
AACCGACCTCATCCCGGAAG	rhsA	FALSE	3763070	+	FALSE	-0.932817021968183	-0.275971755807677	4
AACCGACCTCATCCCGGAAG	rhsC	FALSE	731670	+	FALSE	-0.932817021968183	-0.275971755807677	4
AACCGACCTCATCCCGGAAG	NA	NA	733541	+	NA	-0.932817021968183	-0.275971755807677	4
AACCGACCTCATCCCGGAAG	rhsB	FALSE	3620079	+	FALSE	-0.932817021968183	-0.275971755807677	4
AACCGACGCTGATGAAACGT	NA	NA	2085263	+	NA	-0.46412048623144	-0.302534063712657	1	ATTGGTTTGAAGCAAAAAATAACCGACGCTGATGAAACGTCGGTTTTTAGTCATTTTTTG
AACCGACGGTTCCAGCACGC	ydgA	FALSE	1688550	+	FALSE	-0.326485907916184	-0.110883655427869	1	TTGACCTTTAATAATCTGAAAACCGACGGTTCCAGCACGCTGGCAAGTTTTGGTGAGCGT
AACCGACTGGCGCGGCTATG	sfmD	FALSE	561109	+	FALSE	-1.59663702332776	0.0408942358164417	1	GAAAATCAAACTGGCATTTTAACCGACTGGCGCGGCTATGCGGTGATGCTGTATGCCACG
AACCGACTGGTATTGAGCAT	psuK	FALSE	2256645	-	FALSE	-0.188614852031179	-0.315718360599574	1	GGTTCCATCAACATGGCCTGAACCGACTGGTATTGAGCATGGGCGGCGACGGCGTTTATT
AACCGACTTTTCGGTCTGCC	yhhT	FALSE	3610905	-	TRUE	-0.186479963519481	-0.0380033027495895	1	ACTTGTCGCCTCATCCCGGTAACCGACTTTTCGGTCTGCCCGGCCCCAGTAAAATCGCCA
AACCGAGAACGGACGTAGCG	pflD	FALSE	4143037	+	FALSE	-0.0683123197353451	-0.122268601471652	1	ACCGCACTGCTCGGCGGGTTAACCGAGAACGGACGTAGCGCGGTGAACGTGCTTTCGTTC
AACCGAGACATTACCCGCGA	rihC	FALSE	27396	-	TRUE	0.135824548738938	-0.197550733644805	1	GCATTGCGGGTAGTTTTCTCAACCGAGACATTACCCGCGACGGTGGTCATCAGTTGCAGG
AACCGAGCGGATCGTGTGAT	yddW	FALSE	1565944	+	TRUE	-0.791885427885802	-0.349671071245908	1	TGCCGCGCCTCGGGTATCGGAACCGAGCGGATCGTGTGATCGGTTACGCCACACGCCTGC
AACCGAGCTGGCCGTCTCCG	cysS	TRUE	554426	+	FALSE	-0.946643158552346	-0.222885662810894	1	GAAGATGTCGAAAGAGGGCGAACCGAGCTGGCCGTCTCCGTGGGGCGCGGGTCGTCCTGG
AACCGATAAATTATTCGCTG	dinI	FALSE	1120576	+	TRUE	0.262527995392552	0.158804135327838	1	TCTTCTTTTGTCGCGCCAATAACCGATAAATTATTCGCTGCGGCATAACGTACCGATACG
AACCGATCAGCGTTTTTGGC	yceJ	FALSE	1117898	-	FALSE	-5.03037523439576	-4.22300575242244	1	GATCTCAACTGCCGATGGTAAACCGATCAGCGTTTTTGGCTGGTTTGACGTCCCCGCGAC
AACCGATCATGCTGGCGGGC	purL	FALSE	2692318	-	FALSE	-1.77219838453706	-0.314958749901781	1	AGAGCTGCGCGGTTATCACAAACCGATCATGCTGGCGGGCGGGATCGGCAACATTCGCGC
AACCGATCTCACTTTCTCTC	yghO	FALSE	3127643	-	FALSE	-1.78591913926853	-0.201489982397193	1	CTGGCGTGGTGGATGCAGCGAACCGATCTCACTTTCTCTCCGGCGCTAAAAAAACTGATG
AACCGATGCCTGATGCGACG	NA	NA	4233499	+	NA	-1.38088696024318	-0.310420937155235	1	GCGTTCACGCCGCATCCGGCAACCGATGCCTGATGCGACGCGGTCGCGTCTTATCAGGCC
AACCGATTATGTTGTGCAAC	NA	NA	3109209	-	NA	-0.159297968594655	-0.292477040300816	1	AAACTGCGTAGTGTACTGGCAACCGATTATGTTGTGCAACAGGACGCGTTACAGAAAGAG
AACCGATTGCCGGATACGGA	pagP	FALSE	656120	+	FALSE	-2.74883538902247	-0.638556312924504	1	GGACTCGTGGAACAAATGGGAACCGATTGCCGGATACGGATGGGAAAGTACCTGGCGACC
AACCGATTGGTTTAGCCAAA	rsmF	FALSE	1919610	+	FALSE	-1.09746109152424	-0.00624005221429693	1	ATTGGTTACTTTCCAGCATCAACCGATTGGTTTAGCCAAACGGATTGGTTCGCGATTGAA
AACCGCAAATCCCACACACG	hyfG	FALSE	2607228	-	TRUE	-0.452401395883678	-0.226462279819981	1	ATAGGCCACACTGTGGGCAAAACCGCAAATCCCACACACGCGGTCCGATAAGAAGGTCAC
AACCGCAATATGTTTGAACG	NA	NA	250411	+	NA	-0.322229142747453	0.328963038405899	1	TGCTGATTAAAGACGACCAGAACCGCAATATGTTTGAACGCGGCAGCGCGAAGATTATGC
AACCGCAATCAGCTGACCGA	ulaA	FALSE	4419003	-	TRUE	-0.565948550335612	-0.529860920595742	1	CCGCAGGCGACCAGGATGCCAACCGCAATCAGCTGACCGATGGTGCCCCACATAAAGCCC
AACCGCACCAGGCATCAAAG	yeiP	FALSE	2263909	+	FALSE	-1.14166941745814	-0.382016298168979	1	GTTGATCTGGAAATCGTTGAAACCGCACCAGGCATCAAAGGGGCATCTGCCAGCGCCCGT
AACCGCACGGGCAATGTCAC	yoaA	FALSE	1889400	+	TRUE	0.0345946084462195	0.0180737670060577	1	GATGGTATCGCAAGGAAACGAACCGCACGGGCAATGTCACGGGTGCGTGGCGCGGGCGGC
AACCGCACTGCAGTGATTGC	dtpC	FALSE	4354193	-	FALSE	-0.171820815198895	-0.158243884423122	1	TTGCCGACCGCCTGCTCGGCAACCGCACTGCAGTGATTGCCGGCGCGCTGTTAATGACCC
AACCGCACTGGTCAGCAATA	hsdM	FALSE	4580741	-	FALSE	-3.03281750469132	-0.623821466919618	1	ATCACCGAGCCGAAACAAATAACCGCACTGGTCAGCAATATGGATTCGCTGGACTGGTAC
AACCGCACTTTATCAATTAC	NA	NA	715679	-	NA	-0.257397157801945	-0.0911196070921122	1	GTTAATAAAGATTTAGCCGAAACCGCACTTTATCAATTACAGGTGACAACAAAATCACCG
AACCGCAGATGGCGTCTATA	yeeJ	FALSE	2045058	+	FALSE	-1.51306481386971	-0.228839360784703	1	GTCACTACAGACTGGAAAGAAACCGCAGATGGCGTCTATAAGGCGACCTATACCGCCTAT
AACCGCATGGGAAGGTGAAA	mdtL	FALSE	3890494	-	TRUE	-4.71063047990937	-0.559282264049883	1	AGCGTGATACCAAACAGAGAAACCGCATGGGAAGGTGAAACGGCAAGAGTGATCCCCGCC
AACCGCATTCGCAGTCCCCA	fruA	FALSE	2258278	+	TRUE	-2.4021212328784	-0.489399006236298	1	CCGAGGATCGCCCCCAGCAGAACCGCATTCGCAGTCCCCATGGTCTGCAGCCAGTGAGTC
AACCGCCAAAATTCTCAGTC	nadA	FALSE	781607	+	FALSE	-0.686912088341216	-0.223035944273965	1	GGGGTGAGATTTATGGGAGAAACCGCCAAAATTCTCAGTCCGGAAAAAACAATTCTGATG
AACCGCCAGATCGGATTTAT	yegU	FALSE	2178604	-	TRUE	-0.621068196588168	-0.0876020302381264	1	GCGATGACTACCGCGCCTGCAACCGCCAGATCGGATTTATGGGTCGGGCTGGACGCCAGC
AACCGCCAGTGAACAGGTTC	pepT	FALSE	1186170	-	TRUE	-0.708345488594651	-0.0495260619682506	1	ATGCTTACCATGATAGTTGTAACCGCCAGTGAACAGGTTCGGGCACGGTAATCCCATAAA
AACCGCCCACAACATGCCGC	lsrA	FALSE	1600306	+	FALSE	-0.177371806640999	-0.341681565640327	1	TATGGCTGGAGTTACCTGGTAACCGCCCACAACATGCCGCCGGAACGCCGGTGCTGACAC
AACCGCCCCTGACGATGCTC	NA	NA	3103563	+	NA	-1.34949583993234	-0.50777496763093	1	CCGCCGCCGATAATTCCATTAACCGCCCCTGACGATGCTCAGGGGCAAAAATGTTATCCA
AACCGCCCGCCTGTTCCAAC	gsiA	FALSE	866934	-	TRUE	-0.0698548783188706	-0.184578379525662	1	CATTTTATCGCACTGTACTAAACCGCCCGCCTGTTCCAACAGGCGCATCAATGCCAACGC
AACCGCCGAACAAAAGCTGC	yjdC	FALSE	4361091	-	FALSE	-0.75239421849647	-0.171972026724833	1	CTGATGCTGGACGAAACGCAAACCGCCGAACAAAAGCTGCTGGCACGTTATCAGGCGTTA
AACCGCCGACTTTCTGCTAC	tamA	FALSE	4441104	+	FALSE	-0.168779901945931	-0.255790598526209	1	CGAAAGATCTGGCAGAACTGAACCGCCGACTTTCTGCTACCGGCTGGTTTAACTCGGTGG
AACCGCCGCATCTACCGCGC	dgoD	FALSE	3870551	+	TRUE	-0.198620579536394	-0.230436484310128	1	CGAATTTGTGCCACGGTGTTAACCGCCGCATCTACCGCGCGGGAGTTATCAATTAGCCCC
AACCGCCGCTTACCAGCAGG	hcaE	FALSE	2668403	+	FALSE	0.468123528576654	0.143293621981834	1	TGGCAGGAAGTGCTCGATAAAACCGCCGCTTACCAGCAGGAGGTGATGAAATGAGTGCGC
AACCGCCGCTTCCATCACCC	gpmM	FALSE	3784505	-	TRUE	-0.887451532542292	-0.232325442247822	1	TCCAGCGCTTCAACCGCTTTAACCGCCGCTTCCATCACCCCGGTGTGACCTACCATGTCG
AACCGCCGTTTAATCACCGA	cynX	FALSE	359543	-	TRUE	-4.23631530014897	-1.42762621794834	1	CCAGTGGCGTGCGCTGCTGAAACCGCCGTTTAATCACCGAAGGCATCACCGCCTGAATGA
AACCGCCTTATCCAACCTAC	NA	NA	2302775	-	NA	-0.322425662899416	-0.18122962874443	2
AACCGCCTTATCCAACCTAC	NA	NA	2303001	-	NA	-0.322425662899416	-0.18122962874443	2
AACCGCCTTATCCGACCTAC	NA	NA	2302662	-	NA	-0.177086383498042	-0.230058814453892	2
AACCGCCTTATCCGACCTAC	NA	NA	2302888	-	NA	-0.177086383498042	-0.230058814453892	2
AACCGCCTTTCACTGCCGGA	glnA	FALSE	4055541	+	TRUE	-1.2923384358329	-0.394160601733322	1	TACCGGTGGAACCGGGAAGTAACCGCCTTTCACTGCCGGACGGTGACCTTTGTTACCACC
AACCGCGAATCGCTTCCCAC	NA	NA	4320585	+	NA	-0.371379062937456	-0.184733236073241	1	GCAGGTTTGTTGGAACTGGAAACCGCGAATCGCTTCCCACAGGGTGACGCCGATCCCGCC
AACCGCGACGGAAGCGATAG	lysP	FALSE	2245378	+	TRUE	-5.82356417370326	-3.30886452468377	1	GTCGTGTCCCTGCAATACGTAACCGCGACGGAAGCGATAGTGGCTAATGGCAATCCCCAG
AACCGCGATCACAACGGCAA	ygjK	FALSE	3228284	+	FALSE	-0.248050028739291	-0.0784340966584327	1	ATCACGACTGGTGGTTACGTAACCGCGATCACAACGGCAACGGCGTGCCGGAATATGGCG
AACCGCGCAGCATCTGCGGC	plsB	TRUE	4253145	+	TRUE	-7.48866456788502	-6.61731983414415	1	GAGATTACGCAGCTTGCTTAAACCGCGCAGCATCTGCGGCAGGCTCTCTTTCTCTTTCGT
AACCGCGCAGGTTTGCAATC	envC	FALSE	3784898	+	FALSE	-3.47381432641659	-0.967532239014489	1	TACCATGACACGGGCCGTGAAACCGCGCAGGTTTGCAATCAGGCCCATCATCTACGCCAG
AACCGCGCATCTGGGGAACG	coaD	TRUE	3808042	+	FALSE	-0.114740661432235	-0.0394125950894797	1	GTGGCACTGGCACAGCAGGCAACCGCGCATCTGGGGAACGTGGAAGTGGTCGGGTTTAGT
AACCGCGCCGAGTAAGGAGT	sapD	FALSE	1350914	-	FALSE	-1.46239054536776	-0.856841332694042	1	TACTGCGGTCAAACAGTGGAAACCGCGCCGAGTAAGGAGTTGGTGACGATGCCACATCAT
AACCGCGCTGGTCGGCGTAC	yhhT	FALSE	3610136	+	FALSE	-0.7038079072083	-0.212571845341878	1	GTGGTGATGCTGATCGCACTAACCGCGCTGGTCGGCGTACTGGCGGCATCGTTTAACGAA
AACCGCGGTCAGCCAACGTT	yjjJ	FALSE	4620505	+	FALSE	-2.23185417906567	-2.81729648441812	1	AAATTCACCGTACCACAGCAAACCGCGGTCAGCCAACGTTGGGGTGACCTGCTAATTGCT
AACCGCGTACCTCGGAAAAC	mtlD	FALSE	3773133	+	FALSE	0.224638553690268	0.284031564448402	1	CTGAACACGGGTCATGCTATAACCGCGTACCTCGGAAAACTGGCCGGTCATCAGACCATT
AACCGCGTTACCTGCACTGG	deoA	FALSE	4616991	-	TRUE	0.537638542840304	0.147994639259353	1	TGCACCGCTTCACGAACTTCAACCGCGTTACCTGCACTGGAGGCCAGTACCTGATTCATG
AACCGCGTTGGGTCAGCTCC	livK	FALSE	3595205	+	TRUE	0.428281229216719	0.378809198715942	1	AGTACGCATAATGTGTTGATAACCGCGTTGGGTCAGCTCCGGGTTGGTCGCTCCCGGCGA
AACCGCGTTTGGTGCGCTGA	hypD	FALSE	2851216	+	FALSE	-0.150867038372892	-0.00872475391575351	1	GGTAACACCTGTAATCCTCAAACCGCGTTTGGTGCGCTGATGGTTTCCTCCGAAGGAGCG
AACCGCTCAGGGTTTGCAGC	thiH	FALSE	4188808	-	FALSE	-0.325192606357124	-0.377650116660765	1	GAAGCGGTTGCTGCCGCGTTAACCGCTCAGGGTTTGCAGCCGGTATGGAAAGACTGGGAC
AACCGCTCCTACGCAAGCTT	otsA	FALSE	1978225	+	TRUE	-0.331126665727235	-0.0846430941041552	1	AGTTCCACTTACGGGAGATTAACCGCTCCTACGCAAGCTTTGGAAAGGTAGCAACTTTAT
AACCGCTGCCTGCGAAAGCG	ydcR	FALSE	1508919	+	FALSE	-0.42378252266006	-0.699103094972531	1	ACTTTATTTTGGACGGGAAAAACCGCTGCCTGCGAAAGCGTGGGATCGCCACGATGGCGT
AACCGCTTCGCCGGAAGTGA	gcd	FALSE	140376	-	FALSE	-2.11138527995205	-0.882017582537193	1	TATCATGAAGCCAAAGCAGAAACCGCTTCGCCGGAAGTGATGGCGGATTGCCCGCGTCGT
AACCGCTTTTGCCCAACTTG	cdd	FALSE	2229904	+	FALSE	-0.627454881917023	-0.491714156414189	1	GCCATGCATCCACGTTTTCAAACCGCTTTTGCCCAACTTGCGGATAACTTGCAATCTGCA
AACCGGAACAGGCGCTGCGC	thiL	TRUE	435627	+	FALSE	-0.504094801489555	-0.465835258021431	1	TGCGCTTTCTCGCCATGTTGAACCGGAACAGGCGCTGCGCTGGGCGCTCTCTGGCGGTGA
AACCGGACTGCCTTTAATCA	yoaD	FALSE	1896872	-	TRUE	-0.343200139783357	-0.149451727864331	1	GCAGGCGTCCATTGAATCAAAACCGGACTGCCTTTAATCAGGGCACGGTCGATCGTCAGG
AACCGGAGAGTTCGGCGCTT	pta	FALSE	2414681	-	TRUE	-3.81029511492118	-2.87167164426636	1	AACACGGTAGCGCGACCTGCAACCGGAGAGTTCGGCGCTTTGGATTTCGCAACGTCAGCC
AACCGGATTAATGATGCTGG	ndh	FALSE	1166567	+	FALSE	0.270268782321197	-0.204607674731887	1	GCGCTGCATGGTTACTTTAAAACCGGATTAATGATGCTGGTGGGGAGTATTAACCGCGTT
AACCGGCAAACAGGGTTTCG	yfjY	FALSE	2774629	-	TRUE	-2.524001065476	-0.814671180861298	1	TACCTCGGTACTGCTAATAGAACCGGCAAACAGGGTTTCGTGGGCAATCAACTGGTTCTG
AACCGGCAAGGTCAGTTTTC	yfhM	FALSE	2648164	-	FALSE	-0.448264443237713	-0.342366019121417	1	CTGGATCTGAAAGCGGACGAAACCGGCAAGGTCAGTTTTCCGGTAGAGTGGGGCGCTTAT
AACCGGCACATTGCTGGGCG	lsrK	FALSE	1597543	-	FALSE	-1.44813834602826	-0.334038419523087	1	ATTCTTTCTCCTGTCAAAGAAACCGGCACATTGCTGGGCGTGGTAAGTTCACAAGCGGCG
AACCGGCACGAAACTCGCTC	araC	FALSE	71202	-	TRUE	-1.74228250397685	-0.393860077135841	1	ATCATTCACTTTTTCTTCACAACCGGCACGAAACTCGCTCGGGCTGGCCCCGGTGCATTT
AACCGGCAGCGATGCCTGGC	hemB	TRUE	388669	-	FALSE	-1.11695692046935	-0.366601630200629	1	ATCTCTCACCATACCGATGAAACCGGCAGCGATGCCTGGCGGGAAGATGGACTGGTGGCG
AACCGGCGCCTGTAATGTAC	yhbY	FALSE	3326039	+	FALSE	-0.783496687587421	-0.0200423496631315	1	GTGGAAGCTATCGTGCGCGAAACCGGCGCCTGTAATGTACAGGTCATCGGTAAAACGCTG
AACCGGCGGTACGCTGGAAC	agaW	FALSE	3278896	+	FALSE	-1.5985551044443	-0.344367832338227	1	GATCTGCATACCGGAATTTTAACCGGCGGTACGCTGGAACTGGTGTGGATGGGGCTGGCC
AACCGGCGGTATTTTGCGCG	ddpA	FALSE	1559944	+	TRUE	-0.465970254251779	-0.332076074154809	1	TTTCAGCATAAATGGTCCGGAACCGGCGGTATTTTGCGCGAGGAAGCCGCGAGCATCATC
AACCGGCGTTAACTTCGGTG	gltB	FALSE	3356907	+	FALSE	-2.14947265081907	-0.0741941332343149	1	ATCGTCTGCATTCTGGGTAAAACCGGCGTTAACTTCGGTGCGGGCATGACCGGCGGTTTC
AACCGGCTCTTTAACGCGTA	NA	NA	2509432	+	NA	-1.99024003977608	-0.0324979709149976	1	TGCGTCTTATCAGGCCTACAAACCGGCTCTTTAACGCGTAGGGCGGATAAGGCGTTTACG
AACCGGCTCTTTACGCGTCC	feaB	FALSE	1446012	-	TRUE	0.215615288078048	-0.0709859826249106	1	ACAATTCCCGCCACTACGCCAACCGGCTCTTTACGCGTCCAGGCCTGATAACGCGCCCCC
AACCGGCTGGCCTAACATTG	acnA	FALSE	1334558	-	TRUE	-2.7749668591699	-0.148052681401711	1	ACATCCGGGATAAGCATGGAAACCGGCTGGCCTAACATTGCGGCTTCTGCTTCGATCCCA
AACCGGCTTACAGCACCTGA	apbE	FALSE	2309070	-	FALSE	-0.360984087108924	0.0789305347067669	1	ATCGATGCGATGAAAGCCAAAACCGGCTTACAGCACCTGACGGTCATCAATCAGTCGCAT
AACCGGGCGACAGGTGGCGA	cueO	FALSE	137544	+	FALSE	-1.15478814748958	-0.403368654387525	1	CATCCGCATCAGCACGGCAAAACCGGGCGACAGGTGGCGATGGGGCTGGCTGGGCTGGTG
AACCGGGCTACCGAATCGGC	yeaP	FALSE	1876296	+	FALSE	-0.380609611831429	-0.355545264692627	1	CAATCGTATACCGACTCGTTAACCGGGCTACCGAATCGGCGGGCGATTTTTGAAAATCTG
AACCGGGCTTTGCACGCCGG	yejA	FALSE	2271917	-	TRUE	0.694863340077067	0.596264615842619	1	TGGTTGATCAGCGAGTCGATAACCGGGCTTTGCACGCCGGGGGCATTATAAGTGGAATTG
AACCGGGTTAAGCACCAGCT	cydA	TRUE	771195	-	TRUE	-4.49996158440119	-5.51921090899186	1	TGAACGAATTTCACCTGAGCAACCGGGTTAAGCACCAGCTCGGAGAAGCTCACCATCTCC
AACCGGTAACCAATGCCAGT	yehU	FALSE	2211110	-	FALSE	-2.68576139860302	-1.02261143118525	1	AGACAATGCCGGTTTGTATCAACCGGTAACCAATGCCAGTGGGCTGGGGATGAATCTGGT
AACCGGTACCGGACCCTGGT	slyD	FALSE	3476220	+	TRUE	-0.656098751376981	0.174021541698198	1	TCTTCAACCGCAGTGATTTCAACCGGTACCGGACCCTGGTCGGTTTCAGCCAGGAAACGC
AACCGGTACGGGGGCACGCC	lpxK	TRUE	967710	-	TRUE	-5.35789912280382	-4.86743727233979	1	GTGAGATTACCAACCACGACAACCGGTACGGGGGCACGCCAGGCGCGCTTCAGTTTTAGT
AACCGGTCAATCGCATTCTG	wecB	FALSE	3968934	+	FALSE	-0.342694528095981	-0.0680942496496027	1	TCTCAACCCGAACGTCAGAGAACCGGTCAATCGCATTCTGGGGCATGTGAAAAATGTCAT
AACCGGTGCGGTTATCTGGT	lhr	FALSE	1730665	+	FALSE	-0.207027740207677	-0.352251001560594	1	ATGCTCGATGAATTACTGGCAACCGGTGCGGTTATCTGGTCGGGGCAAAAAAAACTGGGT
AACCGGTTCAGTCTGGAAAC	bamB	FALSE	2635580	+	TRUE	-6.81785954322372	-8.57205260146471	1	AGCAGTTTGCCGTCAGCGGCAACCGGTTCAGTCTGGAAACCGGAACTATCAACTTTTTGC
AACCGGTTGTATTTTCTGTC	murE	TRUE	93624	-	TRUE	-6.04659550664648	-9.03215950384172	1	ATGCTGAACATCGACTGCCGAACCGGTTGTATTTTCTGTCGGGATCACTTTCCCCAGCAG
AACCGGTTTCCGGCTCGTTC	fhuA	FALSE	168287	-	TRUE	-8.65780253551074	-5.87727563298084	1	TTTCGGCAACCAGCCGTAATAACCGGTTTCCGGCTCGTTCTGGAAGTAAGAAAGGAAGGT
AACCGTAAACAATGTCACTG	yadL	FALSE	151670	-	FALSE	-1.14733669561339	-1.29424472671427	1	CTGGTCGTGGAAAAAAATAAAACCGTAAACAATGTCACTGCGGGTAAGTTTTCTGCACCA
AACCGTAACCGTTGGCCAGT	ydgJ	FALSE	1702198	+	TRUE	-1.31649483392306	-0.49254157577954	1	AGATGCTTCGGCTCAGAGACAACCGTAACCGTTGGCCAGTCGGCTTTTACTTTTGTTTCA
AACCGTAAGTCGGTAGAACG	hisD	FALSE	2090218	-	TRUE	-3.81036342402913	-0.650154674869373	1	GCTGGAACAGGTGGCGGTGTAACCGTAAGTCGGTAGAACGTGGTTGGTGCCGGAGGCGTA
AACCGTACCCCCGGTACGCG	citT	FALSE	645324	+	TRUE	-0.312137797464365	-0.276378934796043	1	AGGTTTTTAATGACCGGAAAAACCGTACCCCCGGTACGCGCGGTGTTGGAAGGTGTAAAC
AACCGTATCAGGCCGGAACC	zwf	FALSE	1932926	-	FALSE	-0.830159108201601	-0.180067802184646	1	GATGGACAATGATGCGCCGAAACCGTATCAGGCCGGAACCTGGGGACCCGTTGCCTCGGT
AACCGTCATAGTGACGGCAC	hokD	FALSE	1643229	-	FALSE	-2.1422743975279	-0.746747877182215	1	GCCCTGATCGTCATCTGTTTAACCGTCATAGTGACGGCACTGGTAACGAGGAAAGACCTC
AACCGTCATGGGCTGATTAC	yjgR	FALSE	4487998	-	FALSE	-0.992948861930341	-0.0819140520731656	1	TTTTACTGCCGGGAATGGCTAACCGTCATGGGCTGATTACCGGCGCAACGGGGACGGGTA
AACCGTCCACCGTCAAACAG	mdtP	FALSE	4297969	+	TRUE	-1.5825333272255	-1.25116989126062	1	TGCCTTCGAGATTGGCATTCAACCGTCCACCGTCAAACAGCGGCAATTTCAGACCCGGGA
AACCGTCTGGCATGAACCGA	anmK	FALSE	1717308	-	FALSE	-0.365094367862965	-0.197970973392408	1	GCGATCGGTTGTCACGGTCAAACCGTCTGGCATGAACCGACGGGCGTGGCACCACACACT
AACCGTGATAAATGTCACCA	ycaI	FALSE	964729	-	TRUE	-3.6014165163012	-0.0644624732051848	1	ATCGCGGCGAGGATCAACGGAACCGTGATAAATGTCACCAAGGGAATTGCTAATAGATTT
AACCGTGCCAGCGGCGGTTC	baeS	FALSE	2162169	+	FALSE	-0.213523617473514	-0.287184658774606	1	ATCGCACCGAAGGTTCCCGCAACCGTGCCAGCGGCGGTTCCGGGCTGGGGCTGGCGATTT
AACCGTGCTCTTTGTAGTAC	talB	FALSE	8867	-	TRUE	-0.86081337796014	-0.346259402795734	1	GCCCATAACCACGGTTTCATAACCGTGCTCTTTGTAGTACTGGTAGATTTCAGATACAGA
AACCGTGGACTCATTGTGTC	mlc	FALSE	1665682	-	FALSE	-0.0907522588895173	-0.16176910222264	1	ATGTTACATGGACAACCGTTAACCGTGGACTCATTGTGTCAGGCGGCATTGCGCGGCGAT
AACCGTGGCGGTACGTTCCT	pfkA	FALSE	4105782	+	FALSE	-1.85456360549975	-0.502054482832672	1	ACAGCGTGTCTGACATGATCAACCGTGGCGGTACGTTCCTCGGTTCTGCGCGTTTCCCGG
AACCGTGGTGGCCAGCCGAC	katG	FALSE	4132135	+	FALSE	-0.492000941041611	-0.406866912963729	1	AGCCCTGTTGACAGAATCTCAACCGTGGTGGCCAGCCGACTGGGGCAGTTACGCCGGTCT
AACCGTGTCGGTCAGGTAAC	lon	FALSE	459909	+	FALSE	-4.09553559589135	-3.35594939294231	1	ATGGTCGCGCGGATAACGAAAACCGTGTCGGTCAGGTAACCGGTCTGGCGTGGACGGAAG
AACCGTGTTTAGCCCCGCTT	NA	NA	4587131	-	NA	-5.73892604788084	-4.59397498169784	1	GAAGATCTCTTCGCACCACTAACCGTGTTTAGCCCCGCTTCGGCGGGGCTTTGTTCTTAT
AACCGTTACCGACTCGCATC	NA	NA	4283424	+	NA	-0.606893077033623	-0.316297199063714	1	CGCGTCTTATCAGGCCTACAAACCGTTACCGACTCGCATCGGGCAATTGTGGGTTACGAT
AACCGTTAGCCAGCGGGCTA	ecpA	FALSE	309490	+	TRUE	-1.61949393647977	-0.348221584098936	1	GGTACGATTGCTGGCATTGTAACCGTTAGCCAGCGGGCTAAGGTTGCCGCCCAGTACGCC
AACCGTTATAACACAGTCAC	mcaS	FALSE	1403771	-	FALSE	-7.08705589784702	-5.65909817796895	1	AATTGGCAACTAAAGGTTAAAACCGTTATAACACAGTCACCGGCGCAGAGGAGACAATGC
AACCGTTCATTTATCACAAA	NA	NA	1785145	-	NA	-0.11000184993428	-0.129819207479973	1	GCGCAGAAATGTGTTTCTCAAACCGTTCATTTATCACAAAAGGATTGTTCGATGTCCAAC
AACCGTTCTACTCATGACAC	tynA	FALSE	1447296	-	FALSE	-2.09542476998462	-0.372203249377459	1	TCCCGGAAGGCAAATATCCGAACCGTTCTACTCATGACACCGGTCTTGGACAATACAGTA
AACCGTTGATCCCGCCTGGT	yhdY	FALSE	3420330	+	FALSE	-0.433591746433349	-0.147355448713037	1	TTCAGTAGCGTTCAGCAGGCAACCGTTGATCCCGCCTGGTTGGGTATGTCGACGGAAGGG
AACCGTTGCCCGCGAACAGC	pta	FALSE	2414238	+	FALSE	-0.39336759985087	-0.484575634076324	1	AAGAACAAAGGCATGACCGAAACCGTTGCCCGCGAACAGCTGGAAGACAACGTGGTGCTC
AACCGTTGGTTTCAAACCGG	deoC	FALSE	4615954	+	FALSE	-0.632177369261905	-0.336242750809147	1	CGTGATATGGGCGTAGAAAAAACCGTTGGTTTCAAACCGGCGGGCGGCGTGCGTACTGCG
AACCGTTTTCCAGCATCAGC	yqjG	FALSE	3249309	-	TRUE	-0.22005409713576	-0.00220915197118626	1	AAAACTGTCATCAAAGGTCCAACCGTTTTCCAGCATCAGCGGGTTCACTACGGAAACGGA
AACCGTTTTGCGTCAGGAAC	nagZ	FALSE	1164034	+	FALSE	-0.61950565422285	-0.731928573964762	1	GGTTCTCCCTACTGGCTGAAAACCGTTTTGCGTCAGGAACTGGGTTTTGACGGCGTGATT
AACCGTTTTGCGTTGCGGTG	gyrA	TRUE	2335210	+	TRUE	-2.7298192034249	-1.8989184943571	1	CACTGCGGTACGTTTACCGTAACCGTTTTGCGTTGCGGTGAGGATTGCGCCATCGCCACG
AACCTAAACAATGCCTCTTA	NA	NA	3346394	-	NA	-0.547457749273558	-0.334550852218453	1	TGGTCGATTAACTTAAACAAAACCTAAACAATGCCTCTTAAGGTTTTCTTAAGGTTCTTC
AACCTACCTGGCAGTGGCTG	ybeZ	FALSE	692136	-	FALSE	-0.995885703082975	-0.611630704454401	1	GGCCCGGCGGGTACGGGTAAAACCTACCTGGCAGTGGCTGCGGCAGTTGATGCCCTGGAG
AACCTACGGGCTGGTGGTGG	kdpD	FALSE	721795	-	FALSE	-1.12611091854065	-0.128624933690958	1	CCGCTAAAAAGCGGCGAGAAAACCTACGGGCTGGTGGTGGTGGAGCCGGGGAATCTGCGC
AACCTATGCGCCGAAGCGGT	abrB	FALSE	745951	-	FALSE	-3.28042371588975	-0.234659565143541	1	GCCATTGCGCGGTTTATTTCAACCTATGCGCCGAAGCGGTCGGCCTAGTGCTGGCAGCCA
AACCTCAACGGCTATGTCGT	NA	NA	1470751	+	NA	-0.63683903137915	-0.34980945903327	1	AGGCTGGTGGCAGCATGAACAACCTCAACGGCTATGTCGTCGGTACCAACGTTAACGGCA
AACCTCACCGATCGCGGCGA	recE	FALSE	1414644	-	FALSE	-0.386061912503686	-0.272283351306477	1	GTGCTAATGCTGGCGGCGGAAACCTCACCGATCGCGGCGAAGGTTTCGTACACGATCTGA
AACCTCCCTGAACGTCGGTG	pepD	FALSE	254666	-	FALSE	-3.07645850388124	-0.652965824644195	1	GTAGCCAAAGGTGTGGTTGAAACCTCCCTGAACGTCGGTGTGGTGACCATGACTGACAAT
AACCTCCGTTTTACCGGAAC	priA	FALSE	4124156	+	TRUE	-6.43473035048898	-4.96937515923699	1	TTTTCCAGTACGCTGAGATAAACCTCCGTTTTACCGGAACCGGTAACGCCCGCCAGCAGC
AACCTCCTCCCCGCATGATG	yfaD	FALSE	2354961	+	FALSE	-0.471851529987891	-0.347118052698287	1	ACAACCATGACCGAATCAACAACCTCCTCCCCGCATGATGCGGTATTTAAAACCTTTATG
AACCTCGAGCGCGACTCTGT	atpA	FALSE	3917666	-	FALSE	-2.01189729214382	-0.806225647922373	1	ACCGTTACGCTATCGCACTGAACCTCGAGCGCGACTCTGTAGGTGCGGTTGTTATGGGTC
AACCTCGATCACCAGCTGCT	ebgA	FALSE	3223562	+	FALSE	-0.493719591133579	-0.416719081156505	1	GCAGTGATGACATCACCCTGAACCTCGATCACCAGCTGCTTGGCCTCGGCTCCAACTCCT
AACCTCGATCCCGCGTGGTT	yhhJ	FALSE	3624297	-	FALSE	-0.413153013354237	-0.558947250047049	1	CCCGGATGCGCTTTAACCCGAACCTCGATCCCGCGTGGTTTGGCGGGGTGATGGCGATCA
AACCTCGCGCCTACCCACAA	hcaE	FALSE	2667445	+	FALSE	-1.58161772164239	-0.372322177317915	1	GTTGATCGATGTACCGCTGGAACCTCGCGCCTACCCACAAGGGTTGTGTAAATCCCACTG
AACCTCGCTCAGCGTCAGGT	kdsB	TRUE	970438	+	FALSE	-0.593019571761557	-0.273945708338858	1	TCATTCGTCAGGTTGCTGATAACCTCGCTCAGCGTCAGGTGGGTATGGCGACTCTGGCGG
AACCTCGGCGCAATTTGTTT	dam	FALSE	3513687	+	TRUE	-4.60899990677735	-2.68972097538045	1	TCTTCGCGGAACTGATAGTAAACCTCGGCGCAATTTGTTTCGGGAACAAACAGCTCGCGT
AACCTCGGTGAAAGACGCAC	rhsD	FALSE	524260	+	FALSE	-3.63237705772714	-1.25750682035955	1	TATGACAACCGTGGCCGGTTAACCTCGGTGAAAGACGCACAGGGCCGTGAAACGCGGTAT
AACCTGAACTCGCGAAAGCG	insL-3	FALSE	2513365	+	FALSE	-1.10945154507807	-0.782934900368326	3
AACCTGAACTCGCGAAAGCG	insL-1	FALSE	16457	+	FALSE	-1.10945154507807	-0.782934900368326	3
AACCTGAACTCGCGAAAGCG	insL-2	FALSE	608300	+	FALSE	-1.10945154507807	-0.782934900368326	3
AACCTGACCAAATCCTACGA	potG	FALSE	894304	+	FALSE	-0.91170148085141	-0.899221093325214	1	CGCCGCTATTAGAAATCCGCAACCTGACCAAATCCTACGATGGTCAACATGCGGTGGATG
AACCTGAGTCATCAACATCA	yehB	FALSE	2187089	-	FALSE	-2.21041154924329	-0.328233171218632	1	ATCAGTTCAATTATGGTGTCAACCTGAGTCATCAACATCAGGGAAATGAAACGACAGCTG
AACCTGATGGATAACCGGCA	fumB	FALSE	4344068	+	TRUE	-0.371240857706099	-0.589521768259815	1	TGCGGTGGTTGGGCCAAGTGAACCTGATGGATAACCGGCAGGGGTTTTCGCCGGACCCGC
AACCTGCATACCGCGCCGGA	narH	FALSE	1283175	+	FALSE	-0.551257453598664	0.156750169995426	1	CGTTCGATTTTGACTATCAGAACCTGCATACCGCGCCGGAAGGCAGCAAATCGCAGCCGA
AACCTGCATTATATTGATAC	pphA	FALSE	1920380	-	FALSE	-0.280243368194791	-0.448380004976023	1	GACATCGCGTGGATATTGGCAACCTGCATTATATTGATACCGGTGCTGTCTTTGGGGGCG
AACCTGCATTCATGGCGATC	rnr	FALSE	4405045	+	FALSE	-1.44688186294069	-0.672598364625795	1	CTCTCCAGCGAGCAGATGAAAACCTGCATTCATGGCGATCAGGTGCTGGCTCAGCCGCTG
AACCTGCCACGGTCGCGGAA	rng	FALSE	3394578	-	FALSE	-2.73313626350132	-0.74108454054242	1	GTACTGTGTAACGAATGCCCAACCTGCCACGGTCGCGGAACGGTGAAAACCGTGGAAACG
AACCTGCCCGGCTTCAGAAC	garD	FALSE	3274149	+	FALSE	-1.20030195494374	-0.666688923135907	1	CTGAATCAACGGCAGCGAGAAACCTGCCCGGCTTCAGAACTGGTCGTTGGTATGCAGTGC
AACCTGCCGATGGTCTTCAC	amtB	FALSE	472865	+	FALSE	-0.307793356406281	-0.179196154924047	1	AAGAGGCGTTTAAACCGCACAACCTGCCGATGGTCTTCACCGGGACTGCCATTCTCTATA
AACCTGCCGCGTAACGATCA	asnS	TRUE	987631	-	FALSE	-1.67114876393133	-0.680751607803783	1	TTTCTACGCTGGATCTGGAAAACCTGCCGCGTAACGATCAGGGCAAAGTGGATTTCGACA
AACCTGCCTCGAACTCTTCA	speA	FALSE	3082010	+	TRUE	-0.346461891569474	-0.564326967976111	1	AAGATAAGTATAACCGTACAAACCTGCCTCGAACTCTTCAAGGAACTGTTGTTGCAGTTC
AACCTGCCTTCTGGCGAGAT	pyrI	FALSE	4469310	-	FALSE	-4.61140690290595	-2.38582493125963	1	AGCGCATCACCATTGGTCTGAACCTGCCTTCTGGCGAGATGGGCCGCAAAGATCTGATCA
AACCTGCGCACTGACCGCAA	ptsA	FALSE	4140111	-	FALSE	-0.44593280305891	0.0925949963723724	1	CATCACAAATTGAGTGGCATAACCTGCGCACTGACCGCAAGGGCAACGCCAAAAGCGCCC
AACCTGCGTCGTCGCGCCGA	yjcE	FALSE	4279461	+	FALSE	0.296328509799776	0.142115197556363	1	TCAGTTCTCGCGTCATTGGTAACCTGCGTCGTCGCGCCGATGGACGTAACGACGTTGAAA
AACCTGCGTGATGCGGTTAA	aceB	FALSE	4213924	+	FALSE	-6.16356476899612	-0.876962201835103	1	AAGTGATCGACGGGCAAATTAACCTGCGTGATGCGGTTAACGGCACCATCAGTTACACCA
AACCTGCTGCTGACCATTAT	dtpA	FALSE	1711471	+	FALSE	-1.47010081461203	-0.339905215148947	1	TCGAGCCTATCAACTACCGTAACCTGCTGCTGACCATTATTGGTGTTGTGGCACTGATCG
AACCTGCTGCTTCTGCGCGG	fecB	FALSE	4511564	+	TRUE	-0.0389840069319255	-0.52164197709517	1	GTGTTACTGTCGACCGAAGCAACCTGCTGCTTCTGCGCGGCGGTTAACATCTGCCAGAGC
AACCTGGCAATATTGCGCAG	mutL	FALSE	4397113	+	FALSE	-0.664114923570085	-0.0839417847466851	1	GGCGAAGCAGTCCGTATTCGAACCTGGCAATATTGCGCAGTGGATTGCACGAAATCTGAT
AACCTGGCCTCCCGTAATGC	metG	TRUE	2193516	+	FALSE	-0.50329142891058	-0.479923879729043	1	ATATCGTTAACAAAGTGGTTAACCTGGCCTCCCGTAATGCGGGCTTTATCAACAAGCGTT
AACCTGGCCTGTAACAAGCC	mqsR	FALSE	3166348	+	TRUE	-1.16565836103662	-0.300375628280233	1	ATTACCGTAATTTTAAGATAAACCTGGCCTGTAACAAGCCTGGGTCTGTAAACATCCTGC
AACCTGGCGCACGATATTCC	fdnG	FALSE	1545754	-	TRUE	-0.283810605004305	-0.112357339986457	1	AATGCGCTGCCATTTGTCAGAACCTGGCGCACGATATTCCGGGTAGCGCAGACGGTTTTC
AACCTGGCGGCGTTCTTTAC	yedE	FALSE	2006718	+	FALSE	-0.436618235666865	-0.392107717119574	1	CGCGTCTGGCAATGGGCTGTAACCTGGCGGCGTTCTTTACCGGTATTCCTCAGTTCTCGC
AACCTGGCGGGCGGTTATTC	torZ	FALSE	1954523	-	FALSE	-1.02353870385373	-0.138527905704105	1	CCTTACTGCAACGTTATATGAACCTGGCGGGCGGTTATTCCGGGCATAGCGGCGATTATT
AACCTGGCTGAGTAATCAAC	yidB	FALSE	3875320	-	FALSE	-0.930837136763986	-0.633622213030331	1	GGCTTAGGGGCCATTCTCTCAACCTGGCTGAGTAATCAACAGGGCAATCAATCGGTTAGT
AACCTGGGGACCCGTTGCCT	zwf	FALSE	1932910	-	FALSE	-0.345589210019619	0.0368360386816209	1	CCGAAACCGTATCAGGCCGGAACCTGGGGACCCGTTGCCTCGGTGGCGATGATTACCCGT
AACCTGGGGCCGTGCACCGC	arnB	FALSE	2364627	+	FALSE	-0.0492475307838725	-0.0508978253949842	1	GTCGATGCCTATGACAGACAAACCTGGGGCCGTGCACCGCAGGCTGAAGTCTTAACACCG
AACCTGGTCACGCTCACATG	araD	FALSE	66471	-	FALSE	-1.07348060149065	-0.388891189269594	1	ACCTGGCGCTGCCAAAACACAACCTGGTCACGCTCACATGGGGCAACGTCAGCGCCGTTG
AACCTGTACCGCCAGTTCGC	deaD	FALSE	3305634	+	TRUE	-0.877520292843605	-1.04186511061679	1	AAATCCGTCATTGCTTCAGCAACCTGTACCGCCAGTTCGCGGGTCGGTGCCAGCACCAGA
AACCTGTCGGATCGCCGGAA	NA	NA	579842	-	NA	-5.37136560990275	-0.702265293441606	1	CCGCGAGGTCGCCGCCCCGTAACCTGTCGGATCGCCGGAAAGGACCCACAAAATGATAAT
AACCTGTTCATCACTGTAGC	yejL	FALSE	2282164	-	TRUE	-9.64015824505786	-7.20461773684434	1	AGCTCTGCGAGCAATTGTTCAACCTGTTCATCACTGTAGCGGGAAATTTGTGGCATAAAT
AACCTTATTGATGTGGTGGT	NA	NA	4078194	+	NA	-0.309540331483163	-0.274709905226669	1	GTCATCAGTCTCATGCCCATAACCTTATTGATGTGGTGGTGGGTAAATTGAGGCCAAACC
AACCTTCACCCGGTTGCCAG	uidA	FALSE	1693375	+	TRUE	0.117381819423628	-0.0973794858616438	1	GACGCACAGTTCATAGAGATAACCTTCACCCGGTTGCCAGAGGTGCGGATTCACCACTTG
AACCTTCACGAACGATGCAG	fdx	FALSE	2654952	+	TRUE	-3.2252564750304	-3.06738705298398	1	GCTTTCCGGCAGTGAGTCAAAACCTTCACGAACGATGCAGTGGCAGGTGGTGCAAGCACA
AACCTTCACGGGCCACGGTC	purH	FALSE	4205228	+	TRUE	-2.14123959728224	-1.16860866426361	1	AACCGCATCTTCCAGCGAGCAACCTTCACGGGCCACGGTCTGGGCGAACGGATACAGGTT
AACCTTCAGGCCCCGTGGCT	yejE	FALSE	2274222	+	FALSE	-1.19571532202719	-0.356278338386202	1	TGCTGTTACAAGGGAAAAATAACCTTCAGGCCCCGTGGCTTGGGATCACCGCCTTCTTGT
AACCTTCCATGTGATATGAG	NA	NA	1635043	-	NA	-2.30876664753337	-1.28413224086845	1	GACTACCTGATCCATAGATAAACCTTCCATGTGATATGAGGGGGCGTAGTCTGCACGATT
AACCTTCGACAGCAGTTCGT	glmS	TRUE	3910834	+	TRUE	-1.51376933771175	-1.01716422611243	1	GCGAGGATCTGAATATGCTCAACCTTCGACAGCAGTTCGTCGGCGTTCGGTCCCAGCTCG
AACCTTGCGTGTGATGTCGG	flgF	FALSE	1133636	+	FALSE	-0.130206164470768	-0.320164042290613	1	CCGGTACTGCAGGCAGATCCAACCTTGCGTGTGATGTCGGGGGTTCTGGAAGGCAGTAAC
AACCTTGGTGGGATCCCTGG	ydaN	FALSE	1406962	+	FALSE	0.376225684161413	-0.0697031491433465	1	TGACCGGGTTATTTGGCGTCAACCTTGGTGGGATCCCTGGCGGCGGGTGGCAATTCGGAT
AACCTTTGCTCAACTGGCAC	yjcC	FALSE	4273643	+	FALSE	-0.144804581742815	-0.236813882334958	1	GAAGTGAATAATCAGCTCCGAACCTTTGCTCAACTGGCACTGGATAAATCCGAGCTGGTC
AACCTTTTCGCCGCGCGGGC	yeiG	FALSE	2242173	-	TRUE	-3.51158126985473	-0.706475088347969	1	TCGTAGCCATCGTCGTTGGCAACCTTTTCGCCGCGCGGGCTGGTGTCTGGCATCACCAGT
AACGAAAACCGCCGCGCGCA	yhdP	FALSE	3392846	+	TRUE	-0.120017059276168	-0.108712793353314	1	ATCGTTAGCAGGTTGCAGGTAACGAAAACCGCCGCGCGCATGGACGGCTTTGGCTTTAAC
AACGAAAATCTCGTTCAGCG	yhaO	FALSE	3254930	-	FALSE	-0.277380535981981	-0.132833217808601	1	AGATGCCTGCCGAGAAGATTAACGAAAATCTCGTTCAGCGCGGCATCATGATTTTCGCCA
AACGAAATCTGCAATTATTT	NA	NA	4056116	+	NA	-1.33240464999075	-2.14502741735329	1	TTGGTCATGGTCGTCGTGGTAACGAAATCTGCAATTATTTTGGCCGTGTCGCCGTAAAAA
AACGAAATTGAAGGCGTTCT	ycaL	FALSE	959883	+	FALSE	-0.21715549622717	-0.0133729851147242	1	TGATGGACATGATGAATGACAACGAAATTGAAGGCGTTCTGGGCCATGAACTGGGCCACG
AACGAACAGGACAAACGCGA	atpF	FALSE	3918879	+	TRUE	-6.59300360145976	-2.73161059798915	1	ACGTACTTCATGCAGAACAGAACGAACAGGACAAACGCGATGGCCTGGCCGAGGATTGTT
AACGAACCGGAAGATCATTT	dmsD	FALSE	1662914	+	FALSE	-0.695728392203332	-0.139465671307895	1	TTCAGTTTGAAATGAAGCAAAACGAACCGGAAGATCATTTTGGTTCACTGCTGTTGATGG
AACGAACGTGTTTGTCTGGT	uup	FALSE	1009292	+	FALSE	-1.044064732311	-0.140584212735115	1	CAGAACTGCATATCGAAGATAACGAACGTGTTTGTCTGGTGGGCCGCAACGGCGCAGGCA
AACGAACTGCACGAAGTGTT	guaC	FALSE	113847	-	TRUE	-0.414044367200537	-0.0541338654127064	1	CACGCTTCACGCGCTTTCGCAACGAACTGCACGAAGTGTTCGGAATAACCATTCGCCACG
AACGAACTGGTTGCGGCGAT	ffh	TRUE	2745558	-	FALSE	-2.72209921773038	-4.98412340676015	1	AGTTCGTCAAAATAGTCCGTAACGAACTGGTTGCGGCGATGGGCGAAGAGAACCAGACCC
AACGAAGAGAATCGTCGCAT	glpX	FALSE	4112857	-	FALSE	0.129945687352344	-0.292482488831836	1	GTCATGACGTCAAAGGCGACAACGAAGAGAATCGTCGCATTGGCGAGCAGGAGCTGGCAC
AACGAAGATTTGCCATTTCA	pabB	FALSE	1893138	+	FALSE	-0.175112722263751	0.012575521146708	1	CAGACATTCGCCCAACGCATAACGAAGATTTGCCATTTCAGGGCGGCGCACTGGGGTTGT
AACGAAGCTGACGCTTAATG	rffM	FALSE	3978656	-	TRUE	-1.53291796128518	-0.201177701619149	1	CCAGCGTAAATAACGCAGCAAACGAAGCTGACGCTTAATGCGGCTCGGCTGCGAAAGCAG
AACGAAGGCTGTTTCACAGC	macA	FALSE	918889	+	FALSE	-0.305723835946579	-0.333250203870833	1	CGTCAGCAACGTCTGGCACAAACGAAGGCTGTTTCACAGCAGGATCTCGACACCGCCGCG
AACGAATATGCCAACCTGGT	ppsA	FALSE	1783362	-	FALSE	-0.662385487900713	-0.262341164217741	1	GTCTCTCTGATTTTAAATCGAACGAATATGCCAACCTGGTCGGTGGTGAGCGTTACGAGC
AACGAATGATAAGGTATTCA	ybfL	FALSE	737100	+	FALSE	0.169523637052279	-0.376876547692571	1	CACATCGCTATTAATATTTTAACGAATGATAAGGTATTCAAGGCAGGGTTAAGACGTAAG
AACGAATGCTGGCGCGCGGC	hyaE	FALSE	1035632	+	FALSE	-0.436787999449785	-0.380685731255307	1	GCCATTTGATGCGTTGTGGCAACGAATGCTGGCGCGCGGCTGGACGCCAGTCAGTGAATC
AACGAATTACTTAGCCGTGC	cfa	FALSE	1739518	+	FALSE	-0.287588888234329	-0.160104176958224	1	ACAACTGGTACCGTATCGCCAACGAATTACTTAGCCGTGCCGGTATAGCCATTAACGGTT
AACGACAAAGTTCAGCCAAG	spoT	TRUE	3821786	-	TRUE	-4.78142358342496	-6.09371195561868	1	TTGGCGCGCGCTTTCGAGCTAACGACAAAGTTCAGCCAAGCGGCATTCGGGCGAGCGCCC
AACGACAATCTTACGCTGCC	yqhG	FALSE	3155885	+	FALSE	-0.549695477846154	-0.266095216981265	1	TTCAACAGGCGCTTACCCTGAACGACAATCTTACGCTGCCGGGCAATATTGGCTGGCTGG
AACGACAATGCCATAATTTG	pphA	FALSE	1920894	+	TRUE	-0.112974374292445	-0.350081005897714	1	TAAATCTCGCCACGGATCAAAACGACAATGCCATAATTTGCGGCGCAACTGCTCAAGACA
AACGACACCACAGCCAGTAA	hyfB	FALSE	2601477	-	TRUE	-0.930104900277514	-0.221054603984456	1	ACGAAACGCTGCGCGGCGCGAACGACACCACAGCCAGTAAAGGCCAGGCAGCAAAGGCAT
AACGACAGCACCGTGCTGGG	araF	FALSE	1983449	-	FALSE	0.454270691951327	-0.211634246515554	1	ATTGGCTGATCGTCGGTATGAACGACAGCACCGTGCTGGGCGGCGTACGCGCGACGGAAG
AACGACATGGTGGCATTTAG	scpC	FALSE	3062902	+	FALSE	-1.78382503104017	-1.20814275587871	1	CGGCAGAAATTATCCAGCATAACGACATGGTGGCATTTAGCGGCTTTACCCCGGCGGGTT
AACGACATTACGCGCGCATC	yihT	FALSE	4070634	-	FALSE	-0.100268780718172	-0.12374375261133	1	GAATGAATAAGTACACCATCAACGACATTACGCGCGCATCGGGCGGTTTTGCCATGCTGG
AACGACATTGACTGAGCCTC	ykiA	FALSE	407985	+	FALSE	-1.13611491206136	-0.609295665336566	1	CATACCCCGGCGTTGTTGTTAACGACATTGACTGAGCCTCAGGATCGGTCGCTGGCTATT
AACGACCATCGTCACCTCGC	hemD	TRUE	3987324	+	TRUE	-2.38212990573199	-2.46301473815792	1	AACATTTCACCGCTGGTAACAACGACCATCGTCACCTCGCGGGCTTGCCAGCGCATCGCT
AACGACCCGCGCATCATCTC	ygeX	FALSE	3006540	+	FALSE	-2.1965521933852	-0.311505232595668	1	TGCTGGGTAATCCGTACGGCAACGACCCGCGCATCATCTCCGGTGAATCCGGCGCTGTCG
AACGACCCGTACGTGAAAGC	napA	FALSE	2298734	-	FALSE	-0.381821486554626	-0.15328758997893	1	AGTGGCGTTACAGCGAAGGTAACGACCCGTACGTGAAAGCGGGCGAAGGCTATAAGTTCT
AACGACCGACGGATCGCGAC	ydcR	FALSE	1508322	-	TRUE	-0.409058206427855	-0.160864651091914	1	GGAAAGGCCGAGGCAAACGGAACGACCGACGGATCGCGACTGGCCTGCAACATATCAAAA
AACGACCTGCTGATTGTGAC	pntB	FALSE	1673651	-	FALSE	-0.544478620602447	-0.285790328306119	1	CTGCGGGCTTTATGCTCAGCAACGACCTGCTGATTGTGACCGGTGCGCTGGTCGGTTCTT
AACGACGATGGCTACGATTT	yeiG	FALSE	2242220	+	FALSE	-0.886407310047716	-0.287163819408654	1	CGCGCGGCGAAAAGGTTGCCAACGACGATGGCTACGATTTAGGCCAGGGCGCAGGCTTTT
AACGACGCCGCAGCGCCCTG	ygbK	FALSE	2860841	-	TRUE	-0.48985641715138	-0.183330900469422	1	TGTTCGAAAACATGTGCCGAAACGACGCCGCAGCGCCCTGTGGATTGCGCTTCAACCAGA
AACGACGCGCCTGCATCGCA	mrcB	FALSE	166226	-	TRUE	0.250912816694364	-0.0473932097867562	1	TTTTGCAAGGGAACCAATCGAACGACGCGCCTGCATCGCACGGTTGTAGCCCGCAAACTG
AACGACGGATAAAGCCTGCA	kdsB	TRUE	970635	-	TRUE	-6.29663294544222	-6.30290717654576	1	ACTTGGCTGCCAGTTGACGTAACGACGGATAAAGCCTGCACGGTAGCCATAAATACCAAG
AACGACGGGACAGAGCGTAA	yicH	FALSE	3829209	-	TRUE	-0.670061449224755	-0.570104645074838	1	CTTCCAGGCGACCAATCTGCAACGACGGGACAGAGCGTAATGGCGCAAAGAAGTCGGTTA
AACGACGTGCTCGGCATGTT	araA	FALSE	68254	+	TRUE	0.500425951670806	0.644016666775491	1	GCTTCCGTATTCAGCGCATTAACGACGTGCTCGGCATGTTGGGTGACCTGACGCAGGGTT
AACGACGTTATTAAGGCGCT	ycjN	FALSE	1371016	+	FALSE	-0.345948188070903	-0.0489764364783668	1	CTACCGCCACCTGGAAAGACAACGACGTTATTAAGGCGCTGGGTGAACTACCGAATCAGC
AACGACTACGCCGGTAACAT	ynfE	FALSE	1657704	+	FALSE	-5.9883637019019	-2.17575109996132	1	AGCAGGAAGATATTATTCCTAACGACTACGCCGGTAACATGGGATATCTCATTTTCCTCC
AACGACTATCACGGCGGTGA	betA	FALSE	326044	-	FALSE	-0.857315360645734	-0.301931793703358	1	AGACTCGCGATATGGGTGAAAACGACTATCACGGCGGTGATGGCCCGGTGAGCGTCACTA
AACGACTCCAGCGGATCGCG	yibF	FALSE	3759737	+	TRUE	-0.501341821573614	-0.295843230891636	1	CCTCAATTTTGCGCACCCGCAACGACTCCAGCGGATCGCGCGGCAACATCGCCGGAGCGA
AACGACTCCTGTGGTGCGCG	osmF	FALSE	2217296	-	FALSE	-0.480350090129394	-0.394560736379215	1	GTGAATAAAGTGCAACTCGGAACGACTCCTGTGGTGCGCGGGGCGATTACTTCCGGTGAA
AACGAGAAGGTCGCGAATTC	NA	NA	4095515	-	NA	-0.707498617352663	-0.0515218196696668	1	TGGCCCATTTTCCTGTCAGTAACGAGAAGGTCGCGAATTCAGGCGCTTTTTAGACTGGTC
AACGAGAGGTCAGATTCAGC	leuA	FALSE	82557	+	TRUE	-1.54126347780819	-0.546791355388521	1	TTTCACCGCCGCACGCCCCGAACGAGAGGTCAGATTCAGCTGGATTTGGTTCAGACCAAT
AACGAGCTCGCGCCGCTCAA	znuA	FALSE	1940009	-	FALSE	-1.46712885459369	-0.253037073669837	1	CAACCGAAACGCAGGTTGGTAACGAGCTCGCGCCGCTCAAGGGGAAAGGTTATTTCGTTT
AACGAGGAAAGACCTCTGCG	hokD	FALSE	1643205	-	FALSE	-0.0283429119589734	-0.465613640483313	1	GTCATAGTGACGGCACTGGTAACGAGGAAAGACCTCTGCGAGGTACGAATCCGAACCGGC
AACGAGTACCAGTCGCGCCA	malZ	FALSE	422567	-	TRUE	-1.40795003944854	-0.443717965669146	1	GCGCCGTGCCATCATCACTAAACGAGTACCAGTCGCGCCAGGGCGATTCGGGGTTGTGAC
AACGAGTATGGAGACATTCA	yfjD	FALSE	2747735	+	FALSE	-1.01622621122124	-0.497961024426364	1	AGAAAGTCGGCCTGGTCGTCAACGAGTATGGAGACATTCAGGGGCTGGTGACGGTTGAAG
AACGAGTGATTATCGTCGGC	fieF	FALSE	4104687	-	TRUE	-1.04507353808631	-0.0930514038159514	1	ACTCAGCTTTACCGTGACCAAACGAGTGATTATCGTCGGCAGGTTGCAGGGAATATCGCA
AACGAGTGTGAAATGCGCGA	pepP	FALSE	3052099	-	FALSE	-0.907796090988763	-0.460243745139949	1	GCATTCTGCACTACACCGAAAACGAGTGTGAAATGCGCGACGGCGACCTGGTGTTGATTG
AACGAGTTTTTGCTCTGGCT	potB	FALSE	1183285	-	FALSE	-0.016534017913155	-0.162374414046891	1	TCAGCACCAAAGGCTATCTCAACGAGTTTTTGCTCTGGCTGGGCGTTATCGACACACCAA
AACGATAATCGCCACCGGTG	proW	FALSE	2804345	-	TRUE	-2.71676493935423	-1.48183196673629	1	TGCCAGGCGATGAGAGCGAAAACGATAATCGCCACCGGTGCGGGCATACCCAGCAGCAAT
AACGATACCGCAGGCACCGT	sdaA	FALSE	1895812	-	TRUE	-0.699905352992624	-0.696803728809374	1	TAGTAAGCCAGCACTGCCGGAACGATACCGCAGGCACCGTTGGTTGGCGCAGTTACCACA
AACGATACGCAATATGGCCT	aldB	FALSE	3753225	-	FALSE	-0.451053579323282	-0.424157610429757	1	AAGAAGCGCTGGAGCTGGCGAACGATACGCAATATGGCCTGGGCGCGGGCGTCTGGAGCC
AACGATACGCTGGCAGTAAC	fliY	FALSE	1997763	-	FALSE	-0.851716607556905	-0.627636867549212	1	TGGATCTGGTGAAGAAAACCAACGATACGCTGGCAGTAACCGGTGAAGCATTCTCCCGTC
AACGATAGGTCGGTTCTGCC	dnaA	TRUE	3881386	+	TRUE	-7.01558898503052	-5.53327191992247	1	GTGTTTGACGTTTACGTTAGAACGATAGGTCGGTTCTGCCGGGGCCGGGACGTTATCCCA
AACGATATCAGCCGCTTTGT	adhE	FALSE	1296907	+	TRUE	-3.00740385349284	-2.35284995715939	1	GCAGCGATAGCAGCCTGCAGAACGATATCAGCCGCTTTGTTGGTGGCATCTTTTGCACGC
AACGATATCGCGCAGCTGGC	dcp	FALSE	1624821	-	FALSE	-0.546670717675596	-0.439797907778333	1	AATCCGGCGGTCTGGTTGTGAACGATATCGCGCAGCTGGCAGGAATGAGTGAGCAAGAGA
AACGATCGACGGTCACCGAG	acnA	FALSE	1334238	-	TRUE	-0.504761036818186	-0.253781038129288	1	AAATGCCTCATCATCACCAAAACGATCGACGGTCACCGAGTGGTCAATGACCAGGTCGAC
AACGATCGAGCAACGCCCGC	dacA	FALSE	662061	-	FALSE	-0.554329556999735	-0.722942470911128	1	AACTTCCAGCTTGATGGCAAAACGATCGAGCAACGCCCGCTGGTTGTGTTGCAAGAAATC
AACGATCGAGCAAGAATACC	ytfQ	FALSE	4448299	-	TRUE	0.00371905386216429	-0.445453815342355	1	TTTGTCTTTCACATCAATGGAACGATCGAGCAAGAATACCGGGATTTCGGCATCTTTCGC
AACGATCGCCAGCAAATATC	dtpC	FALSE	4353730	+	TRUE	-1.79335537430531	-0.618556882308154	1	ATTTGTGCGGCAATGAGGCAAACGATCGCCAGCAAATATCCGGACCAGTCGTTCTCCAGC
AACGATCTGCCGTACCGTTC	lysP	FALSE	2245311	-	FALSE	-0.630798805585213	-0.424079022071527	1	TATTGCAGGGACACGACATTAACGATCTGCCGTACCGTTCAGGTTTCTTCCCACTGGGGC
AACGATCTGGTTCGCGTTAC	yjjI	FALSE	4613695	-	FALSE	-0.386450286246407	-0.161058909549297	1	TTACCGCCAATGTCAGCGGTAACGATCTGGTTCGCGTTACCGGTTATATGGTGCGTTTGT
AACGATGACCGCCTGGACGC	yfaQ	FALSE	2326640	-	FALSE	-0.847158294751279	-0.427553597452404	1	CCAGCGACCACGGGGGCGCGAACGATGACCGCCTGGACGCAGGATCTCATCTATGCAGGC
AACGATGAGAGCAGCGGTAC	pflD	FALSE	4143491	-	TRUE	-0.562066747565614	-0.307495678704767	1	TTTCCAGACAATCGCTGATAAACGATGAGAGCAGCGGTACAGGTGCCCAGTCGCGATGGC
AACGATGCCCAACCGTAGGC	NA	NA	4151584	-	NA	-0.475618800454959	-0.111146720116211	1	ATCCGACCTACAGTGACTCAAACGATGCCCAACCGTAGGCCGGATAAGGCGCTCGCGCCG
AACGATGCCCAACTGTAGGC	NA	NA	4151461	-	NA	-0.981282517647426	-0.229973156359096	1	ATCCGACCGACAGTGACTCAAACGATGCCCAACTGTAGGCCGGATAAGGCGCTCGCGCCG
AACGATGCGAAAAGCACCTT	nfo	FALSE	2249534	+	FALSE	-0.261123718744132	-0.0967435851941377	1	ATCTGCGCGGGATGCACCTTAACGATGCGAAAAGCACCTTTGGCAGCCGCGTTGACCGCC
AACGATGCGGTGAACGATAG	bcsB	TRUE	3688535	-	FALSE	-4.90879542767935	-0.992499236939665	1	CACGCGGTTATGAAATGCTTAACGATGCGGTGAACGATAGCGGCAAACGCGCCACCATGT
AACGATGCTCAAGCACGAAC	priB	FALSE	4423623	-	TRUE	-8.52339571437767	-8.46500816473663	1	GCCGGCTTCCTCCTGCACAGAACGATGCTCAAGCACGAACTGGCAGTGAGGAATTCCTGA
AACGATGCTGCCAGGCAATA	pitB	FALSE	3133415	-	FALSE	-4.31497320142493	-1.36428966750222	1	GATGCTATTGCGCGCGTTAAAACGATGCTGCCAGGCAATATGGAAAGTTACGAGCCGTTA
AACGATGGACACCGAAGCCA	NA	NA	3882274	-	NA	-9.50672509500013	-10.2811739386596	1	GGATATCCGCCGAAAAATGAAACGATGGACACCGAAGCCATGGGTGATTAAAGAGGCCGG
AACGATGTACGAAACCGGTA	sdaA	FALSE	1896254	+	FALSE	-1.34727305028388	-0.358934515053844	1	TCGCTGGATAAGGTCATCGAAACGATGTACGAAACCGGTAAGGACATGAACGCCAAATAC
AACGATGTCTGCGTCTTTGA	ygeW	FALSE	3005062	-	TRUE	0.0730069762030273	-0.0311473774457626	1	GGTGCCCATGACTTCGGATAAACGATGTCTGCGTCTTTGAAGGCTTCTTCCATGCTGGTG
AACGATGTGCAGATCTCCAT	yghJ	FALSE	3113323	-	FALSE	-0.814906058676513	-0.524223720341657	1	GCCACAAACATCGTTTCACCAACGATGTGCAGATCTCCATCGGTGATGCGCATTCGGGTT
AACGATGTTCATCACACTTT	yccS	FALSE	1021624	-	FALSE	-0.455111906552328	-0.35069784514264	1	AACGTGCAATACGCTCATGCAACGATGTTCATCACACTTTTGGTGCTACTGTGTTTTAAC
AACGATTCTGGCGTATTACT	yedE	FALSE	2007323	+	FALSE	-0.787463320348562	-0.09801277029668	1	CTGGGCAATGTGATCGGCTCAACGATTCTGGCGTATTACTGGGATGATTTCGCTCCGGCG
AACGATTGATTATGAGGTCG	yccT	FALSE	1026555	-	FALSE	-0.760528468008805	-0.457299525953981	1	GCCATTACCTCAACGGCAAAAACGATTGATTATGAGGTCGAGGTTGAACGCTATAACAAA
AACGATTGTCCGTGAGGTTG	inaA	FALSE	2347281	-	FALSE	-1.11319017325991	-0.843895886315742	1	CGTTATCCGTTCGGCCGACCAACGATTGTCCGTGAGGTTGCGGTAATTAAAGAACTGGAA
AACGATTTCTCAGGCAGGTC	lysP	FALSE	2246410	-	FALSE	-1.14156155509047	-1.23297462634011	1	CTTTTTGTTGCCTCTGGCGCAACGATTTCTCAGGCAGGTCCGGGCGGGGCATTGCTCTCG
AACGATTTCTGCATCGCTTT	recQ	FALSE	4005444	-	TRUE	-0.591670317116125	-0.209632363250836	1	TGCGATCATAGTTGCCGCCGAACGATTTCTGCATCGCTTTCGGTTTGAGCGCCACGATAC
AACGATTTTCTGCATCAAGG	djlB	FALSE	677840	-	TRUE	-2.68800904437198	-0.685274292193635	1	AATTAATGCTTCCAGTGGACAACGATTTTCTGCATCAAGGCGGCTCACAATCGGCATTAA
AACGCAAACCGGAAATGATC	ybfN	FALSE	709282	+	FALSE	-1.83630759822532	-0.207104069101972	1	TATCAGCAGTGTCTGCGTGCAACGCAAACCGGAAATGATCAGGCGGTGAAAGCCGATTGT
AACGCAAACGACGAACCAGT	cheR	FALSE	1967232	+	TRUE	-1.80972693047403	-0.224254576764442	1	GAAATCCGTCAGTCCCAGCGAACGCAAACGACGAACCAGTCGGTTGTAAACCATGTCGCG
AACGCAAGGGTTAATGTCCC	ycaI	FALSE	963612	-	TRUE	-1.7630064870352	-0.623582117238836	1	CGCAGGCGAAGAGAGTCAGAAACGCAAGGGTTAATGTCCCAGGCAATTGGGGCAAAATCA
AACGCAATACGCAGCGCAGA	hisM	FALSE	2422798	+	TRUE	0.378477600224903	-0.119147202459363	1	CTTCGTTGCTGTATGCCGGTAACGCAATACGCAGCGCAGAAGGCAAAATAATGCAGCGAT
AACGCAATTATATGTTTGAG	yicI	FALSE	3832102	-	FALSE	-1.16952727828751	-0.674526428533405	1	CGTGCAGGACACGAATAATCAACGCAATTATATGTTTGAGCGGCTTGATCTTGGCGTTGG
AACGCACCACAGTTTCGAGC	flgJ	FALSE	1136941	-	TRUE	-1.24242881300744	-0.453136087852585	1	CGAAAGCGCCTGATTTTGATAACGCACCACAGTTTCGAGCGGGAATTTCATCGGTGCTGC
AACGCACCATGTTGATGTCC	speC	FALSE	3106816	+	TRUE	-0.074234837866755	-0.149162922534839	1	CGGCAGGATGCTTTTTAAAAAACGCACCATGTTGATGTCCAGGGCAAGCAAAGGTGCTGT
AACGCACCGTTAACAATTTG	alkA	FALSE	2145302	+	TRUE	-1.82331171233026	-0.248310782434788	1	GCGCCGCGCCTAACCTGCCCAACGCACCGTTAACAATTTGTGGGTTACATTGCAGATCAA
AACGCACCTGCCATTTAACA	NA	NA	2174351	-	NA	-0.462067105606667	-0.0929034209826005	1	TGGCTGCGAGGGCAGGGCATAACGCACCTGCCATTTAACAAGGAAAAAACATGAAAACGT
AACGCACCTTATAACCAGTC	NA	NA	1228007	-	NA	-1.32593727292533	-0.226633797880862	1	GTGTTCCGCCATTACGTTAAAACGCACCTTATAACCAGTCTGGCACAGCGATGCAAGTTT
AACGCACGATCGGCTTCGTC	nanR	FALSE	3371811	+	TRUE	-0.726017961116578	-0.469077001804994	1	CGCTGTTGAGATGCGATTGCAACGCACGATCGGCTTCGTCAGGATCATGACGGCGGATCG
AACGCACGCGCCAGTCATCG	htpG	FALSE	494904	-	TRUE	-0.701723076046701	-0.569881792178436	1	GGAGTATTTGCTGATGATGGAACGCACGCGCCAGTCATCGAGGAACTCGTCTTCGCCTTC
AACGCACTGACTTCCTGCGC	ispU	TRUE	195134	-	TRUE	-8.77690815545635	-7.03068662890447	1	CCCACACAAACAGTTCCATTAACGCACTGACTTCCTGCGCTGGTCGGTTCCAGTTTTCAC
AACGCAGCACATGCAGCCGC	yeiR	FALSE	2266029	-	TRUE	-0.650882525746346	-0.389381777319177	1	ACCTGCATGGGTAAACCATTAACGCAGCACATGCAGCCGCCGGGGATCTCTTTCAGCAAT
AACGCAGCAGATGAGCGATC	flgL	FALSE	1140089	+	FALSE	-1.45415719873167	-0.601408666244931	1	AGCGATCGCGCTTTAGGGCAAACGCAGCAGATGAGCGATCTGGTTGATGTGGACTGGAAT
AACGCAGCAGCACGTCAGAA	rplT	TRUE	1797556	-	FALSE	-4.40613685541238	-2.1884206084508	1	AACTGTGGATTGCGCGTATCAACGCAGCAGCACGTCAGAACGGTATTTCTTACAGCAAAT
AACGCAGCATCACATGGTCG	yghF	FALSE	3110567	+	TRUE	-1.29470973833661	-0.529088477313003	1	ACGCTCTATTTTTCCCTGATAACGCAGCATCACATGGTCGCGGTTGATTTCCTCAATCAC
AACGCAGCCCAGGTCACAGG	dhaR	FALSE	1252101	+	FALSE	0.550304335073952	-0.149008276622557	1	TTGAAAAAGAGGCAATTATTAACGCAGCCCAGGTCACAGGCGGTCGCATTCAGGAAATGT
AACGCAGCGGCATAGACCAT	cydB	FALSE	772490	-	TRUE	-6.58267848317594	-6.62763409292647	1	TCGCCACATAGAAGCCGGAGAACGCAGCGGCATAGACCATCGGCCAGGCAGCAAAGAGTG
AACGCAGCTCGACATAGTGC	add	FALSE	1700529	-	TRUE	-2.31468534466069	-0.407371641772607	1	TGCCATGTAGCCTGGTGAAAAACGCAGCTCGACATAGTGCAGGCCGTGACGGGCTGCATC
AACGCAGGAGTTATTAGCGC	zur	FALSE	4257990	-	FALSE	-1.06708596764152	-0.455506414900461	1	TGCCCGATGGAAAAGACCACAACGCAGGAGTTATTAGCGCAGGCTGAAAAAATCTGCGCG
AACGCAGGTGAATACCCGTG	gspE	FALSE	3457248	+	FALSE	-2.66118210462399	-0.2228694063408	1	GAGCTGGAAGGCATTGGGCAAACGCAGGTGAATACCCGTGTGGATATGTCTTTCGCTCGC
AACGCAGTATATGCAGCCGC	betT	FALSE	329061	+	FALSE	-0.676627945833644	-0.317796232327894	1	TTCTCCGTAGCCGAACCGGTAACGCAGTATATGCAGCCGCCGGAAGGCGCGGGACAGACG
AACGCATCCCGTTGTCGCGC	sdaA	FALSE	1895276	-	TRUE	-0.615020926367021	-0.433201791180481	1	CGGCAGGTTGCCGTTATGAAAACGCATCCCGTTGTCGCGCGGGAAATCCACTTCATGCCG
AACGCATCCCTTTGGTCAGG	zapA	FALSE	3053691	-	TRUE	-0.34843812615907	-0.260571274753113	1	GATCGTCCGCTGCCTGATTCAACGCATCCCTTTGGTCAGGCGGGCAGTTCACACGCAGTG
AACGCATCTGGCAGATATTC	rstB	FALSE	1681787	+	FALSE	-0.670863574600688	-0.392955275185697	1	GACCTGCCGTTGTGGCTGTCAACGCATCTGGCAGATATTCAGGCAGTAACGCCCGATAAA
AACGCATGATATCGGTAAGC	mrdA	TRUE	666816	-	FALSE	-0.575459046243432	-0.191281841445718	1	AAACTGGCCAACTATGCGGCAACGCATGATATCGGTAAGCTGGGCATTGAGCGTTACTAT
AACGCATGGGCAACTGGCGC	creC	FALSE	4634925	+	FALSE	-1.06270776323273	-0.667103600335516	1	GATTTGCTCTCTGGGGACCCAACGCATGGGCAACTGGCGCAGGCGTTTAATCAGCTACAA
AACGCCAATTAATGCATTAC	yedV	FALSE	2035411	-	FALSE	-0.437391707131212	-0.0219546525841394	1	GATCTCGCTCATGAACTTAGAACGCCAATTAATGCATTACTGGGTCAGAATCAGGTTACG
AACGCCACCGCAAGGCGCAC	astE	FALSE	1824809	-	FALSE	-2.95081552530225	-0.479205640305726	1	GTGCTGGAACTGACGCCATTAACGCCACCGCAAGGCGCACTGGTGATTTCAGCGGGAATA
AACGCCACTGGAACTGGCGC	yahD	FALSE	335058	+	FALSE	-2.43497335285895	-0.844100983852415	1	CTGACCGATAAATATGGCAAAACGCCACTGGAACTGGCGCGGGAACGGGGCTTTGAAGAG
AACGCCAGGCGTCCCGGGAT	dauA	FALSE	1258405	+	TRUE	-0.179703773593718	-0.326794365545686	1	CCGCGCGACGATTCGGGAAGAACGCCAGGCGTCCCGGGATCGGTTGAATGCCAGCGCGAG
AACGCCAGTAAGATCCCCCA	yhdY	FALSE	3419869	-	TRUE	-3.49751543281171	-0.887019316352892	1	GCATATGGGAGCGGCGACCTAACGCCAGTAAGATCCCCCACGGTAGCGCCCCCGCAATCC
AACGCCATTGAGGCTGGTCA	NA	NA	2753578	+	NA	-3.46095428209421	-2.92537213902005	1	GGTGCTAAATCTTTAACGATAACGCCATTGAGGCTGGTCATGGCGCTCATAAATCTGGTA
AACGCCCAGATGCTCGTAAT	ycaO	FALSE	954737	+	TRUE	-1.02442142805459	-0.113337980280963	1	ACGATAATACGGCAAGCATAAACGCCCAGATGCTCGTAATCGGCAATATAAACTTCTTTA
AACGCCCAGCTCCCGGGCGC	preT	FALSE	2232950	-	TRUE	-1.18457653270739	-0.274461172802079	1	GTGAATCCATCGATGATCGAAACGCCCAGCTCCCGGGCGCTGGTAAACTCTTTTTCGCTT
AACGCCCATCCCCAGCAGAT	hemN	FALSE	4051023	-	TRUE	-0.683067022453301	-0.909234015190511	1	CCAATCATGCTGATGGCGGAAACGCCCATCCCCAGCAGATCGGTATCGCCCTGAGTGGTG
AACGCCCATCTCTTCCGCCA	atpD	FALSE	3914586	+	TRUE	-7.04553662463936	-4.08434691100035	1	GAGGTGATACGTTCCTGCAGAACGCCCATCTCTTCCGCCAGGGTCGGCTGATAACCTACC
AACGCCCCAAATCAGACGGC	NA	NA	2197675	-	NA	-0.946138739158611	-0.334221966041648	1	AGCTGGTTTTCGGCGCTATAAACGCCCCAAATCAGACGGCGGGTTAAGTGACGAACCAGC
AACGCCCCACTCTTTATGCT	kch	FALSE	1308082	-	FALSE	-0.394311134380573	-0.311691971068213	1	TGGATCTCTCCTTGCTGGCAAACGCCCCACTCTTTATGCTCGGCGTCTTTCTTGTCCTGA
AACGCCCGAGCGCACTTTGG	recB	FALSE	2951526	+	TRUE	-0.25950982929376	-0.638730118700898	1	CGGTTCCCCTTTTTGCAGCAAACGCCCGAGCGCACTTTGGTGGACGTCGGTGTCACCTTT
AACGCCCGCGCGTGGCGAGC	aegA	FALSE	2582959	-	FALSE	0.052602781602315	0.136315074170803	1	AAAGTCGAACAAATGCAGGCAACGCCCGCGCGTGGCGAGCCGGATAAACTGGCGATTGAA
AACGCCCTCCGCCAAAAAGC	NA	NA	3995944	-	NA	-1.77457922417792	-0.207997800980996	1	TAGGTTGGGCGGAGAAGCGCAACGCCCTCCGCCAAAAAGCTGGGTATATATACAGATTTG
AACGCCCTGACGCGCGCGGC	zntA	FALSE	3605135	-	TRUE	-0.884415162893616	-0.289505308690371	1	TTCAGCGCCATTAACGCGCTAACGCCCTGACGCGCGCGGCTGGCGGCCCAGCCTTCCAGT
AACGCCCTGCTTACTGTCAG	frlR	FALSE	3502338	+	FALSE	-1.17922681762571	-0.0820289665808231	1	TACAAAGCCAGAAAGTTGAAAACGCCCTGCTTACTGTCAGTGGTTTTACCGATTTTGGCG
AACGCCCTGGCGGTGGTGGG	ybjT	FALSE	906745	+	TRUE	-1.97895337050026	-0.28409745358978	1	CGTGTTTCAGCCCCTGAATCAACGCCCTGGCGGTGGTGGGCGGTACGGAAGTAATCACAT
AACGCCGATGCCCTGCCATC	rhsB	FALSE	3618589	-	TRUE	-2.89797151195761	-0.284780368589422	3
AACGCCGATGCCCTGCCATC	rhsA	FALSE	3761580	-	TRUE	-2.89797151195761	-0.284780368589422	3
AACGCCGATGCCCTGCCATC	rhsC	FALSE	730180	-	TRUE	-2.89797151195761	-0.284780368589422	3
AACGCCGCAAGCTGATTATC	yciW	FALSE	1347344	+	TRUE	-1.16290948991792	-0.790103154740502	1	CATTTATACGCGCGCATAACAACGCCGCAAGCTGATTATCCGGCTGTGTATTGCCCCGTG
AACGCCGCACCTTTTTCGTG	NA	NA	4460816	+	NA	-1.09987272256176	-0.337624755742954	1	ATCGCCATCCGCTTATCCACAACGCCGCACCTTTTTCGTGGGGAGCTGTAGTAGCAATTA
AACGCCGCCAAACACGCCGG	yicG	FALSE	3817267	-	TRUE	-0.324295081125273	-0.170274772562902	1	TTACAGAACATATCGCGCAAAACGCCGCCAAACACGCCGGTGGTTACCGCCGCGACAACG
AACGCCGCCCAGGCATTTGG	murP	FALSE	2545253	+	FALSE	0.43798261748054	-0.0169916077956249	1	TGGTGATTCTGGTGGGCTATAACGCCGCCCAGGCATTTGGCGGCACGGGCGTAAATGGCG
AACGCCGCTTGCCAGCAAAC	ygjR	FALSE	3235937	-	TRUE	-0.327876895333399	-0.286378592018631	1	ACCACCACGCCCTGGGCGTCAACGCCGCTTGCCAGCAAACTGGCGGTTGCCTGCACGCTT
AACGCCGCTTTTACTTCTTC	hflK	FALSE	4400790	-	TRUE	-0.422564274084162	-0.033825937622219	1	GCGCGGCAATCGCATCGTCAAACGCCGCTTTTACTTCTTCCGGCGGACGAGCAGCCTGGA
AACGCCGGATATGACAAATC	NA	NA	1655930	+	NA	-1.05494798410513	-0.55052983688934	1	CAGTAACACATTATCGACTGAACGCCGGATATGACAAATCCGGCGATTTGAACATACAAC
AACGCCGGCGTTACCGCAAG	yheS	FALSE	3479547	+	FALSE	0.189186931063224	-0.0671285619610353	1	CTGGCGTGGGTGAATCAGGAAACGCCGGCGTTACCGCAAGCGGCGCTGGAATATGTCATT
AACGCCGGTCAGCCTGCCGG	rhsC	FALSE	731447	-	TRUE	-0.268858034110714	-0.0706756133993886	3
AACGCCGGTCAGCCTGCCGG	rhsA	FALSE	3762847	-	TRUE	-0.268858034110714	-0.0706756133993886	3
AACGCCGGTCAGCCTGCCGG	rhsB	FALSE	3619856	-	TRUE	-0.268858034110714	-0.0706756133993886	3
AACGCCGGTGGCGAACCGAC	sodB	FALSE	1733672	+	FALSE	-0.59552160144091	-0.0434195964924257	1	ACTGGAACTGCCTGGCACCGAACGCCGGTGGCGAACCGACTGGAAAAGTCGCTGAAGCTA
AACGCCGGTTATGTGAAGTT	flu	FALSE	2072293	+	FALSE	-0.370967383353836	-0.115501595885667	1	CCCTGGATGACGGTAAGGACAACGCCGGTTATGTGAAGTTCGGGCATGGCAGTGCACAAC
AACGCCGTGCCGCTGTCAGC	ytfR	FALSE	4450011	-	TRUE	-0.127736111889548	-0.0206370225509669	1	TTTGCGGTTTGCCTTTGATCAACGCCGTGCCGCTGTCAGCAGGTTTGATACCGAAGATCA
AACGCCTCCCAGCAAAGTCA	yohD	FALSE	2223896	-	TRUE	-0.236952806961559	-0.0917493888597784	1	AATAGCCCCTGATGCGCCGCAACGCCTCCCAGCAAAGTCACGGTTTCACCTTCCGCCAGG
AACGCCTGATATGTGCTATC	NA	NA	3058683	-	NA	-0.232876112114945	0.0799113338422777	1	ATACAAAAAGAAGTGAGGACAACGCCTGATATGTGCTATCAGGCATTATTTGATGGATTA
AACGCCTGCTGCTTTCAGTA	adhE	FALSE	1295842	+	TRUE	-1.09732645369557	-0.193322501982316	1	TCGAAGAAGACTTCAGTTTCAACGCCTGCTGCTTTCAGTACGGAAGTGATCTGATCAGCA
AACGCCTGGCGCGGCTTTGT	ydcO	FALSE	1503861	-	FALSE	0.124632130934277	-0.0173497031917714	1	CCTGTTCTCACCGCATGGTCAACGCCTGGCGCGGCTTTGTTGGTCACCGGATTGCAGGGA
AACGCCTGGTTCGCTGGGAA	lsrK	FALSE	1596776	-	FALSE	-6.06746926091579	-0.704054777612595	1	ATCAATGGCAGAAACCGGAGAACGCCTGGTTCGCTGGGAACGGACGCACACACCAGACCC
AACGCCTGTGCGGTGAGTTC	NA	NA	1239317	-	NA	-0.956634558938808	-0.58347724177888	1	AGCGTAAGCGTTTTATGTAGAACGCCTGTGCGGTGAGTTCAGGTTCCGGGGAAATAGTGT
AACGCCTTCGGAAACGCGAG	rng	FALSE	3395769	-	FALSE	-4.39637046917609	-0.965771779414625	1	GCTGAATTGTTAGTAAACGTAACGCCTTCGGAAACGCGAGTGGCGTATATTGATGGCGGT
AACGCCTTGCAATTCAGGAG	NA	NA	4116535	+	NA	-2.28938871124466	-1.1317009756587	1	GACGAGGATTTTTATCCATCAACGCCTTGCAATTCAGGAGAGGTATGACAATGTCATTAG
AACGCCTTTGACGTTGCCAG	cdaR	FALSE	183471	-	TRUE	0.313838691680933	-0.0798863970240077	1	GGGTATTACGATGAATAAACAACGCCTTTGACGTTGCCAGCGGTTGCACATTGTGGCGAA
AACGCGAATGAGTGGCGGTG	dmsA	FALSE	940934	+	FALSE	-3.58741985916699	-1.07996713628083	1	TTTGGTAATAACCCTGGCGAAACGCGAATGAGTGGCGGTGGGGTGACTTACTATCTTGAA
AACGCGAATGCCAATGCGAT	nemA	FALSE	1725365	-	TRUE	-0.0371456195879989	-0.221808994524001	1	TGGAAAGTACCGATTGGTGAAACGCGAATGCCAATGCGATCGGCACCCCATTCTTCAATC
AACGCGACAAATTTGTTCAG	rluB	FALSE	1325060	-	TRUE	-0.681511047072311	-1.23157158306268	1	TCCGGTTTGTAATAGGCCAGAACGCGACAAATTTGTTCAGCGGACTCACGTACCGAAATC
AACGCGACAAGCGTCGCATC	NA	NA	3229554	+	NA	-0.471230063147171	-0.165181163978484	1	CAATTCCGTAACCTGGATAAAACGCGACAAGCGTCGCATCCGGCGTTATCACCGGGCGTA
AACGCGACCATCTGACCTGA	cysA	FALSE	2538760	+	TRUE	0.00402915549248129	-0.0254647598131403	1	CGGAACCGGACGGCCCCAGCAACGCGACCATCTGACCTGAAGGAATATCCAGTGAGATAT
AACGCGAGCGACAGTAAATT	NA	NA	2974118	+	NA	-2.56097013381456	-0.733515868259627	1	GGAGATTACACGAGATAAAGAACGCGAGCGACAGTAAATTAGGTGCGAAAAAAAACCTGC
[truncated: 83,382 more rows]
