# Supplementary material for: A CRISPRi screen in E. coli reveals sequence-specific toxicity of dCas9
Source: Nat Commun. 2018 May 15;9:1912. doi: 10.1038/s41467-018-04209-5 (PMC5954155; doi:10.1038/s41467-018-04209-5)
Supplement: Supplementary file 9 — Supplementary Data 6 [file 41467_2018_4209_MOESM9_ESM.txt]

Train set indices:
65295,19445,1022,18112,25896,20140,11521,23803,66689,23623,39070,56467,38200,21128,70703,12800,46833,55335,19185,65466,24543,63295,53722,23798,27504,59901,44385,59319,54702,13535,53036,47836,54242,55524,5311,42922,12666,2339,57707,57973,71814,57629,7439,4094,60720,36268,18799,69091,58209,25443,16339,2470,14163,11353,51468,17497,67839,4526,25349,47051,53637,5897,41082,37058,10946,31980,14434,23819,62808,24767,44725,66567,13532,25448,56426,47220,4735,22429,20688,63742,43653,34861,2100,1267,3712,58032,19009,14164,18745,28924,39883,40009,59793,59495,50873,39271,34425,25306,36409,40619,43936,3503,1670,70181,54351,32223,31443,67023,10511,9340,4025,28375,32785,70959,59016,66722,67719,45541,20184,42381,52263,18889,6046,17241,70816,16925,56145,72180,50558,62200,23221,72993,44247,15563,31193,73354,53526,23651,52588,1955,33808,14520,28158,62551,13233,376,18849,54897,23357,14994,25230,55,22842,21622,29335,36921,6983,67622,50622,62013,13804,20266,41962,48388,21014,21907,71248,54497,5233,34403,21930,46059,26019,29895,39603,46581,59355,70660,42408,59667,19033,34767,14539,7587,48919,40454,47669,29340,481,51754,3192,71352,5730,3588,68338,43439,1770,54748,52492,44442,4784,42517,43543,58152,12169,36623,38983,6112,31986,18101,69944,46001,19469,72315,38644,45460,27619,64142,62318,72328,34448,51085,26495,31245,68158,3718,13448,39855,70623,61505,18925,35264,71274,32997,2989,49066,63506,42934,4302,10652,44091,14363,36830,48429,69302,7591,30419,8331,67489,44188,6892,49931,2219,50259,4626,47622,21178,13352,49996,25947,50085,41341,5830,22113,31275,58856,17074,48513,49370,53014,68137,30098,9012,45689,32630,8770,70801,11231,5569,9533,44265,23953,62065,2493,60562,25330,35247,2998,21866,39081,13522,29760,594,46574,37047,62564,37258,30536,24897,28698,41423,55780,71792,49187,23183,13365,32615,71502,11682,65611,53234,24175,63521,61420,19339,28502,49827,27454,9657,40510,42387,63531,60094,26484,7392,11550,45275,43592,64414,27440,40833,58466,58614,28938,31137,50208,22931,14646,45851,68658,6108,12185,54307,66618,2866,61721,531,36142,67854,768,55667,67019,1675,42203,32962,42185,68273,49095,55354,73497,69171,9518,16685,51351,11243,53025,9799,22680,7727,17069,4398,54255,36120,18007,40610,693,6635,70384,20950,10262,6900,44601,27040,70899,4490,37509,59740,61928,63144,62505,44418,33242,18611,64226,59281,73479,69266,11020,37052,55600,16444,12643,36277,61168,58330,56732,43178,10618,68005,56825,30801,23999,5039,61502,58776,2537,54224,48543,20436,55394,41875,42321,72282,52176,11920,60259,58205,68690,20346,46451,3708,41118,64756,28835,33390,73126,49103,24685,47583,49725,7244,18327,29113,4908,50694,61152,68871,43985,8248,70547,6813,65685,69682,63981,45163,73023,70671,59677,30276,35878,58911,19925,22569,63464,44419,49907,44851,52519,68156,32463,70199,57813,6719,4710,16089,43754,2438,20414,17608,22564,66509,48945,48632,17808,36692,66607,65261,72102,16823,43276,51604,64780,21269,70096,43264,8795,18255,22086,42192,58178,47150,2217,54018,18520,58455,47459,13322,52013,51003,24481,11352,39574,70932,67809,44077,52136,10803,11283,52183,8160,28438,18270,56345,6968,64516,43260,30348,31666,13637,4202,19884,57802,15332,31324,44132,60510,54708,45373,68767,56529,4204,1800,30164,68878,53546,11828,31400,66211,35738,6963,72971,72949,48253,39546,26539,12093,20270,28368,42721,32815,32580,40156,62347,20498,54654,37092,49382,52646,36263,45437,72557,61602,3839,48244,4020,54080,46780,47166,59629,39187,11049,73213,65012,21552,4962,8614,35328,23417,43767,39838,602,50836,53528,99,30304,42215,8800,47192,67930,54502,22958,69806,26017,56239,17742,34230,65156,27547,49741,28099,30426,66670,24799,35385,6516,3731,32770,54482,23256,9547,73210,58902,73662,15244,21761,57550,38036,45696,36341,60497,72526,5027,36579,60231,13278,64135,43282,44606,56366,39633,20369,35272,32384,62767,49122,58641,65240,57935,33629,43318,54391,37796,20326,12342,19552,49528,24465,30272,34822,20885,32280,5942,37723,73226,15100,21747,33794,70097,26972,65235,11807,27929,68330,69970,24519,30879,22822,61336,70159,3688,62691,20637,72303,7001,67748,17310,40140,35561,63962,55928,69096,24077,61516,39762,66972,7981,46079,60289,24869,21700,63545,45551,41866,45634,58318,37197,39716,7989,62724,37488,48083,49302,15317,23336,38198,2701,269,10593,60675,63430,61621,40984,53043,27788,922,38086,69825,64061,36512,62943,46290,13821,38709,62740,19672,33295,43324,30694,58405,12583,68650,23440,67612,60069,13888,67866,59850,25636,29058,65658,5259,35545,54857,13668,9696,20923,60509,4040,40658,30386,27795,7825,52256,10078,48988,49869,43848,50600,17271,71886,61956,50035,39501,39018,36763,20460,8894,31195,267,59761,21771,52276,26880,56980,48048,60604,59890,15168,60079,27223,36683,37685,1160,1589,34110,70603,69880,67,16976,60447,30519,49231,14811,36760,8170,21373,13768,19054,55544,1093,24122,32788,2854,670,41784,35171,2762,67625,9285,11897,6408,62457,54057,28236,28396,29578,52266,59711,51734,33394,65738,53619,52557,26300,71714,1226,55198,26556,40397,51561,62707,20961,47934,19270,38034,64482,41273,10265,32392,30726,63791,26103,46256,5101,69032,34912,45147,59023,9832,40985,55882,28057,16786,61543,24169,34105,9736,20551,59321,39889,18154,53859,47351,20366,54546,29076,68114,38137,55182,59445,26661,7455,18401,66047,57457,48637,9594,8256,71130,61604,16392,65747,60349,10344,8123,60388,18298,14152,25216,50546,64927,52789,69295,44848,63642,10313,51465,12156,50506,7660,59026,46607,13529,68762,7451,45208,15878,71974,59934,29244,67021,41458,64845,38434,20441,43852,69443,18334,17723,53570,70568,63017,67240,31108,30309,32586,35490,46604,68497,8621,44080,49343,20233,60183,31563,47509,46126,51047,71309,60484,25722,51904,58648,19607,67864,21320,42643,72913,65457,55927,58064,21382,15986,40,41881,12373,70282,15373,15729,11029,37991,3511,40926,53612,21272,49448,36398,65394,41279,69497,16696,13547,38262,31652,17467,5102,60962,5255,55395,28159,2795,40588,60404,23589,54181,36686,35448,9989,67707,50470,60961,7613,72255,48236,60813,25386,54750,71007,36870,32890,14897,65432,66945,36808,59783,51559,944,33220,50686,31912,1936,28094,57995,60293,72358,60946,38705,10298,46068,48744,73042,25941,69992,13032,60438,69308,45397,1755,22545,45294,32692,67811,38095,22344,67935,34494,59947,57010,62812,31380,49031,24650,14523,49651,67353,42121,38994,6250,22227,11657,10027,3553,30518,54797,23982,3276,36912,16651,60154,72380,55914,8040,46513,2500,63568,60871,33051,61695,5421,35269,7464,4205,30009,54907,3078,66530,57218,57412,11787,3227,45572,41509,4212,40829,18662,47755,32933,60699,60465,50613,11431,62575,57122,2230,17788,38596,43878,22229,20249,51167,51978,5170,46470,49475,16585,51072,40784,68490,43978,57274,50508,22715,7189,18685,42589,64013,43077,66273,33579,57769,1656,45263,67073,57679,44066,50703,71015,11548,66579,49991,37739,17386,54709,71231,19760,31848,22660,41801,25776,1996,21456,37331,11309,28984,10799,19847,43067,63732,34449,64527,1263,69214,25799,263,63456,27666,61208,70479,43250,38736,596,4548,59074,34450,42576,53125,72192,17314,18400,55004,14773,6078,20252,18232,16130,5676,55376,46769,52737,48164,66737,14934,25854,68606,70927,52807,24214,7931,10669,37854,54158,22118,15541,328,72795,48415,71494,28427,23253,12248,43106,33947,26182,59588,53650,29040,50329,21520,3951,31368,20929,65677,33272,51787,58705,25404,23395,64707,48335,46708,36835,35617,61305,48338,60445,38789,37483,48293,45348,22296,13737,73356,50442,35309,71427,21158,45178,47046,18886,48292,773,56077,33670,3175,49384,53286,30907,51758,35517,7072,71636,27230,16682,16076,2094,8821,1843,57050,13340,65003,16713,62947,3627,12880,3526,38027,53340,35308,4720,7887,15277,14446,41310,62854,24821,33804,52078,5727,42878,51199,30780,35357,51205,40189,18927,65880,50073,4027,22327,70459,33300,41357,67175,12350,153,24914,57132,21621,54888,66204,21791,3305,13301,61164,52660,13613,4914,12200,42096,70942,10455,16728,9194,39239,67068,42813,59354,18356,31527,37809,48597,53960,53440,45336,37275,64099,20753,12937,58640,60041,50273,2312,23616,41367,13772,51027,12734,58158,13876,18701,6361,18780,22776,72983,21856,72308,34775,5642,8223,60248,60045,29336,171,6024,16440,59720,2058,25462,55063,61385,3391,47949,14328,61555,21674,6911,13153,32400,39470,41468,60366,66386,69466,33880,3384,22356,39550,40908,49905,46917,4061,68056,28784,27525,41519,26961,24998,65101,60188,39116,50228,9722,10072,46439,30767,50156,27249,72645,53596,72382,61833,42946,41756,55821,34234,60071,39191,55427,21839,2765,13575,13839,11750,10178,24759,53739,24574,38538,47722,40263,58444,36375,60556,56285,9980,69739,11839,25035,25486,9829,54734,39004,45517,58544,68511,19800,8486,62418,62401,20222,71605,32213,65032,30554,9625,36684,54134,16998,25569,6399,48977,70904,71517,41243,4245,29081,14373,72473,57482,9078,11391,47777,32133,33551,3657,20910,31124,54238,47177,22672,72061,11124,12167,54157,14366,11661,33981,33910,2522,51283,17687,16044,61158,52974,45455,58311,23822,37645,6891,46545,70411,35636,58725,16787,26685,70910,7316,18813,16000,12894,42146,32382,41733,60529,54619,67312,68341,50437,8488,66275,70029,27741,28130,67661,60820,9413,33675,32260,20008,7489,21488,48961,18166,70868,8715,17392,23834,22555,73128,7109,50900,50504,62329,56126,3446,34469,23227,51104,19031,72312,71946,44180,39955,24341,2366,1746,3960,13307,43524,10061,2492,2018,14453,45296,57433,27057,39141,47799,15720,58726,72457,16421,31893,47650,61048,22802,67797,5401,21006,25335,32134,10384,57875,21104,15858,58647,36621,37950,22218,58284,35565,58592,8371,21055,60268,63559,7590,25378,3395,11303,1145,22661,61161,68300,12345,25787,59108,68328,17079,2200,47346,1082,54784,13441,50353,73293,5671,5587,58925,8628,30359,524,32772,20438,20292,43540,52935,845,23148,30540,61082,45097,55179,33119,21239,35072,63130,37175,17993,31758,42614,9913,3634,5954,35640,41556,28790,53356,40825,34993,54465,34907,55744,68377,29502,39619,47731,41104,58958,53420,891,63974,45009,47287,6998,30159,69733,57361,43010,53105,14845,65478,34624,16655,72627,72606,47866,23601,2573,2132,68331,72351,43641,39238,46114,17356,38432,13560,3570,24168,54833,214,43790,16205,45756,18123,67865,57954,27769,9192,55753,57415,23403,8364,49045,63441,61044,10041,1073,38544,36943,70254,23237,55124,9247,31667,6242,42629,37309,10073,11028,58812,13047,28254,19559,36672,38370,2531,30815,9053,23590,23987,67329,63939,2843,58340,73414,163,61754,67572,53996,64349,64925,12240,62279,10074,68054,60284,30713,24222,25836,72474,25589,8163,40467,43140,58120,24638,55042,50851,57289,33482,54257,34750,495,13803,43268,4507,65311,12268,51065,48894,29913,25640,20531,16934,33855,54159,68926,41086,59362,27453,43575,17528,53502,7616,62389,15427,22975,45251,70584,6924,56946,68223,71979,32495,43993,11181,45548,2950,61134,40730,64587,21806,44605,9948,44945,22068,33309,15838,7526,10333,35026,69094,52685,6189,27632,8262,23807,2620,68925,7627,48825,31826,10531,7310,45206,6863,42593,39994,46775,12250,59707,66776,64503,53155,73588,16774,15719,1244,59447,6588,63598,12920,43504,37546,19097,19924,46377,68248,70707,48860,53511,70087,11797,71419,38833,72768,44392,59699,64964,21702,29010,66533,72339,3195,34342,14205,8204,46965,35571,54107,25384,59563,52288,68694,3749,73187,19282,54632,44414,17740,44144,52376,5571,16955,42954,24752,41616,42085,16244,39226,30101,26435,22442,67474,61108,45266,3945,66598,4031,117,58840,57643,13752,58567,57301,37979,2504,35744,13243,41628,41627,26648,49210,37031,64300,19587,19755,14357,18006,31144,17172,21149,55039,33266,20820,45582,18841,72672,73346,50251,70408,49169,58446,50784,39785,19651,45239,67558,29146,53254,41428,15506,68682,32942,40892,21251,73139,26139,55059,67451,22999,13235,5279,52118,57068,59805,42172,14098,795,43762,5300,25706,47867,59828,21098,35209,69666,53237,51277,67297,12356,16181,18817,48893,9931,71074,27951,73641,11872,46430,28565,34193,1673,10678,37847,50474,13633,2776,3496,4604,59831,50751,20030,41435,8853,7429,72091,29185,55119,30616,62417,12620,53997,62336,73016,8071,11115,54451,72483,36248,42868,29642,20999,12235,42538,47308,30156,44481,42622,64194,58801,20388,70205,69056,1572,56080,65017,31748,53575,28417,71402,55973,15503,62876,24983,38532,404,22058,38903,63692,16160,55289,69163,17613,3445,70963,24403,39742,32005,2103,72095,28767,13030,11925,47696,49481,63025,59212,67414,4670,53259,21934,49396,34575,20861,47734,36413,44916,11591,20586,35515,69304,23557,45150,2551,24221,45482,14509,41672,13099,50753,33558,24583,65185,66560,66127,47061,23670,32612,14932,8640,11737,49268,42837,68460,26822,25373,16591,36932,67391,13653,16546,16355,36157,11783,9239,40997,50282,65794,18264,60630,32505,28564,69413,52968,12797,65198,41352,24096,25987,71045,45325,61942,24534,4832,39371,53853,44488,30937,26037,7025,7125,16776,42493,15662,45585,58709,1588,5314,3867,47451,725,6410,72550,69118,57219,29184,54920,4022,15262,45861,31660,43283,47141,24402,7406,28986,35106,4488,67862,2932,16234,24234,27200,27776,58345,45717,42475,24820,38913,7556,11238,9142,19100,33288,5973,17928,64790,53785,18843,53792,66969,72346,35336,54865,30785,40602,61813,63016,12949,51647,232,37894,10437,46340,16628,16112,70982,5540,66658,44770,29660,34762,35193,48418,15312,10516,53221,70195,53099,61497,41440,19122,24418,23263,57411,20614,22138,23848,11916,14416,14528,57530,49005,52479,32482,3795,34395,1330,3817,62069,52861,11446,59031,44025,32162,51369,1343,73076,46393,62669,6707,23835,28547,35942,49125,3108,37144,44659,37591,11413,37295,57658,11281,1147,60313,33367,15374,35092,21400,68723,62341,72348,32780,56884,30275,9565,32165,57704,43626,20377,72237,68388,11327,4753,27770,48953,54132,8474,63485,61439,56895,36583,59346,47963,15353,565,50350,44405,67554,68049,20647,25693,71544,61280,35267,61744,11016,6458,56706,66715,57648,70378,40083,69363,51287,62064,10303,32972,51217,58804,35715,23518,33907,28968,30116,38136,72815,7536,16742,66659,72293,18281,41624,33440,66028,24424,48812,62430,73246,28664,58628,5422,45893,18378,52023,50269,48291,65674,12834,27659,24964,69262,58642,30782,51721,46746,11941,39898,15896,9717,31139,49485,66791,18127,1000,40652,46420,51809,31305,3912,13997,45562,30145,13049,16772,67171,28635,67570,63513,14525,44245,17597,12596,6639,6545,46770,8088,7333,16981,44661,70075,33321,62269,15163,25046,23224,5213,11318,47613,71014,58409,38948,58792,42155,22791,60473,13057,23538,22982,18772,56222,62915,9994,62307,52417,16157,54891,42351,4392,11960,60176,24352,24368,22060,15223,29924,757,53160,35219,5957,8521,40782,27601,40932,879,43298,47738,54998,58768,45311,24502,25169,63023,28864,13232,48974,58862,20742,25147,52803,72587,33252,43839,38679,10816,66858,70753,45751,27787,8340,30371,11659,21037,31332,57180,33655,18704,35539,31546,46325,13896,40490,52817,54933,56617,72634,56098,48080,56055,2441,58165,34770,24446,48799,7048,18312,21039,21223,18512,2834,30203,3146,64775,921,63077,29236,34452,643,2552,13025,72373,72543,35447,25922,66975,37868,38165,70526,60444,49032,35166,2697,19626,62538,9961,38931,56409,44193,32265,41106,42502,46097,55588,48148,2270,1765,50014,34759,65402,44965,73528,37042,21738,62903,40865,64799,19516,59958,41362,32945,71917,32548,71369,43211,855,35424,56734,33868,39137,65520,32693,22411,22532,35396,3619,19661,51533,39128,50230,59637,18639,23283,59044,57929,40161,71428,5838,49477,9062,48491,47173,71584,14067,39181,25157,30871,52361,47938,388,43184,22107,13766,986,61268,44957,67695,62816,64489,59122,44904,45172,12224,16429,58319,58737,15629,7832,70738,14265,32486,64372,8057,39460,47160,32553,64316,18339,9773,9933,15401,36847,1695,675,22547,67176,44930,63871,33280,65536,32974,41524,52327,28858,26457,56728,58778,68554,37932,69694,39050,53973,65838,35633,57731,47670,42745,38256,65442,70111,31044,21310,5552,13285,4546,19894,13968,58668,28370,12192,2297,32645,43952,43453,63614,45986,46359,22424,26691,29075,35110,72455,46360,9735,10188,32608,66921,70161,22643,15435,50861,64901,37128,57401,32879,8965,36345,20535,25138,12971,9450,71149,14402,55838,36675,34214,54627,67105,1125,2668,14570,45295,48760,14216,66775,27936,6346,28475,18892,71329,24765,61125,2305,45300,6661,59472,36211,14988,8422,46456,34845,7167,54835,6240,20748,39954,11411,1076,4476,40924,9416,71521,52774,56437,27549,49511,14599,50672,50526,32579,32389,42036,1710,8545,9577,29846,28122,61552,2645,51687,69001,70401,73490,40324,9591,64393,67777,65164,64353,72639,69347,13174,21546,41607,31202,18476,47337,68663,53169,24203,29813,55599,17767,35852,14550,61681,14866,61857,27563,68177,29549,24310,29584,17932,28046,49723,7157,20602,26508,49437,71738,28668,51625,57338,10357,4532,41951,72910,39047,47728,46662,67218,21748,48387,57310,46926,50137,66003,73002,72883,37080,33846,8735,29167,25769,33291,33365,3678,72783,58246,62476,73589,64272,5262,70666,49339,36469,46006,6016,59185,41997,11777,13566,20517,54701,22698,28708,60135,56139,15803,29362,52218,2503,26981,24608,21450,13919,8499,29703,3204,21096,36603,54884,55267,29573,36076,34210,40815,39604,72924,18941,37432,23267,58983,36167,51903,52401,22535,20244,9460,59941,70841,12442,52837,28588,66344,40858,56788,73306,19538,40778,59781,35855,67167,14464,14444,44684,3649,66698,36608,37574,18381,6446,50211,2617,23011,41783,4714,46229,5965,60275,44371,16978,51895,53883,50346,30123,14894,1227,71778,67275,18051,56158,23833,15795,16518,42809,2256,46632,52860,55711,15372,47947,30663,64614,55751,64785,63237,24275,25194,26723,50962,16467,34875,23918,69293,13614,44051,16608,59231,63919,4416,26840,33044,59528,17719,56880,11177,17508,60337,29639,47015,28813,3205,65264,31397,18657,26518,36711,44298,53569,42646,69334,38431,30451,52142,41937,68833,64028,9590,63443,44141,53371,39544,32193,66018,30646,70735,52286,712,14503,12985,52760,15526,50535,25308,73299,59078,53790,13400,45386,25285,22406,23421,41287,67099,20869,14925,64750,1261,1929,70184,12808,26946,60328,53743,23472,24512,8249,21840,30074,44765,2489,73009,61215,61903,60095,52964,12574,25427,4552,67821,45992,28487,40278,61668,71858,59551,45099,326,26251,12003,64095,33099,5502,12967,38952,24180,20951,46518,21943,70652,29739,30466,50122,69250,8714,40307,49285,25712,65162,7873,47879,43704,6712,47122,15546,34610,49807,37815,6828,8698,24037,67962,46671,21073,54776,11167,25516,2409,29557,47079,42168,28726,64523,268,34808,38860,48427,52223,1406,70078,66634,47115,9040,18954,47344,11935,60553,25824,58663,104,31054,8949,1072,17132,41979,7198,56207,7112,13208,69058,27177,38810,6465,51059,70764,6241,65129,6316,50507,29694,61817,55385,5683,14861,34326,62904,41980,30603,71783,38329,50817,37353,69365,43084,30334,33736,72878,12889,30513,6487,67552,28972,5498,8427,48777,7980,52441,29977,44697,6365,17212,8946,25515,49976,52051,72961,68945,44495,22195,18446,16228,13478,25746,6776,72686,53299,21802,24631,2373,34611,20598,20987,35557,9018,13949,26456,63958,14566,52094,68549,10759,32756,31089,60833,2113,32537,6520,43917,16689,34431,35849,33396,7862,27875,1471,41785,56453,46980,25058,18030,27829,71489,41862,36871,282,62077,65678,70719,13405,1880,41802,33215,38601,54811,71311,10898,6377,13356,52970,64652,53303,39579,26513,64433,63997,12561,61951,70320,68089,13998,1641,5301,68183,49549,63749,27837,44625,39236,11670,8677,19726,34269,22496,33596,45810,30118,42782,35768,61014,17696,62306,62193,28490,51022,24646,9349,551,57034,24003,6456,73104,33199,12957,3872,10251,32526,52799,43141,50577,45143,63810,33144,21807,33495,31772,5703,52332,42392,58981,43399,71169,973,55423,33726,32298,6252,67655,31138,68724,6637,15018,72027,35624,45365,11543,37398,32767,3132,58803,39422,15549,23102,34365,67768,16365,33471,13957,28191,34477,33448,48149,45252,42700,4836,23092,41355,6166,11232,52027,26778,72012,44961,63112,10030,15703,55846,54527,11164,59703,10398,59045,51528,45283,40993,9763,51337,35388,34713,24509,7612,20381,2726,26566,66123,29975,39694,31497,11648,17712,43718,18924,29448,69855,19426,8574,36537,24874,14944,24302,21380,38578,33303,30282,43535,68594,52032,36543,1050,1784,2942,59656,32746,71567,26066,63926,44329,23718,64721,50850,37572,59879,51968,18881,25391,28323,47402,48828,54205,61838,7737,16729,32326,27431,54064,70999,4575,47107,8813,13456,39509,59991,11577,745,47988,8524,54986,48591,62037,16246,56404,24948,6171,32916,46471,41547,29013,27935,48110,46009,39585,33045,46191,33203,22178,37902,31408,63687,28540,57774,25442,5682,13127,45436,36958,57323,67757,55745,50054,4587,13035,24640,59690,66928,33186,13468,39145,32710,15539,4877,46776,20971,30629,61536,9412,37366,59550,32432,39487,56049,54914,8626,67202,73547,49409,42627,56421,33828,47187,50811,49697,39733,70625,44292,38811,26321,18161,38083,19023,4164,27568,24715,40899,67510,38668,6504,13137,53334,44899,67293,31955,64575,38535,73092,3940,26681,27527,35823,12401,71062,27580,66097,28165,5041,53845,69996,41404,64084,35807,10783,609,29677,13262,44288,10770,44221,289,46849,48677,34953,36470,9308,14333,53028,25931,44277,1004,28204,6611,25471,7027,1205,37890,46996,58683,30951,47374,36433,999,71713,37285,42649,72729,59389,70964,23793,16447,48537,47698,30746,569,2892,52244,60739,2615,29980,154,3350,24141,71570,60489,10255,56864,49859,15246,7680,65878,58687,3291,56015,72796,65262,15616,49819,22929,32819,40533,46117,4960,20699,7896,62755,66169,16753,42833,5745,20790,45926,39041,42972,40359,34674,37202,43984,26115,63761,62899,36376,71297,62652,52280,18070,17401,42060,930,42617,8292,71809,53466,4195,53228,6067,14555,29737,24555,42223,31241,42379,62337,3082,17112,16690,24171,13020,66505,13282,67918,22,63963,8237,69069,46963,12647,23297,27899,41703,69085,61558,6092,57256,66241,2285,5440,25460,58831,47343,38604,71395,46810,18029,55492,19329,44664,62612,26627,18076,27128,38444,42229,45109,28227,6607,31026,20534,31920,10931,6060,1269,3411,52289,31266,29520,12803,6724,53965,31169,63784,31374,69787,19202,67851,21877,70718,49761,18591,68858,13022,27060,64584,1028,66502,37396,2748,60,70679,56128,9248,20819,35893,47850,39390,27565,31267,28076,33986,71417,36219,1865,65930,72966,17283,65153,45164,61940,21904,60777,4954,63547,68082,20491,17383,68569,42769,68132,23655,8590,26999,69973,39302,33966,39743,34107,22976,16173,16926,22365,22952,52380,50252,42527,53456,53803,56782,56291,27672,1103,34546,28867,18628,44242,52884,61386,39127,30470,59968,55945,35790,46579,22438,60539,204,48175,2045,48527,34541,29034,11156,43005,51850,1289,38478,15966,64254,8029,13292,39456,5774,7816,37561,35300,32156,52764,21001,9189,21179,60623,9559,52770,26818,44843,45430,6912,30465,44536,19214,25480,45429,27375,62076,64981,35025,62440,13008,70653,10938,3975,34164,59590,35950,33138,17720,15278,73610,71101,49160,15869,10434,9034,17161,42049,10327,64049,9942,29370,25417,72471,5734,7961,766,59373,72000,21298,5,38727,45812,8025,47608,35828,58296,12233,30641,27472,54189,41578,38166,53574,45620,72507,30527,24716,19766,43847,16613,22033,45533,57042,5949,12218,15153,68850,73010,23138,5598,34685,2141,45317,60207,35676,21243,64328,10325,46178,57138,43020,24859,20714,41122,44131,946,68219,3394,50029,38258,67771,16399,48770,15418,63272,59759,51499,37709,49967,61355,23849,2684,55717,44865,68773,8312,51744,33463,25831,14435,30788,17615,71882,31562,13819,22974,45083,45583,6747,70732,6917,68574,29842,42461,57168,57232,12128,56381,25239,58234,11962,43144,44979,66034,56534,54429,24887,39712,53533,42453,13428,37209,44396,19517,3878,64458,3833,50570,28463,26250,51728,9710,72997,26861,63570,27802,35998,55647,61309,49391,39489,63178,10088,54222,17331,38437,61814,56501,7396,48924,22526,46620,27971,47656,29123,71857,17222,68677,1418,16567,11877,49444,52755,36663,29537,58002,66288,27546,17055,16277,32991,50932,64332,30383,645,26810,1084,41473,39734,70132,35582,49070,16163,11342,3998,49303,56273,37406,66893,65123,18916,53058,60168,40085,4470,33820,62616,55738,31614,18640,7717,63375,70871,49358,13732,63050,11779,27631,47863,9290,55944,38647,42835,69112,500,30792,43291,62257,44613,67425,38508,8104,30738,18494,52713,11734,24230,64821,3938,12085,1425,20609,43305,63867,49605,3300,19284,14140,46023,59315,13382,24416,22108,9586,57927,56483,30667,47282,51273,7259,12879,7060,12078,55585,16862,60026,58590,26046,35343,9384,28229,69492,16880,70429,2047,2298,64645,51024,22005,48123,9669,12761,9366,25808,29888,19302,41680,20092,70489,47905,51557,17445,10,39928,51073,9347,26038,8972,12467,13463,3655,57188,56326,41286,32594,61698,58238,9207,38575,31900,31160,15238,9771,63291,54347,61694,30061,40785,121,52525,19730,71325,35729,28689,13542,26316,6887,38846,14401,33128,42556,37386,15630,65697,21533,71747,71434,15780,14841,64961,69314,43723,58359,58196,47377,20468,68531,16366,29226,40665,16569,48863,13081,47781,29509,57621,34343,69865,7924,52518,30619,52875,54450,49803,49978,16959,53188,69912,26965,49732,12148,26511,39313,7208,25109,63940,29408,30264,51306,63527,62635,41014,35189,17502,24034,17016,15370,31272,60281,65344,68794,39150,34978,54529,5052,1986,12923,66121,21681,60144,43197,30004,22462,39748,55367,56266,67925,30905,44109,64728,46550,58616,64906,14844,26678,66954,71860,70279,22170,16361,58827,50395,38863,12028,48032,68305,64777,51033,65908,38063,66104,33587,53840,72792,56769,72612,22737,16559,32381,90,59050,53693,4987,72267,36792,22593,14392,65086,58585,14567,7164,13848,26027,71726,37553,43348,18574,71585,41301,51139,63579,3886,373,72996,12133,40862,26170,19822,61057,11873,22288,54404,15067,43170,72965,36982,19810,63400,65903,25927,61232,23864,5202,36570,43842,31613,73171,4621,69113,72870,27845,43502,66868,42510,52368,32291,11213,30836,16790,67044,53084,53978,54742,17670,16788,3706,48613,127,45232,65795,72521,19930,43906,52005,27870,72094,1615,42623,27347,54340,50866,65735,47837,69482,15189,19440,51751,17301,66666,30205,46988,21060,33086,31423,71690,48440,41836,11645,6573,29398,57133,30500,10556,22216,39965,14037,63821,31299,72121,69467,70325,55671,55707,5031,8935,60701,2169,18329,17558,6779,54854,14964,20684,11986,64258,63880,28962,72050,57152,65996,9583,54170,29426,48875,14361,63273,22754,4341,9388,43841,18858,34817,47440,30381,37764,41249,7809,7276,66912,45149,1250,48554,46495,66538,18309,37497,34037,32894,28398,58740,24764,59608,28974,40961,52359,1113,66527,72793,14522,31444,72623,31792,36331,23120,24061,28715,38620,47535,48740,51125,9769,64030,11426,34530,22176,69441,48762,49117,59562,37368,9224,61938,26977,1698,21289,13534,56045,62473,50838,27161,69042,40106,11979,30294,65404,66763,40033,34375,51505,8551,13384,40396,37993,18143,7003,16968,67722,42875,17527,55003,50121,17086,64794,50148,26264,32454,55628,30046,25395,19746,12102,30595,71444,11174,54896,34823,37180,35203,9336,34389,39020,51859,45492,21587,43989,52310,27348,29443,41152,61274,3499,40213,23376,61705,5548,59092,69067,40954,23515,54646,57570,60625,26112,20906,19939,32606,58039,59425,69860,16699,10553,10854,28908,23442,4313,13178,35615,56790,58606,23279,25281,3944,23495,22133,60549,27138,27179,47814,25553,32726,12896,57641,36571,3023,64222,11650,33737,64078,4948,60149,41332,39102,35054,39190,24575,60486,57078,26427,4294,45988,42907,72185,53894,35722,68728,69083,42582,37966,70164,30474,9649,42465,63755,22034,6907,35433,45140,20827,24784,39073,55233,64351,34584,56153,12624,9096,59487,48617,55987,31698,45904,14400,27817,14144,66811,12496,34593,62402,10567,41162,29630,57164,55251,7105,28234,4430,56691,10909,29020,27441,55047,7776,73107,73643,48816,17300,43357,7497,38549,21143,9482,57631,2844,42992,48859,45511,33301,3802,52110,55955,63438,14695,42514,7461,43317,69569,37635,54241,57787,21645,13433,12257,36250,18550,61812,6485,51763,33566,19577,24822,22890,57117,55680,37347,49209,66908,6761,20959,6100,20271,38831,30492,44375,67825,24828,53320,18203,7448,70944,14288,70912,70947,32781,46703,53497,1684,487,6906,22198,6056,2783,9017,59663,28555,45291,69708,60851,4140,48349,66242,4990,41210,5472,22200,30202,30563,57773,27783,65476,27541,7990,24195,52904,73133,26133,45420,57455,5771,51877,48782,26287,67548,11286,2350,1470,50367,54184,32439,27391,52490,63971,72459,15973,15057,70991,21545,14157,56559,37917,33744,8555,20036,65486,59417,36135,14843,28442,24633,7543,15828,46674,28716,36104,21359,67789,64168,40155,8467,64224,19265,59502,58615,6538,50336,53809,52527,54039,36624,34614,53163,12785,55598,68411,48725,34960,21591,19124,66664,30940,52019,33407,50910,14208,32904,44627,71225,41692,71487,19056,20712,73447,8301,12175,18495,20864,58034,53485,30898,51155,33357,11549,20988,42374,20484,64583,63199,24748,8141,73169,15089,11821,36193,16856,50260,46811,65813,59917,39293,71675,44010,41154,36286,43688,1174,55137,43475,44510,43288,12061,15130,49712,69311,49980,1389,73222,33609,24050,28846,62156,4091,35393,9790,65598,47023,52353,4078,32836,4296,56630,59882,55579,14928,70785,31119,51213,45815,65788,63623,5452,322,47842,48920,5400,37535,66475,67957,14612,12723,63632,56446,48520,11596,71850,3541,36780,14607,71293,6468,21558,68188,13473,7652,57315,9268,69473,63126,48421,68091,21598,45680,28702,56389,65975,26962,32519,15941,37063,53168,31428,18993,15210,49532,14875,4782,72014,11785,12585,51782,54513,63882,51907,58621,65701,59648,14382,55377,19681,32757,33037,52827,57714,52301,64633,5484,25757,15932,13689,72756,70412,61666,37478,48128,28610,478,35326,45724,41348,30632,45725,6662,56403,37765,4683,8183,11025,4637,63730,125,49999,59054,6636,69218,3304,50813,46188,48088,17216,72829,11599,38799,66222,51774,38304,15014,36217,72287,44501,57575,11562,26554,29819,44519,7636,14330,25565,64789,4122,20086,41762,36300,64733,55118,21734,67179,45806,51824,15540,11673,8974,7033,67344,52750,7426,28718,39661,14554,53257,59351,61807,61329,62018,49274,62487,9136,11667,58176,45750,41846,18482,1867,7975,9859,42662,60860,39960,5128,50163,49949,46494,72177,72340,37039,32178,35296,2751,31465,39884,21571,29565,71941,11784,44076,68348,39747,58054,63157,15036,67321,50665,21129,56038,37484,18868,7011,22109,8457,70388,501,23790,36415,60034,69290,29138,24140,60185,25809,65473,18272,38320,9275,47763,16794,69456,14903,54947,52137,68282,14251,46409,46611,55421,47041,16905,73176,53956,42598,12606,21805,68356,40590,4006,7540,10494,4093,29727,37820,19167,43932,30732,58135,15659,25065,30520,29568,61849,3494,20897,49366,15587,61995,62229,13789,55429,34047,24497,40500,55775,62305,36886,68840,42426,11617,72223,33207,14449,45919,59855,35041,19357,50231,22254,11769,60322,1122,63363,71607,63439,23509,72560,29938,3914,25571,49590,7744,8983,12449,2466,44977,38044,64044,25904,22934,48060,66686,5911,38412,33201,60902,63002,7290,72436,21076,11230,3745,58360,8027,22392,15693,55259,38717,65539,41709,66365,51417,67029,68678,27777,7964,72145,66638,30984,52024,72944,61600,33909,51341,8110,52906,42748,26760,41202,44696,10235,57085,57590,48437,59920,30918,11984,38483,32541,44994,12604,53938,65463,37108,44608,8553,5048,1293,15217,67529,28296,38638,28593,4708,72679,11331,38325,28048,35891,57594,63149,13797,59037,19701,62160,18430,54235,36604,49458,60646,62592,42181,24567,28276,33368,69847,19307,67637,69269,24089,37822,46975,50248,2937,18005,25707,58187,37655,60638,49810,56573,7668,70417,47324,26119,68789,7081,26174,3344,27517,73489,39317,36337,17101,3810,49407,49186,8304,73231,20359,64620,58490,44539,61593,7115,21964,33423,8644,54603,68600,69154,49211,68912,61284,16042,1432,49051,44734,19226,23813,36822,21603,40942,45390,8751,51621,27409,58721,19252,73396,2920,47069,25835,34186,60651,66035,95,18815,25451,11888,6026,71276,65712,69604,14120,27577,7584,60829,51504,39203,10343,23637,31553,47813,42472,43850,49478,53778,45716,63073,7569,38128,70490,53683,27211,147,46040,36769,31870,62217,11700,23541,1270,51995,9605,46221,8303,62346,53401,51298,51275,64156,27911,53769,70120,41544,13199,29363,61225,11275,71034,66429,59230,60295,55545,52530,10682,58106,41878,27451,65948,62605,43075,1841,36139,2348,7702,5479,21085,1518,32228,50746,46969,43503,152,62902,43398,327,68011,33305,8459,54703,749,16171,6617,32634,3703,41722,23564,31268,20596,50022,13064,5362,54262,71002,10681,59997,5447,55445,13056,2087,31631,25350,33549,30405,61197,35595,13799,54049,16186,40943,24219,68825,20171,72916,9932,13139,55977,42871,14005,20939,29162,22076,9158,28803,27160,34277,63015,36817,38734,71805,3242,12470,72977,37069,69769,48595,40419,23461,29477,12551,4883,50312,58785,15632,34921,5267,60736,67515,14462,49136,54198,66898,26095,33792,11192,34281,43608,25413,66645,50380,28471,33066,111,63234,28280,35239,23067,64667,62286,73068,13731,59863,62911,63544,71384,14593,48827,52326,28060,32274,6156,61204,57808,20994,60815,17321,17098,58420,34239,9269,43801,13878,7486,69055,44477,1454,12091,25534,64262,38336,45550,60632,69579,65770,1058,8026,504,50706,56688,1742,7346,69796,58667,72396,72690,16907,15501,52834,57529,65421,23036,32328,57868,33004,60066,29328,29417,35317,51642,28805,65507,19530,50322,4592,10918,9123,68102,22019,28836,47126,11351,62909,6610,8717,30013,43665,53806,44880,3971,30103,52162,21235,47415,72206,45718,5714,48313,11161,8824,240,32582,2258,26156,64304,1573,10266,9229,42786,56287,353,52409,25964,55822,33306,52961,7435,69216,51946,23723,52311,24930,23123,52940,49019,51401,13741,50369,9617,35870,30073,12473,61024,1643,7356,13753,41542,11573,68849,66545,53052,35696,21495,69014,17103,40251,46099,47430,852,67446,66684,5619,24105,18444,49894,27682,16373,10173,50113,10986,32028,8530,34812,23384,33517,15111,4089,58056,18049,64748,69773,15712,22074,58474,31334,7148,13494,40262,28583,51656,10654,16472,16223,56649,59282,23306,57479,50829,51286,63777,43057,24282,18714,36951,30840,41855,7845,70125,50130,52180,44850,15236,61912,46956,1119,62756,646,14043,16556,61674,3251,32431,49668,14177,48849,10366,34028,58844,41563,61645,37407,68197,32063,66792,28414,70036,71777,70102,12631,28142,35214,56261,5297,23241,36755,27539,29766,19155,51006,41753,37413,9814,52912,18612,70240,62651,36306,66375,50284,6193,1940,20795,68801,56760,9872,51869,20035,20055,50652,14606,63409,37958,39476,30252,23192,16507,8096,53239,44271,36705,31832,6861,69499,46762,24421,12067,24868,13143,48085,63386,71425,29971,22548,30758,60340,60359,53196,36388,5266,13777,37617,27711,3059,70361,62918,70165,57687,40682,44639,58706,63451,3288,73449,8534,52973,8720,48217,947,36752,53930,41908,33174,3269,70457,23185,15107,71255,56644,47936,19809,25155,50550,27378,60571,68041,4910,71561,52722,25463,46747,46410,34880,37812,21890,55950,28928,32724,49863,39900,47647,69673,10608,27321,9468,55066,35681,49363,22272,923,72019,71269,24847,54599,50039,65108,71756,44279,47894,64,23320,63741,48867,14901,45613,3126,42425,25513,29781,26418,61256,28443,24947,4508,11412,64094,48307,3424,73149,57710,35412,14703,69639,30376,17061,72785,63666,55056,48552,64936,22362,3006,38529,316,20114,505,4638,9106,44318,23946,62498,51458,16035,48766,71823,15218,70727,23115,26610,21246,58760,36174,52253,60592,73277,26653,43151,6740,13783,51313,19491,39856,32620,16586,39651,14704,5462,6428,51318,15834,65845,53993,26099,39459,31237,7331,25691,33887,2904,615,29222,43966,149,64833,15711,8119,20681,37639,42669,32264,27311,21389,58545,23240,50716,4190,73114,47534,50667,22078,57969,16434,27248,57015,1772,20839,10630,13508,24437,15887,8494,31180,31919,73074,65583,70407,4246,51148,934,36489,37871,1260,38020,53873,24372,17484,382,54628,55964,68166,73552,714,52985,40093,2390,21823,26936,52009,33706,26990,46816,41806,56998,37000,47090,49012,50159,36442,64132,47708,23619,22205,65836,44534,66542,5336,69596,10340,17869,34931,41431,71176,60113,73454,47244,36152,37015,54754,27384,35997,68128,20072,12369,11253,62055,68382,23055,24682,26221,7080,49715,59600,57523,37452,4792,37085,55102,19790,34975,6335,3428,68832,64478,48811,15545,16202,17515,561,46843,58406,50710,73534,37716,63851,30925,73583,23299,35534,3769,30647,68734,34719,42707,12120,53655,16469,32609,35496,24737,20557,28389,32618,51106,73476,14821,30346,36740,51964,56863,61310,8083,45095,46894,30198,45212,60437,19772,5582,24989,10676,29276,56646,54640,48375,3040,51997,46847,53007,35784,30472,7570,48315,53597,9171,40529,58714,36410,56865,36149,21777,16731,30839,57108,5673,33532,19827,67689,60394,55019,30140,33484,57548,63215,24314,32861,40127,26634,58829,54567,40302,38275,63116,43549,71635,60040,54208,23756,65300,52532,72122,56555,6375,53494,19277,50743,17954,66091,58487,51733,24110,4595,30763,51851,63690,8520,65957,15270,54355,46692,70140,36977,27752,21277,61428,43214,51541,14384,64069,33148,3115,3556,59924,51811,10253,56987,41078,36879,26496,39885,29798,35122,42035,25894,13969,4619,58837,63382,5956,29235,33642,4112,18833,12419,71663,47635,10311,21723,63194,73053,23731,65379,50462,13167,70766,5199,64985,33100,36182,51115,64191,71127,28832,47466,45690,43739,50219,40069,5878,41256,69301,69355,30047,23635,46850,25929,18085,14396,3462,9300,7915,57825,56379,53490,1549,41179,12655,27524,62948,66000,10297,70742,52438,34694,54045,40813,72463,44290,30373,52501,15096,14440,58869,59277,19086,12097,48984,23989,61407,58255,30565,25632,67945,33662,73619,851,26461,52522,65076,70774,32719,25211,26785,63020,24589,58417,44562,2698,49550,59645,25336,53373,3001,24815,44663,44877,17752,63505,61175,52819,14630,28777,24922,32258,71540,27542,64540,29148,20142,16082,43505,27570,66640,58995,11696,5333,54166,15171,65085,1847,46991,16450,49044,52339,1618,60694,63318,56510,38309,48516,4666,67588,46113,19805,38443,57981,25974,55749,54544,3090,53046,40788,28097,26964,30494,28678,63138,69410,1561,33441,30220,43617,63313,60727,38676,68937,27292,16857,54706,45579,51924,14708,63351,27851,27445,47883,5654,68737,60616,72216,39547,73505,49922,55373,18565,28156,3435,47174,19773,4167,41679,5316,35190,2284,72962,43332,72469,54831,18690,23445,14162,12718,62798,22689,62471,71563,40089,30295,36539,48287,40945,21230,21003,65997,16226,998,27186,22203,8567,33276,2440,55592,14035,46058,3536,8195,26426,44876,363,52595,61141,57885,38350,70475,44125,35826,17684,22164,40680,60578,6218,22480,40166,27647,41898,3611,36713,11759,68895,9047,4361,42045,36245,51415,58320,25627,19900,1514,27238,26081,41164,7012,41858,53476,53702,33105,59437,2376,15436,34289,45237,25476,60914,16758,12502,1781,46682,57785,72625,15431,23130,46496,65549,24823,46547,42331,48003,19409,62456,14300,44213,60082,64447,51530,56739,33447,36478,11747,2460,31960,593,861,20295,34605,26949,17031,29905,2981,30005,53970,71835,13900,37527,52899,4624,45440,33015,60714,42030,21405,36325,32220,67064,20187,60670,22861,10047,57140,61949,22257,28433,15547,26057,38589,17646,25269,54333,62617,57562,64068,30605,41495,71830,17730,8651,2174,63637,5966,58221,8082,34547,32464,23884,2567,48979,59961,10773,65523,65195,5437,34539,60372,54738,5750,33251,48534,21901,44378,29636,28181,31953,51802,65223,33427,92,50949,10945,33064,50494,12952,146,19602,44958,54406,728,23013,58201,35945,73611,46521,4826,39464,72552,23364,68420,16093,48482,65229,32248,33126,5318,60382,20168,12941,56402,30678,57576,57324,1778,72330,14236,44731,17743,31702,51893,18098,50233,29685,66390,49056,15091,67192,47980,8404,36901,72025,13972,14421,25303,26605,43365,21568,66346,67090,26983,63454,4583,6982,44189,37007,59845,44532,42912,41072,22153,13386,60055,43816,16385,49527,71718,3049,22967,42543,41280,70433,20782,17085,64694,15064,49073,58073,26571,29210,49564,10345,27848,43949,35610,6680,63862,17418,52410,55699,3662,2183,50670,14438,27999,48690,64402,20002,54240,51431,52225,3808,16932,36333,3091,31926,25771,58741,15535,16677,65364,51920,33362,9569,30741,50,60121,1276,12750,65560,50879,25826,41763,12208,31892,63448,37068,29828,52839,66246,31051,35473,62636,58571,72202,30743,64830,54409,10859,5055,26090,55083,70504,5298,66260,43343,37800,62136,29966,60957,8003,11467,53250,7561,15608,7748,48807,63980,11047,52994,37356,16544,11092,38718,15404,14516,55006,71216,14271,236,53954,1295,49760,23736,12514,56802,16635,71473,7669,62515,68729,22037,61463,60235,4641,33816,21512,34032,25425,55665,49701,10305,17600,71873,58517,7417,62839,57510,49917,38985,1711,53326,51398,42292,73459,71678,55743,8400,60827,67220,5741,46035,19271,45191,56103,68276,2879,58,14176,42846,57551,43443,49952,72174,7909,41868,64823,58079,57088,24689,6556,21027,46995,45653,49224,26837,30733,5372,42778,57644,6178,4217,9026,70770,4206,38542,60269,70307,10610,59702,230,54488,55139,39365,51131,21260,65615,57063,60137,10183,72786,12152,47083,24999,28465,41467,68258,72874,15952,61016,27109,18672,52366,31902,71955,44564,9303,35612,65800,19713,24353,72295,29821,54273,64977,61444,41184,29572,52934,61035,30332,2993,18296,44790,19608,72500,20350,52135,31634,54065,29640,20034,30510,59377,15224,45151,32121,54416,52893,51049,65440,17168,35732,11091,7278,47373,44631,47725,23858,66436,56024,26779,34025,9327,22858,68210,47010,24777,54694,16737,65401,29723,66007,56718,54115,52874,28931,5445,58068,62830,62925,60886,39779,45478,51991,33435,40487,8392,20765,24151,31526,60864,20235,23378,70629,53270,25139,11932,49938,21592,33724,7933,69026,39993,54305,21706,40276,20374,35089,67476,27877,20525,62621,9996,42201,21836,5719,59076,23554,62392,55303,46041,48768,62442,20949,16647,61566,58871,51974,55495,5140,42454,31093,61563,70014,29662,38724,47314,63675,20496,4847,29497,3895,70149,61843,27367,40791,31587,33745,5934,48039,1150,48113,49789,60921,36235,45598,26305,52126,63934,38417,38672,36639,48410,44175,22829,26534,9698,54092,11745,4152,943,65170,47492,23325,65840,53193,17891,25447,42731,71321,52667,7018,18646,53039,42239,43861,36047,31376,57608,33935,24316,4141,23735,20060,7797,22289,23899,34989,55566,5695,20990,61560,20855,66926,8939,22494,43015,39959,55993,66833,33961,32546,23228,70951,5955,60978,62957,40755,62207,22493,21912,59140,4111,21919,51671,60870,32334,33801,3290,38154,71729,65960,20105,73496,61123,6132,50235,70984,57732,45884,20501,28058,39731,71846,35969,40904,32302,11578,14013,3240,59120,71839,25007,26301,17324,68350,41661,35981,9181,71317,38455,52020,57148,35963,42550,38463,35654,50343,70030,36988,39630,60151,52439,7445,58235,27386,29964,34864,44514,37543,21594,31468,1469,48239,34647,71967,51129,19183,69681,24970,69660,16524,52782,14362,48074,46820,43725,69603,40812,3396,41810,70215,24018,57645,49672,54861,55718,36330,47671,45964,38653,17251,60150,43573,11949,43425,17296,27142,21634,40831,50967,1528,67630,26527,40713,37587,47646,30582,50500,44875,32867,61745,63493,4177,52793,20240,4364,11959,54634,29513,35098,38343,16358,24557,15379,65053,14222,22985,19423,9864,14185,3599,28176,9092,51237,43947,19393,9495,18146,6851,48007,12944,842,72190,13845,57157,35165,18601,38914,62912,67417,25794,552,55835,15524,51426,14582,59905,41331,6563,22956,54515,16278,34262,54315,59491,35568,1070,17540,20059,20217,64557,4354,55696,52852,56296,3924,68028,19103,45490,30237,38458,30578,51510,50216,44093,44166,11674,46024,13650,55221,19218,13866,35778,10367,22913,25113,20648,16367,47278,22765,64916,45606,15534,54346,37929,8417,69209,23628,7493,34525,63783,54669,23550,9904,17927,7056,43666,11086,52728,66923,49116,21275,72656,70539,5737,34198,69151,3377,47212,47205,47381,66073,29140,64065,60076,30453,49434,42459,24661,57739,54335,43296,43663,70025,49046,66499,9702,54799,29367,29585,67076,69763,45362,47454,36146,55537,6783,48117,2429,46749,24301,66139,46352,6845,41710,22631,43818,36215,39461,70188,11171,51378,52446,7307,24271,54943,26369,10640,24621,18536,1402,54353,16394,8495,5551,20011,25360,38685,59019,12755,43988,8566,33649,58644,38730,67028,6945,58887,8976,52630,46773,65766,17274,11930,18537,27960,26131,47498,39676,30477,53700,19798,73530,69748,30541,5379,3262,69520,41931,28537,44404,44398,34099,61340,38635,67255,71700,51563,69538,15050,33504,67644,69886,30300,29940,56917,29029,38703,52308,72387,4145,29491,37298,60869,30311,56698,62271,20322,20298,25645,26831,71082,13168,25315,6571,30887,72472,70690,26267,9328,21316,39866,23031,45475,2820,41596,17669,60704,43387,17893,36823,17784,28063,52074,3065,15679,7969,8108,9427,61382,4603,58416,52097,36803,71929,25075,58144,69807,12330,69303,4352,62573,37552,10824,9783,54015,59816,51322,28216,53631,5952,22148,26858,3005,61919,50317,60397,41662,65369,23290,901,36719,58796,65382,73361,27049,71146,60794,71872,55733,71776,47331,46676,61716,66999,72858,7277,12170,49355,51688,51917,1280,27592,28850,43007,30994,9134,72664,44230,12014,39506,4298,68856,44064,55288,2546,44249,44022,18035,42561,69349,2870,29227,55015,47618,4450,64443,25274,2171,60002,21606,45053,54168,20804,41142,19757,60104,29101,48493,31906,17806,47678,18775,54790,32126,50642,56424,1102,57711,9861,49714,70438,15801,4518,11271,56767,53370,30998,48905,17863,356,57795,53484,35314,60766,26045,7083,63638,33946,18649,65373,10013,41448,29553,747,4644,36636,3836,55595,49241,65734,6899,4404,29176,59817,36027,27713,44990,53412,23133,6471,4716,36466,12347,10248,14739,67806,3259,50011,66110,39294,54899,19573,57790,25925,37028,44028,55915,38757,28272,30478,15735,19850,2084,30576,15702,72635,26493,63830,54300,71267,12833,34207,58922,16999,63878,38552,4891,32660,64870,54246,49166,56354,648,7305,51549,66081,48125,22226,60530,51443,27458,26573,43926,66576,1494,38958,17023,50988,13747,24819,62848,24190,57975,55741,61422,28437,36667,14036,15466,45350,66804,43914,17180,59913,49135,6351,60620,65743,7374,29287,34964,23105,66828,24144,45838,49243,45321,67886,57517,62623,26913,23351,42269,32089,62886,50268,59458,260,7764,41112,1114,9512,41323,65449,8385,8812,15980,65336,3034,9686,653,26647,42766,59267,50895,3781,60635,15326,62881,1846,12453,65243,5258,22207,43319,70626,69170,30993,1803,10067,4382,19059,50187,73041,24898,66810,47815,71499,29171,12553,53689,69572,39177,12288,14541,11340,30593,48824,20844,3785,72159,22320,66495,61850,60894,14556,54446,15676,6500,27629,72762,1247,37903,39169,36735,35666,68917,8748,21080,39781,9213,50118,72288,42129,33227,59537,34876,21517,60448,41293,29213,13249,61874,13361,3722,47467,10039,48781,62145,35970,41090,16390,19472,18804,22322,67330,38825,11348,31589,47519,3500,38577,25804,45374,28567,38917,38560,48243,34683,72899,18352,66875,5645,25296,5327,22163,22474,50685,349,31984,63703,37909,66795,29669,66831,42909,64641,11677,10412,7155,29117,25838,48086,30590,13609,52701,63737,20853,34587,66445,19484,9941,44465,33892,46922,12190,4126,43130,9368,4517,35602,6336,23936,14488,54342,36746,54505,48596,71945,52179,32635,9260,29208,32918,32459,3402,3574,4884,72260,26968,34411,63583,22498,22263,14196,7861,54072,32362,19572,43671,43302,70376,68264,20118,36427,56260,22021,14471,17625,39436,57765,35077,28423,2872,29753,1281,56932,31372,6302,4897,37873,8344,34089,10769,24260,17303,67763,49203,5299,61093,65227,21493,19464,35632,44225,50316,38255,51724,44651,4274,34183,70989,23338,46086,30120,44817,73499,7982,69758,37446,33682,15386,52133,43734,44868,28075,39058,5017,6932,9122,72843,39850,10743,65158,29550,13490,16269,72367,27257,9802,23588,58651,38798,14364,54815,68938,34304,4410,47795,41890,55253,45352,52039,21335,9264,67632,22202,21756,53434,23179,2767,29219,4901,32244,52933,35201,62384,10520,64887,29309,18681,64058,68283,31386,16882,50024,72951,37207,46412,10224,28532,65995,10036,21208,64043,73152,51980,45269,28808,6307,4342,7055,55020,7808,57796,68577,38195,45980,72105,63097,53349,40601,64446,60663,28910,3450,34579,64677,39998,11143,70242,45,36824,14073,15229,57028,61100,4918,11625,47769,57960,32849,58418,15822,6575,57700,9039,17642,14643,25422,4701,3752,19149,890,24245,32139,30799,14763,1617,25816,1766,12537,10368,7077,65410,7855,57199,59624,63296,57793,32231,20302,70807,2678,29916,12011,41453,30052,15085,33109,24256,58329,55213,18346,40566,36443,60123,35795,73307,66004,11523,31821,15601,43018,50701,15295,10625,35947,23047,2849,62277,28219,67150,17358,31082,58024,36051,56460,31847,54150,62900,62745,23941,2569,18223,2891,46266,71050,34473,2249,51674,10355,24550,58507,1111,48723,26380,1059,54953,46985,59597,29624,68476,22740,15457,25434,39403,4955,41940,29780,54845,10548,61322,15664,9098,46626,20573,25755,33590,1666,54762,57081,5778,66824,58743,71702,26537,54104,1311,61277,64145,24779,44228,16764,6512,36625,4732,44181,46693,64425,60199,64763,17288,29511,69832,36186,58786,28670,61619,72573,62593,59214,4905,19967,39351,62921,53464,48019,66191,48842,31349,33187,71672,43690,25437,45367,4844,4691,10974,4251,57544,8977,14563,71711,41934,42651,4698,32513,8916,72556,10709,67845,26520,59190,6938,67116,21763,52230,5014,62866,10461,60091,20725,70249,30810,26422,62246,12346,35931,30547,70885,40129,31373,62994,3196,30936,58672,12161,38612,50614,39988,7082,34846,27352,56183,6260,4689,16816,59268,18872,66403,20088,58085,18195,69034,5393,21194,27621,22998,424,60621,29036,63495,9715,23820,31600,24466,66150,54469,58746,704,13054,67121,72383,37590,29637,2299,70758,30041,45732,21539,71475,61518,44148,59874,38677,8943,49379,520,59143,28681,6936,28183,29850,17983,72757,35468,49693,8105,49293,60457,6450,46043,65666,30284,15494,30997,66065,22853,53724,5230,23783,24328,26796,5154,60423,42983,3365,71322,51231,31857,33104,38504,40707,11915,2507,6677,22248,2290,4156,69383,7065,50543,11716,14787,47159,42862,6910,60383,21549,2985,22308,54602,1584,64286,28680,7539,50807,4520,27062,16795,59165,39409,68352,38759,44655,52208,45816,35443,40198,69244,3243,396,1750,46217,15626,14621,20720,71596,4653,64618,44204,36067,59131,59287,30550,34676,43837,33723,1064,60841,4458,29255,34248,34337,63743,34782,55661,54506,25049,38413,46612,43775,49930,15767,71172,38516,69404,34732,71208,15352,44110,3786,2396,40604,2394,23275,14809,12019,49924,11533,66383,3166,68929,70525,40818,27533,24273,51777,27188,55319,10944,71681,2805,31572,66256,67263,53568,57612,64888,39530,43488,51615,35845,51835,56329,14559,35659,45956,42652,14356,7984,24076,23585,19885,35138,53879,57569,42949,35531,41601,40703,62000,27596,54935,72734,12331,72597,10605,54769,28871,71603,70752,61273,54194,29522,62813,21343,12329,45384,60501,68045,6434,1450,72642,45361,3438,12612,14360,29927,22020,56209,64288,22909,57185,25328,4433,15012,53226,6225,8268,52121,64189,44834,24741,37943,65554,34131,8,46591,15440,23666,48393,61289,2071,22814,9480,70001,56000,53135,59630,39161,39800,56323,63648,3184,7177,53935,40139,14715,16869,62144,60582,66323,29843,37671,22978,67508,47423,39167,31485,32462,30683,72128,66107,59499,52004,71187,72741,29453,11718,9938,21228,12908,31911,19845,73310,57924,67049,720,66508,32445,15032,26254,25086,2957,29858,19643,20146,46232,49306,45774,72425,48644,16986,55081,60608,61727,63594,62422,57586,50646,39349,58112,48606,69164,13369,54839,21224,35402,41566,70550,47267,20362,1852,38142,21867,8265,36949,73344,8683,22549,11735,17963,12658,10573,64877,16449,60688,44835,32055,56756,48592,56992,58897,16298,45366,9025,55105,57354,57453,23327,20662,35048,43316,12157,44214,3963,52658,13334,72566,4779,66129,27634,12256,5408,39801,40137,46347,37988,8425,72908,28262,31954,4135,46952,46722,15944,12712,48414,51377,12274,5927,60081,59691,69136,49792,30811,12287,1301,27039,73432,40809,36251,52741,58447,59763,27761,978,43886,70914,40080,30076,35806,62855,60533,66302,30035,25704,71382,72384,7249,69336,51272,68059,40947,2801,44108,24298,33302,11304,64945,51353,1135,31736,1383,66401,57383,32855,8306,34930,9094,10317,11954,30650,32827,71572,13396,30606,5948,329,27792,17953,4540,55974,67477,69658,18001,16863,40177,67317,7407,58365,39384,15684,70130,50794,15460,68470,27937,47591,22387,34752,1426,67001,57715,18431,52858,59248,34974,35543,3577,18590,19524,36052,52865,3031,67342,66064,48901,40847,69950,55777,46648,65204,19485,55891,10250,30097,2541,11209,72345,61522,68538,7357,51112,6414,8226,36582,4449,54348,21414,34867,14537,14686,94,8285,68488,23927,63604,71134,52494,64041,65233,65419,68039,48892,30857,8148,73437,45781,47408,6780,15576,64831,36036,56019,16666,27373,59918,7267,60980,69121,53766,48093,57428,38116,73332,67120,65532,40391,6415,59476,53981,7637,31524,34747,50411,45207,63113,16300,19856,39602,35743,57891,24591,29109,36074,15114,32287,532,55561,38827,50950,1101,10687,55478,70054,50072,44489,7670,40655,46807,21203,46905,57757,46127,59065,10218,54411,69104,39941,30914,57662,47356,42704,1538,37198,14635,45535,37360,32949,25083,66559,53794,62894,55142,55453,6791,12560,13279,44256,33834,33690,10380,8578,46125,59942,63270,5530,1741,55161,43287,67992,56360,23868,49048,52554,9461,32137,31979,5219,23017,30442,47067,23174,69167,11032,60545,47460,1223,11217,27241,61947,57921,39140,23947,54161,29517,11834,52233,38280,58055,48614,71043,72717,47517,3179,36357,28917,55825,54070,60710,48219,1248,27780,21452,37006,36155,11378,50009,10431,3784,54583,56388,15196,63128,37385,40031,13743,66512,24996,10242,26952,37623,43227,64621,54765,611,37443,18735,63574,44199,63484,64866,6795,43616,10809,67270,37493,63090,67337,7176,55162,195,15049,22623,24296,54744,31343,55311,2121,16280,52235,16406,9658,31513,12412,67599,6009,28415,7678,62607,13314,62879,62742,62760,16509,49919,18806,5800,3765,45601,14311,10857,40163,25369,36075,21666,33508,71254,1066,8881,48598,51013,8905,53238,35046,29490,12918,64655,18216,19343,19435,11544,36247,11093,28728,52307,6123,2341,71813,67459,69730,9952,73291,4315,2827,56577,32574,38839,65234,36097,36983,3400,68636,16027,62405,1033,1037,45587,43229,62121,4103,24413,25430,26207,31280,30863,69264,21132,14609,43235,1369,41425,48994,10547,45962,68816,24450,14123,62781,49034,62030,6221,20040,11568,5643,9370,15658,33216,9890,29096,43657,18488,58216,73322,29957,26055,71413,51123,33674,67005,67238,65105,32229,69296,48503,67413,64473,54303,70308,32641,42153,64113,51218,42452,30235,7452,24969,13241,22012,22694,7677,66101,13275,45195,28381,58424,46435,58411,71463,12506,32043,66239,18691,27890,15267,47273,36679,42349,16263,65291,2508,60321,62293,22401,1594,61648,4487,52077,47870,39003,42539,6654,58950,46388,25396,20538,14319,56073,28273,14136,67315,61775,38848,41217,20343,37305,24423,54595,17489,1415,23343,18702,61784,27227,13,4060,22771,32253,45691,24810,72655,6172,38926,54994,19927,64670,8564,26178,22576,46508,49256,55260,45081,62514,11558,43449,40001,11319,3111,18830,19147,41043,26154,18310,69361,7479,40627,66744,39637,57912,48328,66389,19001,49990,43346,8099,48796,18812,32699,10104,2357,17657,8006,5818,58701,51034,9788,24268,46855,37516,22755,4378,62187,33034,67718,57812,48972,26346,22501,29322,22528,49774,12214,61686,37455,43157,28799,48954,106,51822,4579,21981,48130,28563,41199,54830,23367,21394,58342,2186,30687,10894,3314,17166,23407,25063,33364,30635,63208,45863,16338,33836,24740,21543,69242,36450,49009,50758,45298,69899,56259,73295,52054,30365,14159,51334,24483,1973,72628,16037,68920,42276,56984,238,60865,25375,46683,17004,58093,35533,13445,46678,23164,16936,60107,69918,37821,37813,4668,58520,6959,67696,10800,31070,44498,16231,11786,71042,68480,14665,53908,51548,37487,34549,53976,47297,41637,46154,31726,45312,11593,2896,71481,33640,73663,19293,29012,25726,36143,61253,32082,4076,1329,14441,43937,27529,18208,63987,28860,33926,67912,40191,11144,26773,38588,1776,48697,4846,33384,44212,59814,17011,25277,7293,27721,33678,8932,19227,72615,55008,67134,38246,44183,29286,19527,72207,22747,68302,18786,41418,50692,32639,14671,49369,26586,8063,4223,15263,46101,67900,61927,8855,33012,66456,10771,60941,23570,45667,25602,55479,38134,6498,25012,4453,67502,25649,21328,54058,70012,49984,9375,70980,50545,64649,17619,36271,69279,8602,35135,40916,47568,44461,22276,45060,61586,62273,16196,13503,12696,3807,5376,8552,35452,68582,31774,63656,13280,65926,54724,33841,60033,22809,35232,35805,36213,31252,52356,67670,7870,19687,71066,6117,35586,1574,72549,57816,1278,21629,3916,7844,30085,51296,25807,19806,31263,12058,10991,55504,33708,62977,19280,28143,36648,35556,48509,21378,36524,43194,32896,49341,63189,47420,39235,45759,69148,67519,53983,51818,69235,64715,28586,30240,24036,30380,19136,11886,27064,40363,632,59598,61362,68567,3265,35699,58367,23147,14077,31695,51998,4208,15340,36953,61375,67123,49660,44210,22513,29784,25107,15536,12429,5708,28735,31162,24172,13009,64832,13391,15387,27739,69382,35384,22418,10973,44206,20925,42715,28274,63179,31671,59009,20250,18172,8388,60691,17577,14154,2809,55153,23394,34545,61827,12083,22613,58422,47117,55703,52472,60003,42776,557,21155,46754,19990,8666,67890,59104,64033,34902,134,42496,35985,23344,40023,15276,34832,16311,14816,43351,43881,72115,58797,49265,51132,33960,2332,57657,9320,46193,29788,26415,10719,14042,60831,27710,13225,60629,7200,26171,25444,16151,28819,7268,14228,42511,45008,1191,43528,27354,46465,15286,28261,36287,9086,1338,51076,28734,48763,29805,46120,39454,54719,26658,36757,61304,19843,53001,11002,2666,56676,70448,45713,53192,22899,37726,43960,19325,27141,34325,9291,72827,47520,48651,28169,47682,63216,5114,56885,58677,48062,58532,50188,28217,44636,52873,53764,49192,66511,18965,14886,64824,30317,54965,39434,59541,67857,43514,49008,42781,24496,53033,43230,58188,69560,28927,71163,21711,10966,39536,60984,29452,23502,21709,34279,30507,23676,65623,4325,41838,27119,44035,38319,72898,32219,56496,52354,22135,52267,41681,50877,16176,47428,36403,54294,2595,59361,34468,1943,72377,8686,68862,36124,20894,28553,27157,67188,42533,70065,20873,60005,49386,566,4308,40987,31322,8585,4474,36533,29749,51267,38291,34109,7438,56892,63593,65940,40282,48377,15726,35487,67538,72196,34542,28069,33052,38777,73429,20645,62028,59867,27644,69822,48788,28548,63225,12646,26312,1442,58699,41465,8289,36081,3580,59652,1373,64546,73503,38728,15363,19392,63557,58774,58462,30358,55058,11227,37700,16803,33013,24267,29887,1731,15414,22381,29422,34453,3724,11778,39289,8356,37687,26558,4211,30902,13272,69325,46721,2447,16122,26138,19327,233,5581,19744,51256,61299,98,32450,25134,37263,45871,72937,37808,31818,17036,62611,25551,66166,4943,9700,29183,49225,71617,51683,62978,41186,20254,15088,46301,8199,63954,21413,26396,17638,3819,4383,62308,49129,15136,43679,2002,18653,1782,44430,59427,26176,30226,21887,5964,3129,16843,63998,4440,16735,25289,2291,52184,32399,17707,72007,28470,66595,56348,25271,23428,67858,66948,39280,47835,56142,63885,41234,29613,15605,58390,43577,13541,19725,18771,33826,13829,70271,64035,15117,44151,23707,15519,35871,31855,40194,2175,1985,21915,53842,53411,1350,70659,52305,8173,21812,55539,10964,44975,30191,4400,41046,12489,72167,64598,42858,5107,30798,51117,53812,58427,49876,6852,9851,15812,72355,5813,29446,50574,22971,26642,59314,51055,40379,9488,27229,35504,36554,56854,970,73441,64164,36289,36445,3270,30987,56784,3080,29241,31706,9850,40685,54551,39312,36825,67507,30729,58990,58082,54344,41884,60403,42427,26849,47217,42173,66008,58146,34082,8850,71662,14889,52908,66990,62373,31801,19500,63991,23970,29159,68155,47152,48267,17429,32503,67227,7269,53510,26789,6699,58627,72329,43974,32322,20700,1566,59468,32592,66244,24491,52021,57490,31178,49126,19019,4143,59374,48724,62872,63627,24896,44252,34508,40318,36085,8662,15450,26382,27861,17306,29365,21798,50914,26993,2471,62245,29423,33951,5357,9535,43729,62824,21627,50793,69607,3863,22866,67979,68429,13523,22585,9651,51846,55887,41174,35908,50415,33521,60355,46994,4272,2411,25978,63316,2509,15579,18683,9631,709,36292,12174,25991,70359,45752,10746,27934,52740,63058,72029,28265,48456,44769,45875,10348,10705,18185,63818,23808,61328,35766,33298,62667,1736,58385,2195,56770,66901,39391,51385,21287,68754,47932,34799,67074,73184,44778,4841,26290,68227,67422,36301,69859,30693,42438,41894,50936,31012,23943,32303,39882,51667,72902,34712,4613,67686,7965,50483,13375,51382,41874,62355,69017,59436,51891,9546,17673,17718,46717,15086,18973,60849,58541,33782,73629,65837,56689,62050,66718,30431,57663,18064,32367,23293,42294,62802,13617,34033,67640,226,57391,68187,49738,64684,33056,57285,39962,63032,70906,51068,16943,61968,39741,49635,63372,41727,46672,63462,27196,36737,43545,57211,51813,26603,9902,56881,51020,60973,1422,16328,10675,46261,61590,21995,70255,15811,14997,35569,9125,4472,18322,58040,14190,16213,53248,38629,51111,73196,57606,22129,47029,47785,60987,72688,31525,3973,39397,42692,70016,23532,32259,29258,15782,45704,46819,58719,60368,50562,37713,66886,50002,61835,10268,9947,44434,26347,50798,29652,71874,36990,15221,70747,29079,13362,5007,53479,12275,9080,62526,13393,14057,3883,37869,73591,7594,52678,66321,16374,47012,2474,46702,14161,45464,27037,19852,10904,12927,23759,54250,10256,8011,20703,70418,48451,867,63965,58210,44287,55010,57128,71660,41214,4757,40348,50167,14711,67286,25366,67647,12609,22484,47227,1279,34135,65039,14598,18265,52167,31591,29853,37826,44524,16053,5165,2295,23154,38330,17799,56750,33684,33460,65665,30232,42654,18950,9251,44299,24382,51274,2151,21106,28626,10562,31904,35029,31512,41232,60548,5865,70773,42221,53149,3334,33704,47446,9949,61131,9363,16409,12296,49085,32394,66806,53092,32225,71236,41788,2769,6409,52188,49544,33598,67605,58859,41434,8528,40827,12607,47058,70992,32850,1393,56735,36900,72426,37803,6229,50291,12400,72403,38929,8909,53586,11419,59114,38341,48263,57656,20817,22815,32520,46987,18026,37798,47931,446,38997,45125,26143,61000,9767,45695,50176,422,8998,8808,25837,38334,27921,69744,56252,18643,28410,43237,68477,23948,30791,50766,26682,72361,59286,63276,28576,27362,64948,38438,19181,32883,32191,55238,26424,65138,19461,25009,36134,70958,41944,52095,43924,54203,37045,30178,25047,54904,19907,57979,22764,15993,26585,69737,4867,30316,11048,37301,55299,2032,39502,73544,21883,44460,65736,6313,47917,13004,23207,3959,60856,40923,42891,2254,24635,72363,20549,57230,63357,9380,6978,20528,22334,57709,44337,44752,1720,68405,2759,26846,2869,42350,7459,25573,64755,60007,44583,16022,61442,2129,16275,64751,47952,66558,25667,25811,22810,25062,27464,29130,30231,73464,19872,212,45938,59713,42703,29351,567,51937,10880,70544,19073,71627,56166,50572,2696,64774,58337,38802,938,49215,22259,56244,3989,14896,72200,49050,2133,57106,13130,55759,54444,63886,17651,20497,59607,54944,55230,34881,48821,7265,44939,68234,18284,21031,51077,27599,71763,47052,26717,35611,53071,24750,17749,46245,33757,69628,29487,69981,8254,41959,1283,662,53314,7458,12265,38240,43474,8208,13809,6523,10103,27600,54420,58933,57474,18305,16341,9737,36629,69841,36195,73069,57459,5718,29754,49639,32071,103,7261,5900,17141,465,27743,42135,5772,44585,3361,24548,39229,40434,41845,61132,56370,25151,71558,9984,2417,10505,10869,23206,26925,73049,43711,16422,35662,61860,58350,2556,60406,56163,866,72904,11163,71531,37863,67877,17654,39526,70483,30833,28220,7903,40974,63959,42816,51934,6037,19152,63119,50942,55032,22479,55459,8876,54276,41124,17152,44988,17699,60046,11622,16727,61690,46562,71391,32277,32437,25577,39679,1100,7042,63147,16052,23563,41454,10775,38189,50358,52992,70480,22281,62794,58293,18473,33878,69127,5013,27552,46933,47617,23455,48167,69738,60653,63840,70100,19982,1480,31599,1038,54672,5287,1664,57271,15042,39248,39763,59383,41687,71962,24419,30408,54594,64781,73554,10933,58546,30953,72779,47761,23710,13055,60200,71674,69152,45822,52697,22794,26617,13029,41322,2828,37051,26364,67152,21059,50495,43098,48460,48941,14644,49636,60088,16030,19098,11139,62960,64475,2824,23510,57386,2427,60706,7508,64070,13722,26147,70257,63373,19720,66315,7000,35386,28770,41546,37117,22347,29052,48064,19563,25520,25741,22748,1131,45899,5562,62785,66925,18757,705,54869,58722,65103,70528,50930,24099,21147,7507,4796,22530,25626,2469,62793,57241,16113,53293,34295,33221,2948,34056,49721,24305,48746,3919,9306,17260,47371,3522,28077,65175,73225,13721,33839,40584,22618,64157,68401,14448,16641,25242,47018,28766,64101,27612,45491,62511,68831,19414,16376,70354,41849,25557,61650,58384,58619,36479,57184,11907,694,34572,57221,51652,42137,39435,67624,36526,42164,71116,6491,20672,60763,49212,61635,53173,69418,55400,73420,58594,7520,71360,5763,45811,2056,38597,48907,39753,2143,10842,4154,47155,37099,58105,1688,38273,72214,50304,6837,58315,25699,72986,16640,25754,44523,38785,53871,32369,16387,5446,37624,633,51883,546,49484,73594,55764,28756,60308,67704,47134,71969,51251,36447,57126,59335,73085,25429,16495,59723,7630,24148,24401,5282,22647,58895,2405,59821,30281,48059,47201,16919,20943,8863,28301,51045,49794,32708,35564,35460,15631,68413,5690,22560,52083,44390,52099,30974,4559,11193,23276,73580,5938,64155,47325,67842,12692,59685,17464,33901,58946,29296,52647,58423,3442,34081,61717,21865,46786,69217,28321,46151,41057,43860,7829,72928,31055,57093,4850,17768,12950,46561,44024,33081,14973,56662,14032,55682,69785,40754,36945,33641,20975,67733,32501,42898,46558,26097,58572,65858,33936,31657,67543,4026,28105,27222,3885,6320,24533,71198,48187,27665,13596,8596,30539,32530,41312,72520,35755,31269,22510,22279,8843,31817,50328,45968,61631,10607,24066,38272,8126,7751,67097,27314,9371,12743,43865,37974,9376,46364,21633,1155,26313,15977,48800,46842,20922,47944,65456,19817,54541,17187,35697,58486,55697,778,40411,69671,24371,47405,67390,67717,8858,10299,59725,17204,50067,21234,8395,7087,18171,51727,17049,13502,72108,34476,32823,44743,67319,46153,46283,40745,43527,56330,17438,2941,54504,9066,43930,25068,33938,17574,37435,2410,1816,11215,40261,14287,64322,52206,60559,3607,11428,47910,42577,15068,55407,67333,62148,37526,48344,71139,71764,7761,9714,7688,35769,60982,70506,14178,72764,18359,7327,5231,37237,22352,39045,990,4203,67056,58521,23986,64196,21519,73472,53985,5740,21482,30396,71875,69078,48887,23151,32555,11247,11000,47499,26428,39934,54638,61762,26879,35184,7858,12619,13281,24527,40229,70421,71703,44044,72860,41100,16995,71450,66767,44643,23763,21651,13570,37199,12166,21401,47871,48665,30339,49729,22879,47393,68939,36553,44422,61145,66895,36952,57878,5436,54442,23015,68977,42100,30022,45034,48073,71892,19578,72871,54269,27284,71970,10300,19075,11816,24654,64595,27322,41144,32100,4688,63196,34156,16029,49821,47494,301,22071,50045,8186,19344,11538,22285,31788,52596,10899,71966,23831,32563,60862,41019,22605,35334,43024,39554,52909,18570,7890,31989,18561,4631,33671,45610,57252,68143,20872,19958,46198,22840,7116,57075,18368,67760,36280,21524,19309,61580,45327,42457,72376,23418,56608,49401,39254,21066,39563,62385,37682,72186,33941,31675,22420,10805,33944,485,59838,64962,69066,57250,21828,4079,6996,40914,56641,43167,18908,66084,53190,44828,68534,52694,38138,40436,42143,16018,59700,40518,2310,72127,68229,28160,41143,55463,46203,16798,29884,35333,64416,43658,68246,11062,28761,20065,20513,39361,16139,18090,4015,17316,30979,66120,47191,13466,54012,54498,45290,60843,27943,12999,14638,36462,11415,49258,17350,11270,30037,67057,72765,70317,62414,12189,4560,24923,3828,51554,14290,32910,48575,60311,42261,46010,73375,7397,56624,73091,60344,39297,25740,63496,17879,27135,47238,37711,1341,52869,9333,51095,55833,19422,1158,70668,5855,2277,26982,41021,6540,63957,16688,23720,42111,28788,11844,12746,39767,46107,10557,41125,19814,33637,20743,68880,65804,43394,24949,13316,22780,67352,10710,1767,17551,2172,21471,32347,13735,22609,59262,43013,44777,52606,60222,56653,33261,19935,37689,60338,54336,67241,44652,64448,72985,20889,58751,14939,51950,10126,25926,69449,2789,51308,60512,68710,55244,43271,34317,35741,72296,23383,36366,22719,58692,67340,454,8933,14149,28200,4787,32488,46640,15591,64732,54637,72458,65116,63509,34075,50998,62002,17830,18936,40649,72154,12728,70649,4920,15377,57672,66561,50796,62942,67160,33832,64848,12454,7185,43784,23142,48249,4650,57720,22057,49059,49909,411,53291,69864,37976,48194,38161,61153,55456,62362,26528,41248,57073,12613,7859,31875,33494,10822,26114,46564,8679,13785,21317,20960,65018,3048,69581,11743,682,71918,35413,66524,21036,63079,33742,49278,58697,49615,19334,57302,4071,20300,23992,32794,46095,14694,32583,55629,4090,72771,35096,42395,67428,35256,13736,19281,7324,59022,39601,9703,51120,48871,2097,21453,24934,22828,8135,6958,3744,7547,62365,9530,30747,71097,7994,8611,40103,63019,21660,24866,28193,30939,19528,64828,23068,21395,68320,17727,13923,31721,21089,33777,72209,2856,69649,56376,34828,66642,19381,39088,3519,44729,15530,51803,65490,11580,58075,68951,46971,51765,17120,45719,38212,37293,33159,68213,9058,24569,21048,73297,58322,54820,35928,10133,2434,43451,47435,35278,25310,2549,15470,44732,22888,68813,55252,4551,344,35378,23483,19024,33008,62502,6291,27800,7851,18851,2391,69963,50034,42064,17547,26901,43251,45180,29374,41204,22173,9724,47256,7753,61235,24249,46025,54292,49834,47469,7836,62361,70064,6843,34554,18160,47474,26420,43920,53194,33638,3245,56152,31579,44198,30108,5325,63263,26325,59192,31496,13843,14664,18128,56944,59257,17978,70516,36812,21346,72978,27734,45238,59457,54392,58283,47511,3033,67088,66356,4376,27465,32924,21258,13893,7755,42062,50232,30188,53594,56645,45489,73359,17421,56195,14085,73263,61704,58847,23580,12423,2786,49802,73654,34247,984,38441,27952,63219,69270,23689,52811,68307,6002,69535,27974,28019,29494,14517,16380,58364,33222,47289,63510,61846,17397,66261,40426,42048,31703,39911,44469,68099,23830,4659,43905,25621,11317,59581,24916,28615,36917,65203,53999,26670,10774,9009,29959,14701,50407,6876,57956,67832,918,71204,11583,68024,69161,1827,3673,62555,56396,37112,21821,20856,30579,38890,50749,12876,21664,70067,14359,59323,37477,38521,30313,19956,64294,1003,2980,3254,180,28117,29180,18708,19475,6578,9540,71592,5453,31448,29186,27265,43265,55888,12123,70010,34731,7723,16068,69133,40361,38327,7195,35525,159,56004,16488,10447,56967,59789,71242,40613,55088,997,18644,64801,53050,26595,25730,53465,70646,11237,58539,64912,70586,5799,50767,54668,37980,53509,29890,41496,22729,43160,43375,47349,48297,26601,60814,58071,34668,8418,56714,70110,11688,7806,27120,37960,64119,33171,41978,52506,17903,9319,456,46992,6510,37583,29145,8429,6202,28906,60764,14090,13201,4869,34594,3229,59454,23546,48898,44030,49099,52657,8904,45084,27046,8906,43768,59957,14992,54866,71995,38842,20680,20981,13489,19830,63984,3113,50229,36963,43012,2301,69155,9863,31403,70538,18874,11510,6888,44031,43815,10152,4157,809,21787,12979,65280,52064,69331,35056,60546,43438,36016,56819,35051,38243,13115,11105,50987,62752,39386,9463,69514,54423,48319,49041,57930,65741,59365,18713,50822,23757,32064,17499,3267,29394,22919,9089,41720,17474,71731,56588,31871,47993,60309,21090,38690,32076,23245,32414,35762,13657,54659,23349,63618,60695,9055,59059,25090,54525,5912,7066,14117,5476,24459,39341,52929,19533,54789,66424,5290,54190,46715,52499,14129,66299,58314,60524,15717,34145,24039,62777,54862,31151,17583,57462,54805,18221,26293,1587,8516,12784,10730,66991,55044,22295,61935,46004,11686,6786,72622,61606,11211,23614,31765,56352,72402,28523,64976,16402,22622,42264,27255,16744,25011,1326,61190,18972,7576,24803,32398,27949,187,11165,60673,27330,39892,46414,31999,15957,70381,11288,82,20219,53388,29541,24288,5427,71060,10650,42798,6088,4133,11297,19132,22435,2322,14285,22579,2692,64713,51149,38180,26329,25201,33842,71899,41071,607,40071,11911,25647,48015,69724,69489,56505,52069,1086,71980,22988,20145,37419,1997,9151,58600,18483,23973,17449,43344,62980,20490,63812,7377,14250,68120,26012,52257,10037,25041,7434,14229,36387,29430,73470,368,57414,59371,46486,59812,8921,59673,18014,17335,12991,13348,56738,20779,72546,28973,25893,13537,54097,35058,40498,36591,51749,40072,59760,69906,46318,7552,20402,11388,22734,50301,1886,27624,40786,51661,9927,23319,33223,49830,39709,70560,45139,19243,58048,40888,73124,26542,6732,26434,71769,40479,15051,49421,70937,24891,53669,12637,65014,19320,50791,21034,25116,23416,62296,53647,18864,27002,47142,58132,42583,5411,68714,28344,24136,33791,20612,67829,13087,33228,28295,14952,64024,19082,51990,43080,58453,66734,19269,39692,60788,25193,33363,70230,52980,62192,19230,9279,54133,10558,24833,41930,22414,18279,19910,29515,39822,59851,23225,53613,11975,59226,9607,9824,46735,5155,39739,50627,10323,46812,17087,13526,69715,34231,31177,55984,59350,35199,63961,31536,37320,5431,26238,4002,44355,19545,56571,51823,31228,23210,61800,55606,63578,9526,70369,27966,14243,43127,29761,23967,19051,18248,50308,54829,14849,15028,54287,23850,72685,63060,54120,16063,12858,52895,48021,2210,26882,73578,20577,27277,40670,26550,44186,58730,17176,17193,44406,61990,52075,22918,32633,46333,50173,72431,54910,38236,12402,22700,29002,15698,8092,43901,839,58110,40207,58480,67094,21971,34980,5370,34153,31141,5693,34227,73622,4436,66920,47406,14614,61675,24517,67036,20417,11320,7510,35873,59079,65091,35888,21072,31182,8789,20296,42415,59467,63238,7647,67641,15769,71815,66206,20127,51481,23815,35218,27448,8397,36939,6553,41006,6695,51750,60456,57461,54554,39042,59587,45711,53860,11748,61343,48672,9558,34429,67037,64183,66011,33269,68496,28691,33438,58826,32455,62534,7872,15203,42884,2580,15561,27390,46960,40473,54077,51588,30982,21111,26775,17509,5227,22649,57593,29216,24660,22485,5461,50505,50531,42435,12841,15557,69706,9878,52461,35603,7391,62326,21195,8779,42587,43397,22360,32786,67222,51193,40949,10010,23112,6327,67084,62420,55557,22049,60218,56059,5149,17265,49515,8512,21957,53604,73059,53986,47664,38186,42002,41153,7571,56057,70969,6935,16634,9945,49336,34877,40622,43256,41136,25742,51890,72394,42518,16304,30258,17594,46158,35781,43100,15881,38593,167,73614,66297,45947,2375,73218,5871,65397,9691,55724,51607,366,19690,37701,32300,64432,31172,23969,36418,67004,25257,1156,8675,32769,3355,63955,50982,4340,44966,53054,61773,42933,56733,50522,60133,1163,17320,61403,43062,19291,19354,2506,42332,58426,9440,22468,13951,49822,4657,48533,491,30280,71775,55371,54949,14775,22849,72409,3928,57838,49647,23441,36729,20139,26519,48676,15193,299,68086,64102,43534,56213,56806,24540,43758,57601,56759,58066,30053,2229,50359,50874,71498,28859,43349,53287,39887,73579,41917,38419,18981,56471,43204,39115,18273,58800,66395,65125,67212,69010,10363,33871,19198,41618,45814,69622,37542,40623,59738,62449,3193,46087,48889,36779,34655,33235,11150,6834,63896,48639,935,68013,25768,11771,18750,66178,34802,52101,41324,61627,29591,62048,72211,15438,60077,7465,42515,7139,40209,34023,27418,55806,36207,62533,66593,63720,12501,32830,37087,34436,51627,9835,22720,10191,33033,64474,66001,46061,27404,41684,46681,23491,55364,56060,33285,28266,16314,41824,31009,11256,45182,50057,52593,48970,33296,55393,44518,54124,22980,52085,60393,65936,61248,3763,31653,62809,46376,48,8548,43468,65343,53079,25609,65904,17541,63924,40684,2158,29577,20548,12829,66974,17080,10112,4542,53390,10432,53097,415,18850,15412,1025,29767,62466,17217,55017,57919,61065,42893,40698,10599,51605,55212,51198,32621,64727,25440,68633,20926,26248,7221,25881,3831,58440,18194,66773,7798,50552,44657,23066,44882,48182,66205,18104,65881,73568,2244,26626,1302,61977,18441,59451,9456,51597,56313,33466,34266,55755,16751,37217,32900,59639,52923,18670,41077,69224,29413,2324,6138,31839,23677,70760,64512,73473,59733,71580,31301,29199,59247,59638,27280,34232,20992,55248,42927,69292,36846,9665,14047,65626,15733,69088,38232,22283,48325,36909,7583,5355,28618,14499,36821,60965,45771,49749,11727,15772,34537,50311,47309,32875,56922,42072,49610,55831,27469,37892,56814,18052,20363,72896,50153,71631,42889,5151,17003,30596,68285,25161,67486,50631,49340,14365,15585,50047,18581,27963,15468,38308,46613,46174,25723,603,21355,73294,1169,1644,67071,23486,49183,13204,27339,36132,6152,7480,70754,3135,3458,22209,2731,60059,535,56374,6818,54443,36770,38237,66802,59722,10590,34618,71424,9766,71479,25944,26706,6621,54381,66228,49466,32430,42237,43987,60633,18818,31588,36454,66825,31355,13886,14552,34632,44720,59098,68016,55170,47306,9557,46276,38227,13144,776,49843,47791,61406,42368,51261,11497,30251,15612,22018,13043,23249,61526,8084,18834,33091,26790,58811,9354,16861,20074,16114,55892,69548,5837,63304,41644,8785,49433,67149,38281,32554,61816,30446,48323,43111,9734,24641,50611,39946,15645,25185,51841,7653,10480,7679,5076,58998,32296,4797,65088,49398,58076,51951,5537,19778,18267,71587,55979,56124,45443,25401,49457,11928,12916,30458,66964,51362,12544,7180,29492,42009,60560,38659,57142,58134,38598,72702,52710,4395,29215,42238,39154,39715,1282,8250,50393,55642,31002,12794,2197,70362,71818,34706,25483,36852,26255,16309,17093,70129,5045,26890,18034,24476,10443,70957,36136,55627,60686,55999,60972,13966,25582,2951,50174,57844,64355,4054,60363,46767,11358,72054,30269,61170,14812,34499,55948,43585,56973,44736,8131,12394,60713,12232,16933,30014,43367,30267,17478,73179,42317,56417,61360,51356,73582,70023,38271,39315,15056,49580,7301,2105,30193,22422,67736,21479,50112,57037,69903,39286,52987,22255,25529,49292,58559,2247,63766,44933,25998,47827,16548,71600,54678,39764,35915,44201,18929,36389,44816,52597,19242,31077,37849,28409,34275,4269,13583,13417,48005,35348,43555,69595,69798,18013,4427,39843,60258,23643,28186,63721,23530,26523,72156,44331,39853,15516,67684,61759,6509,67061,21327,19168,66197,3100,38480,676,24425,27334,59993,72088,63120,32026,32080,41247,15380,22395,54980,27038,39125,20903,51837,6210,39053,25203,22571,51930,58379,9754,25657,19101,9262,2248,4704,27811,13791,58363,30832,35465,12428,51196,20024,66213,41028,35342,5720,3728,55316,50498,192,48505,62837,45990,24404,68788,29538,53537,1298,26805,19704,19157,29646,67251,41452,23345,2636,53705,44814,45933,33248,27383,50243,52195,5523,71381,72203,34901,42296,63985,34444,3533,42341,47444,51849,27434,29657,1769,54958,47076,27750,21166,12164,71593,8377,57568,73070,64162,65941,66613,72775,40877,60514,63734,65084,46427,35431,37931,65934,70549,30929,38515,70768,23846,1642,72862,35397,21538,1344,54414,66276,33341,30471,6692,17593,13880,48897,71441,55758,40047,7111,14403,39092,61167,541,23272,27962,49845,71834,20770,52352,60780,65310,15912,37300,47383,6264,11190,66873,52651,62299,64333,33319,49776,54955,13682,69922,49092,18419,10058,12211,23499,9301,26710,6397,70117,6777,71688,53016,16193,30209,18727,30150,31883,21387,66832,32798,12959,36862,26893,61562,45921,65922,39858,27408,51677,61917,56795,30308,63339,28559,32017,1654,22233,42948,16770,37424,14956,6070,72184,34071,17044,46223,28102,22517,56949,27207,31209,45332,17618,20169,17744,38980,37864,66293,52293,55164,13058,23978,13161,3730,6437,20884,48696,8811,20085,5500,64579,15625,39246,73478,12071,33200,49251,67895,15283,19801,40834,12482,59368,23852,3466,34312,21952,66826,71612,40580,36844,34834,56536,11122,52001,44862,37269,29107,27926,36805,72624,20440,1047,6528,72405,51089,20038,57012,63625,25933,12276,801,6496,4259,55965,37496,56823,27595,40375,4339,27309,7362,28535,28624,13106,25318,24620,56600,25861,31461,36660,42382,66931,6675,31583,38530,35830,67096,39040,51579,3974,68,66093,26708,36525,695,1266,34641,19360,32664,64344,24194,60585,797,53559,17284,38500,5071,6359,41005,44698,13699,20989,8878,13215,32876,1024,58874,61770,41992,12627,43401,73158,66199,31278,73081,16006,66724,2913,59732,37747,22646,5489,25502,22389,6715,44168,70295,4855,30790,45380,45563,59118,39958,58700,45873,36029,64679,66055,5106,28516,58014,17807,18568,29022,71601,69008,52203,4420,47805,72542,11110,23895,39964,56879,35307,28420,65338,62627,34534,9343,61206,69330,27855,30859,55372,73418,71075,1663,18989,36262,9705,63445,31234,45674,63047,56048,28926,19179,46455,46625,5229,45607,12552,12657,9193,6568,50607,70142,72906,11722,21187,44280,2266,34636,61739,1079,50455,1971,11641,21263,71956,22452,70400,61882,34479,12411,65978,68230,71241,8831,56587,60189,66447,9212,33735,37348,9900,23309,63307,9713,30734,59898,7819,58197,38043,33644,12363,63621,31279,30165,48728,13749,10662,14122,15341,22669,40735,16327,23608,30484,44528,23024,58468,28945,9760,16903,46357,912,6991,38047,18366,10760,23029,8788,63907,42658,58561,21511,35381,60970,5618,9166,21879,23304,56900,46840,41909,67401,39372,72170,40142,15212,5860,6271,54981,45624,41656,42318,20404,25688,34566,65650,40008,62258,46874,9621,57604,5451,21443,42567,62226,39318,52520,39244,383,31861,37998,40214,3217,46030,68154,22155,44459,60997,1123,22558,57851,51857,18752,14128,71661,3473,34146,1981,29203,13823,12362,42691,59266,59252,4257,4321,30444,26042,70053,1030,35356,69029,24545,60986,24778,53358,42367,4149,63026,73501,16676,28834,6920,9501,44048,32039,20590,55052,39376,46844,56971,45885,49654,57835,9345,72699,65112,71573,60140,27427,48884,62484,37934,16320,41759,35022,22610,6220,26464,799,52222,15846,22639,2352,24019,53796,61,20121,42154,59980,1671,72161,26472,23600,53200,49699,40065,6601,15757,49164,4473,587,9401,72718,64413,15290,51973,64231,42213,41079,29885,66155,6501,6524,18266,68618,64240,20031,57421,33734,47132,70565,4183,11559,11500,45279,37465,45950,10445,38571,30082,71871,31552,17279,8652,21644,11084,57475,66590,58604,18176,72652,23653,9552,30362,31511,68000,64444,21150,4165,29044,50059,5475,23446,44411,14114,39466,48216,8355,67948,7633,31882,62992,71897,3547,25829,9536,61546,17067,4862,64452,57603,1714,21513,64573,17794,21708,1216,16174,20705,72333,57988,31933,66265,40600,26478,6602,18108,67574,5373,25608,31856,58578,27325,72124,63890,58762,67174,27259,20090,5931,19515,15225,40172,38607,48402,6937,51658,22559,30411,22294,71173,66089,53364,1360,72352,63889,60290,45307,22581,50402,40828,38766,42655,43510,40116,43547,29704,13572,46650,8120,71597,2369,8708,61189,63602,35287,53316,10051,25972,25017,48226,37032,58611,52249,17121,22082,47940,40316,64359,37341,30352,63778,52771,32236,44784,71206,28056,24085,53680,34306,62224,28753,20936,59303,31929,64362,23913,51692,35229,54066,6025,12343,33097,54032,27690,61377,48481,14148,43517,59197,58438,63091,55082,16714,15465,49748,70396,46883,43571,26303,13798,31013,73572,38307,25095,54412,30570,16514,35350,38323,10296,14764,25599,48652,2126,44146,29325,25457,42866,69291,42396,10254,54723,40165,70624,19148,42834,21987,59558,56408,55084,73661,45721,71,9479,35959,43908,12742,32702,44668,24469,23073,47962,24625,20965,55262,1071,49416,4813,41233,43941,72049,30229,17427,68961,15588,35575,58033,50946,35819,52507,71606,70245,10828,36177,6270,48096,62142,56005,20430,40054,38130,18760,19067,18480,29734,25549,73553,70061,16597,17751,31123,46090,47105,14832,17174,58609,1408,68855,13704,6564,38402,33311,46452,17591,69086,58362,56451,29825,57925,41455,61051,24978,63945,37753,7674,49602,63088,30816,26724,38970,23688,36456,40645,56609,40045,51004,56522,65588,20461,35694,47391,41445,69869,54467,14884,53021,60975,16746,13705,44349,66657,3420,18131,47457,30503,51187,17792,2378,70358,18992,44630,19174,40897,49194,52560,24285,47921,50468,69220,48711,13109,34441,57976,62046,7929,56993,69714,27462,68110,26168,16049,15469,35477,54033,36107,47450,10121,55383,19089,488,3306,34556,5555,11333,44635,8791,25208,7977,12542,61767,39251,71571,27144,29709,61287,52548,42116,3167,46106,60930,18563,9391,43191,52775,5081,2959,11082,60015,63346,45886,52328,29308,37584,11881,71653,29019,15504,46803,61404,25905,72026,16657,2099,49015,53056,22939,10954,62350,61781,47578,25200,22981,38714,17946,10571,44121,70935,35968,17410,58495,12327,58277,52954,59240,10332,29803,45673,15216,50451,18405,5685,65698,45218,70954,65020,72840,53606,48058,54093,69190,42534,16182,30920,48189,45116,31738,46207,55848,46875,58037,2718,835,19558,41755,35491,19342,65943,53914,57156,40019,47798,5892,14975,16833,4533,23198,5729,47706,69159,52436,46520,41185,31713,63452,48258,44269,25261,52199,57640,7336,28918,8958,11859,19317,11799,58366,55388,8174,20976,49864,23661,3117,28079,45256,37472,64864,62323,49724,22063,72748,69374,22157,50590,65553,46356,67060,61219,16083,68206,15826,7181,31086,36842,22312,24761,69670,14765,14745,11854,13140,14034,30931,10022,8731,55201,42249,30657,38907,71488,27209,6029,8137,34952,29065,67000,27605,29435,5879,32158,47566,37050,58430,32891,48050,19932,41045,65236,73007,18055,51701,43979,66514,40108,15560,24098,69599,16777,19267,55053,20766,63355,67597,33233,67109,13184,10490,36041,53877,72395,10302,27220,21159,30777,17643,11380,43042,7222,31913,65783,114,26136,26819,3845,12204,41387,66736,45602,25078,293,28597,29556,66077,28209,68783,43292,62374,34987,13051,1849,73100,21705,44263,44758,41902,8753,34065,32930,51170,15581,71610,18421,38586,64208,36159,25112,58352,20919,17717,30418,42706,57565,63102,23265,33003,64289,67965,30844,55875,58198,333,24269,31641,34613,42874,3581,18268,39518,11736,19793,22304,53681,5308,37008,39978,72083,61058,52000,65519,13084,43766,70713,41873,2479,9978,10582,4291,36148,25795,70094,28340,64153,29621,27842,69521,64953,17439,69509,10388,66649,40795,42554,9739,32336,17925,55271,36750,6997,11012,32496,51171,60223,59583,52070,71793,35618,12915,24558,34482,36775,15497,65423,72512,34481,67129,37851,55405,62697,50924,13852,18323,61169,70851,34744,6394,31860,70045,45240,43664,11019,64152,22594,71013,26274,67633,29051,25144,62571,60330,21200,46567,8437,50392,53659,13513,26126,41099,56231,19296,12821,23078,57902,43907,71235,38528,4678,59049,36690,60000,61419,5374,23470,45129,44839,49921,25727,58149,8278,41094,36647,26118,2757,62649,72596,57019,20136,32196,6784,64388,33660,24880,2738,30963,30208,17042,42687,70936,48563,33888,30177,56606,37133,63083,57191,15979,24769,64244,18930,3068,50476,26492,64010,18349,36991,9237,11892,65370,44162,54326,20674,5492,28520,30592,18871,12721,21516,44809,69782,11175,25040,71706,7525,61861,23724,22833,66132,40232,39085,48477,41927,27587,4207,30002,71346,40608,26620,29405,20644,20733,9506,42892,27843,19635,47524,31727,2209,71717,27183,61855,72008,10014,17015,17837,15029,59340,3510,13835,21086,61515,27667,69799,39576,46654,26340,66692,13690,58759,62239,69720,58370,60017,18802,14652,40991,22423,57854,16273,23949,11914,52551,19756,39616,2597,17872,62266,34031,57489,63782,70291,55736,28472,41538,69156,8118,11350,51223,51456,67233,60449,29956,30834,60276,64032,41665,8554,51084,56500,5589,51268,29818,40540,44908,34780,52031,41829,10929,28794,52242,6619,36501,44226,23923,54927,42840,30173,9701,18509,18109,6579,29179,33850,65157,35081,61034,33627,7173,61605,41091,38927,65315,19940,12026,47262,905,52405,41051,40547,60170,40552,34885,27387,61327,42232,34522,14420,18534,4888,69479,43498,62133,44417,34910,15844,55770,38143,61592,52484,38746,49596,38765,28129,65875,35177,13338,44112,34125,59832,71362,33195,45531,61871,42797,48734,31922,58893,18608,3739,49071,47822,68181,46777,46694,59138,30628,34117,38173,38454,39977,58372,21216,53004,71737,10204,41450,50253,44579,72438,35073,43267,56787,34904,54990,36882,54149,40005,47248,46914,62562,26770,62177,66566,44926,44427,9556,39967,69652,61368,2064,12056,26941,13148,7568,30967,29774,72839,10069,28498,15071,72689,3918,51323,36785,29530,62216,58645,13649,50657,6372,27854,59797,69667,7383,11383,27180,27433,26085,16602,6082,5623,58113,10379,36855,1713,41419,42803,49354,24587,53395,26583,4791,2533,38889,66142,30875,18224,12699,68814,45509,12903,26657,46652,29017,71602,49021,57627,24391,72370,66367,28995,56384,23629,66434,11760,33699,32500,27071,61887,8507,41630,5263,66160,44679,66227,59134,6280,69175,24931,57424,58154,16962,68882,63832,59244,50509,22777,7289,8124,60878,39580,71647,72592,52453,3591,34835,27828,34628,64207,54345,31531,19068,63519,459,37683,67113,31094,7783,22047,63855,54111,8749,2185,60014,11921,9894,70313,38540,993,73039,44107,23400,35877,44918,10168,57861,6179,19396,34471,1563,15120,29155,57800,65818,14759,57754,19250,59902,371,15222,72948,71039,2873,2669,65854,65976,35458,58547,61877,43581,39606,28687,43630,47421,34956,42991,10552,55787,858,50125,66757,34669,51825,15258,58916,41565,56070,61471,69895,31790,66146,892,20838,45184,42653,18604,29134,61359,65726,36440,68267,5341,48459,5592,60175,25055,72281,26524,2342,58382,54258,48525,53474,7605,71671,64261,27816,72372,56807,57215,22717,3231,7470,48403,38335,11961,39010,64115,24684,21110,49182,58889,16388,41543,941,15103,60286,29312,69280,8275,14080,61358,33605,47593,67239,64807,51740,68863,22504,51029,69329,33829,42489,59862,19557,69636,11107,35573,42151,68314,15620,6381,59180,1808,58678,23745,31474,72150,7106,32522,18675,53580,50990,21002,30988,28963,16561,3112,14713,68162,60326,53227,49486,54069,28522,51826,42869,20547,64480,13915,46720,14676,14111,61488,31625,19431,2361,64363,72480,26343,26411,12758,21210,68423,52333,33784,8018,67764,40765,4265,2125,14691,44347,57512,33593,65590,6738,67065,17030,58441,35961,46845,29576,29045,4107,70815,15324,72375,10252,42339,21845,35698,73013,9016,53142,25802,70332,62939,12621,5777,15306,21888,4726,40000,3566,61825,20775,60156,11447,29635,25032,28717,17736,38623,57654,68239,33788,25996,46653,7622,22139,57915,58588,54499,67872,30601,39571,20093,37533,18855,56333,28126,24797,33431,47130,54425,23832,47859,23432,55391,59040,55602,70375,51410,57346,52111,69267,36947,41506,55841,14737,12452,46227,7215,6480,61630,28042,70372,3073,50487,58414,62797,1570,47162,68605,16150,2784,48185,1196,6884,53310,32235,65710,49726,52091,73563,23372,11880,14805,39277,42063,15408,46778,15613,71719,36556,23062,33695,16448,20337,10839,72496,11923,39205,27557,48838,47026,64636,27500,69060,26614,13550,20099,27379,4312,63829,17115,14180,37897,2404,37517,73142,61617,70458,46190,63140,48966,69620,52988,24346,23974,23273,45891,26187,32853,71993,43826,17790,60158,49785,18773,52967,55690,6276,47668,20611,45903,17179,38694,50750,3557,68126,52659,12511,5883,31291,1370,41415,56532,56924,68805,73349,36201,73394,45495,33211,21071,1042,29228,18428,11552,51241,48815,3176,67993,50471,73273,7740,51708,44503,6565,65330,60617,50132,49026,45782,2413,7286,52393,20982,41470,15799,21936,15303,35186,18883,68006,72691,27369,24109,14572,10261,41403,6247,47178,58046,47686,45892,4290,62799,68247,52508,37422,17373,32600,71183,50852,34789,14029,13415,67460,4232,18239,25223,63539,55496,69885,22449,12476,47890,68221,57857,25120,52941,45879,55317,31081,51819,28021,54263,71294,31040,2575,7137,71833,45052,25805,57486,17604,1649,51756,5743,18360,1988,41899,33049,38092,65034,2720,43044,8282,38120,3897,31963,11976,63453,61001,68621,45071,61498,16533,69567,53478,2145,11924,57961,36880,39110,37469,43945,46076,54496,40565,55160,45024,2566,62285,67052,54753,39881,2727,66939,68208,38572,63406,65247,30915,50224,37116,72284,10033,49656,65932,31550,909,27573,32659,38274,3930,32531,57123,12591,64420,69132,26334,18493,7416,10129,14292,35169,31247,58633,30367,44881,24068,41027,32471,10024,67743,27928,72610,29797,47128,69972,43196,43361,56516,54091,10836,58502,40708,70225,7921,43732,69615,44855,6089,12445,8121,18932,69935,19763,10601,11435,56929,43188,38147,33194,64465,49700,28575,48489,26401,848,22483,26125,39956,6705,19605,3972,14719,40026,23693,7842,27407,58304,52989,68719,55632,2796,4494,16854,45835,2136,37867,49814,32730,67996,55603,30360,40217,24107,7325,6956,68544,40104,37181,2585,31239,35552,52676,19841,66298,18893,32480,45090,16011,5470,1118,17556,58828,30283,315,26431,13868,51000,14685,27850,12968,62042,15892,18165,10209,21608,43431,25650,40807,54131,66168,67102,63054,52950,71423,39230,39198,42423,3985,60821,49365,45981,51063,4116,29068,21584,41048,69515,34608,55761,19680,35742,22104,71252,46143,52197,44393,43409,3618,61070,47820,18129,47490,23030,57089,14257,32295,49837,20516,18299,43051,54556,22317,29786,17119,42506,39531,54717,5257,33673,10808,29437,33817,38293,50426,3650,67393,68732,27737,51002,24562,41444,55902,45261,123,10653,48412,15452,307,58378,46936,42105,67876,54957,40465,38960,20485,58563,66510,41349,27449,42680,32619,2289,38906,1337,25772,49717,3393,63256,59060,39524,15187,25286,6626,65488,27460,46514,36226,67043,32841,55183,65308,65115,6594,69857,65181,19555,6653,10538,14045,19027,19022,24913,16694,66498,41887,24694,7156,56362,18689,67546,46108,70814,2609,5221,5046,60236,8311,22126,25265,62009,12865,27984,46094,14957,68764,22095,61476,43749,59544,61513,51511,36384,16564,15879,71583,62090,41192,13206,49961,37945,51282,54993,24783,53032,11424,22539,5047,43069,9707,36758,47752,25680,12722,73122,64909,32540,27356,32516,45994,61834,41983,48261,1484,69779,35430,72051,8964,64812,16941,24507,50184,29715,58377,38102,66342,42458,19134,10382,32077,14068,71389,81,61782,29783,27008,12289,17550,4687,4535,29359,37339,42073,6254,25008,39034,42094,72171,11295,56558,7871,35015,42592,12254,44783,53148,52458,67225,67614,40873,33328,23825,12588,33322,29929,14690,29307,36643,72502,23729,17975,37705,35459,9438,23503,14241,17416,24033,64002,19351,62141,50171,48668,31171,47602,66285,441,40773,47802,56658,4013,9871,58976,39299,34061,56953,25982,66381,65359,26516,50980,35520,1908,67940,12055,70116,33118,71449,19710,63923,71912,8177,29963,30323,20874,26216,12217,48912,46546,37154,8283,36121,19275,5434,28765,57054,20231,56958,7014,59731,41760,24246,43174,26598,27879,674,59647,1452,30701,61652,42186,24549,44413,58802,2686,48390,4281,37090,54858,6477,51861,35178,86,24967,63204,54804,35099,70285,45757,56159,56021,2387,48317,1417,32359,25665,45076,73383,44309,45638,11344,34833,57442,44182,25325,36959,67762,3628,49793,10392,63428,11958,62475,69872,40686,38845,62125,32038,11770,41397,25061,11639,42913,9513,63421,50438,53747,64166,43295,60302,34349,5496,11937,65681,12269,7174,49079,21307,48091,16522,41657,35927,26153,49372,54898,39678,48242,46752,17336,71549,53167,58771,32094,4524,48650,12725,53687,13595,67556,24584,28161,43910,66656,65686,35074,63010,2729,52850,7460,46580,8918,44733,42499,44300,46231,42664,47280,7666,35289,52700,43496,20863,49086,4775,46466,25346,14828,10376,37676,13364,44995,4237,48798,16678,68560,42195,6293,59021,41222,12659,57946,66330,35028,42141,53219,49287,29953,68818,11698,60759,60038,4906,1799,65919,42254,23488,63473,36353,49646,15389,49205,70007,34844,65601,48865,57065,19467,51124,41569,42356,32205,32212,70571,54081,55028,72527,33386,67294,47108,52617,15919,72668,1286,57154,58631,27633,50010,40973,38901,60013,72086,9150,17826,2112,44680,3374,10629,21637,36860,47532,33925,42326,13877,6342,46637,9587,28030,28707,61177,32309,46281,29831,865,56312,59765,21121,63935,37001,29877,13554,5872,66312,54892,469,63560,46586,4926,69638,63705,26341,7715,39311,42621,46259,23366,40489,46516,28817,669,2235,72164,5887,16354,60677,69284,14173,67976,25130,59392,30928,39336,23559,70755,29668,24218,35917,62330,53611,44059,50800,42957,32247,52622,1372,73471,772,27691,50833,49987,55683,47603,22808,37746,37762,22262,14244,64564,12747,25525,23755,73391,69007,56076,42562,32588,26326,1789,2156,52801,60194,24941,43381,65231,58535,19855,29968,50050,13290,37611,22403,11018,21759,71407,31970,67648,73487,40228,57243,25865,32907,5839,63856,63293,49290,31107,48366,20810,15192,55286,67682,63814,64409,26857,37600,59136,5208,38026,65237,54325,5588,5657,32147,28821,69929,57352,55462,15987,49255,65608,37402,31456,68774,23855,46326,21988,48960,21523,13912,55785,33592,39516,39755,35302,51560,6872,53177,26951,771,61878,46704,51414,34054,8764,34945,33370,30095,24215,812,21483,47462,16952,53323,33903,64869,10835,34308,66913,29432,60301,63248,32810,17787,29978,73167,50923,45179,34296,23040,51122,62462,58928,15445,33281,1309,56328,24888,38470,45684,31987,60603,18948,39175,22769,55975,37824,64377,51670,49832,24133,23075,27185,20875,65857,64514,13826,33949,60044,55912,48896,26195,8656,578,47607,10138,51281,33705,45900,29337,59444,55205,65328,45726,16549,2198,71148,28943,69618,8704,44410,16594,7524,54726,59878,60682,12869,45906,35337,25753,58053,11822,28118,11694,19055,13538,39503,19745,33861,20320,48504,69298,20007,10274,19697,28747,11713,59128,73410,56154,18667,28886,28577,11939,25937,15793,39290,14028,44766,57853,47945,18888,25637,12444,35650,60912,73268,58656,25734,12069,41384,1272,22290,42714,3602,36480,69557,8022,7883,50979,53235,44420,70605,27374,65731,1091,46201,21881,54894,13999,4945,31309,36632,4900,6960,64659,68317,40403,33326,71026,24235,63678,24119,47970,9598,43392,28662,19288,20310,10019,9503,45257,54390,40711,36956,29369,2264,47874,51489,65988,71312,68770,59047,24388,21475,1323,27831,55791,47011,20656,69801,18738,16041,140,4722,42671,55706,62132,15487,56050,55345,46265,48161,8402,70896,5491,45461,45631,55522,67089,62049,45978,15213,45727,35814,14467,28492,57872,51312,51695,28779,13967,4456,28925,67793,21174,61568,9037,36010,4057,34132,64008,60624,20013,64220,36208,30443,72794,10131,50373,52112,12262,9915,15895,66876,13406,50641,62166,29498,12824,7714,1640,21349,67536,50876,33147,39481,10609,967,13210,64169,47790,26239,20540,29664,18593,15674,31622,3915,66932,43222,53899,45660,38387,20996,29902,66970,1488,20466,27108,22286,70604,11507,30968,37580,19020,57048,68321,54893,21190,55239,67463,55500,11205,65981,70047,29862,66922,6235,43419,32127,39648,19259,65961,1933,30955,70712,42343,59906,71016,12592,30112,47753,61993,66754,16199,1464,37523,54985,51321,46463,9743,26545,25488,15259,61710,28062,50493,19175,40617,4350,21726,21557,37918,59145,69192,68992,65445,22221,12771,67481,73430,60724,61531,40144,50529,59172,19574,47202,27202,1857,45342,18370,23167,10331,17959,31284,15143,16145,15996,53532,66549,6167,63977,71167,16331,54665,47512,18054,40290,50150,68428,22436,59665,18853,26675,3805,69044,25870,44672,20285,24760,29277,70131,48188,30655,61489,36802,62167,2954,44512,42977,64383,44642,11402,57379,55356,50043,28361,39330,66158,45383,57776,15935,4492,31298,62995,2475,2788,55658,62818,4913,57682,2708,37556,43370,50179,67844,37053,52168,62878,70143,50119,27492,51657,70628,7389,39989,59983,25724,49657,739,71410,14936,48969,52769,433,24530,69165,64854,33348,1635,4408,5746,61437,46868,26530,55169,48584,3316,54882,15141,72739,19836,33029,62952,12616,18198,61078,19660,28700,14150,36913,45226,41081,13046,23760,53011,6645,49862,25882,28675,62479,24211,2694,51242,30113,2846,22970,65016,64418,22087,50826,16891,7529,58356,55172,20261,24192,61661,278,6519,59507,64268,15701,26188,39273,29225,61022,50376,43900,65418,7431,3249,54555,40611,68769,60324,21819,50362,4029,49441,45066,65673,61925,18260,59692,6131,27608,37494,64603,64813,28150,73465,33412,47197,38190,41531,39534,10643,70342,24982,71022,52474,1144,37214,25710,15362,38372,72401,46600,21986,28379,31174,15135,22022,33130,71506,964,29100,16827,47831,47875,70326,7059,68931,71591,30172,56786,29280,41236,9258,50149,23669,72830,11102,66012,12505,3037,54937,16435,33474,28339,16589,46161,57771,60129,39591,68692,18470,10339,6685,22412,2680,49219,47504,71483,72264,58550,13716,61423,60541,24529,48475,2677,53572,42207,11033,19779,49374,52127,18602,61181,63931,51190,15821,18980,33770,31693,13112,51582,25004,2224,70052,53719,33882,3027,32776,3345,11999,60291,8966,50157,60364,54447,2207,58810,37893,70778,62465,16043,56964,10118,19560,10130,57024,35706,4110,1264,10108,62421,39834,45625,30930,10596,59914,64635,6345,62412,41904,20584,48747,36020,19761,46156,63312,31749,60577,18976,25756,46071,49100,55337,55649,28750,17381,40285,25379,14064,38196,33334,20237,51589,70049,51319,14927,10889,36348,35606,30658,46096,53277,10550,23426,55574,26572,869,39953,65224,455,17345,27782,7058,47103,47453,71739,48229,71476,61603,29305,31099,4839,9695,2878,38356,49438,69978,23219,68947,49655,11964,59155,43454,58004,8600,9847,70366,40983,50326,22524,13190,4386,45805,62696,54909,2772,35815,26515,23690,71782,19108,62838,23903,5644,7843,60783,50556,25362,37801,12992,40088,47143,10928,58289,44874,64326,35141,13608,63900,51853,49163,61472,25487,47758,20358,53821,58777,38144,14313,27716,60773,17205,19769,39905,36502,12068,64749,26759,17994,10141,45508,61622,25043,10329,62366,30379,34784,55096,43154,20229,52106,55597,25164,47163,18613,23603,57524,22326,25317,23135,17053,12547,38425,54017,71536,49606,17735,54902,8558,50194,14663,68287,31718,37250,2803,39412,40322,59557,4320,50582,14428,23010,3894,19717,64417,73057,55077,49676,37371,160,41843,55487,10677,71104,72533,8330,53376,33608,50902,20659,51764,3057,34679,26553,54538,8103,69870,31789,39839,59561,59061,65833,15660,65574,15148,45424,25247,23960,38383,61213,13873,68105,65631,33645,16949,66610,67331,57525,12981,72397,64190,39849,60922,40964,54536,36160,73140,36689,61801,23544,32105,27015,3920,44497,12229,30996,37738,48583,31173,42661,67203,47784,5280,30602,19164,58848,40905,32472,68310,6127,16779,61191,51966,36127,49375,71019,61441,67582,26442,61699,27103,17460,63860,67720,30176,41053,14239,53587,56815,63392,2370,46497,47171,57216,68808,59743,32311,27733,55556,3926,35730,16210,62893,47720,32353,43925,68180,54075,35919,36449,34891,64451,22150,61338,4415,38025,16950,34798,56830,16225,38843,32667,37618,49740,8144,6913,11074,64247,24131,16262,39240,47118,35975,32030,47951,829,66916,23204,16221,55140,28584,37681,58011,16471,28088,4989,56631,56072,63590,16879,40625,28018,30417,54617,13887,35850,67551,39799,6331,67168,15059,33586,42686,29900,19117,5781,49235,49426,58603,57336,4396,60035,46745,72350,52619,13710,64081,12503,66622,33262,55145,52237,26734,46526,33952,29168,33383,60758,62409,52692,42644,26295,34489,16307,18544,52838,13514,68726,39929,11853,69913,37833,50281,43477,42483,11761,33853,54298,39097,8645,19699,18664,4940,56193,12507,22877,68790,1325,56774,48152,45488,9220,39399,24839,45682,1848,43887,11066,40130,24773,48569,12873,14996,20521,22577,21119,28495,27995,60867,47857,60550,62182,44620,49217,49659,34550,13250,10749,18134,2725,816,9815,43980,13271,12261,23401,347,69496,41617,27744,20457,69928,57062,27673,61595,5120,43691,21035,70513,31678,69398,49592,37105,35476,3137,29897,43307,8907,22328,15045,19197,69901,19567,68277,351,38654,28780,41961,71503,59780,42764,51101,13640,65188,20983,28460,21366,17956,10277,45972,58310,16871,9764,18073,14318,65268,30895,72099,34454,5018,49896,54028,67602,20546,5317,65408,31764,73389,34779,62118,72424,56824,823,13801,53672,35793,30278,24090,33161,24703,28830,54695,43785,44754,49578,7818,57997,18790,61493,59938,14910,51094,16938,20102,53243,38937,21499,2333,35034,37907,66631,23002,48492,58870,16757,10132,1159,11652,58338,55408,5961,68970,54992,42267,67549,15351,17761,42820,55708,15777,2864,38650,1869,10353,40067,48604,23199,73298,20997,18115,51365,45391,32797,59048,65363,28745,55567,10483,48013,29666,44852,53698,70427,33018,30849,36618,378,4419,62597,14484,71957,41837,48470,30214,27487,24894,12080,24749,5097,52157,17050,70818,71493,67934,45047,58836,40183,39708,3168,28711,25910,60455,29449,59861,52006,16451,70856,61285,35200,5980,38254,46990,38125,72004,23356,59962,57675,63389,61501,68062,6812,7234,43819,19015,70368,72437,48682,3081,24121,3777,59717,39915,43249,67307,62272,35410,53715,21646,65365,53555,15713,18074,37222,40471,43997,9778,68780,45353,15798,64018,70656,55215,62659,32542,33746,49880,17347,56897,786,2491,12737,29144,70866,5984,17631,71919,71723,46916,27515,48245,43159,23101,43921,3506,616,33314,21276,48095,35103,15673,17729,46710,15090,22645,56715,40639,36948,11299,29741,25764,15721,22946,43203,28458,34565,22146,62690,39383,49242,34209,54432,3202,44348,22455,64491,54297,33350,71958,18805,66998,44399,57231,61443,67765,69605,20080,61610,18,59922,9673,66779,22348,50027,13358,34976,63792,68540,56799,63213,10735,47683,33514,42531,43090,70487,1098,24479,26166,15041,72234,54473,13519,4723,26548,63660,44676,48458,70380,3134,46212,48806,41388,68695,19731,38555,72514,27174,50065,12818,73392,73364,18959,14610,38181,51245,28510,44981,5946,52855,24272,35001,43533,59126,55805,12598,62949,49713,18507,17656,63345,14459,66478,15704,46836,61958,64675,60389,62698,1724,26815,2944,53554,19657,20974,46906,50885,14656,52509,31006,58891,41612,53372,64815,42325,5784,17026,57873,50469,71125,21477,22210,64022,45223,22048,58042,10330,42571,71480,61431,71771,12284,7920,50274,42633,28786,45328,44520,32745,26561,55155,70154,52542,45477,50821,18058,57288,68316,3642,37351,28605,17146,49927,62567,27956,4944,20670,51092,73408,48521,8028,23966,34053,68400,72232,61391,68601,2583,51151,72319,70782,15823,55866,62056,3114,57341,59395,372,5112,37196,9084,72724,53823,22025,72430,73000,59398,5550,70477,40463,55710,3523,10715,22659,47697,2599,53477,36362,8506,39320,7813,33785,11981,33613,50688,24623,10263,21083,13436,32144,31575,14269,2307,45102,55072,34495,39176,25833,57339,69752,3260,73238,57469,2610,30971,507,37792,73640,9003,43628,71548,55329,1275,39880,25528,25541,24915,31644,67032,37975,25231,30645,55192,34385,61485,11811,73086,56882,7811,27328,15345,2761,38467,65680,11656,49284,63872,68443,52836,41958,25864,8689,28337,19966,40360,37663,55320,6001,34516,4557,69493,28602,53475,72195,40520,7891,73358,38814,13869,70714,8713,33807,2257,43117,19372,5848,35086,19598,32571,42690,65106,30298,65309,55097,28084,43280,15219,69352,53836,16531,7954,1893,55235,66481,8368,33098,31053,18585,64960,20660,24436,39869,35837,23959,42741,7803,16881,47723,1128,36141,47312,58256,71121,44858,67744,53946,56938,61303,43565,17842,69571,24643,60834,42041,43136,41984,34022,24706,10301,36425,45605,25246,2314,53400,68127,4872,56428,68361,6093,29682,64283,64483,6339,22800,51142,59643,43221,12146,66497,6846,12569,25309,31949,54103,13611,35493,37571,72434,20045,33451,12016,53359,47049,37876,65874,48694,73337,20385,37145,70022,66145,65852,9173,19292,32811,32938,38087,68614,50272,11263,8055,26387,32961,14707,30221,57805,43856,38497,1864,67151,29169,22278,61011,46871,67891,8336,8290,32669,24958,2280,66058,63694,6541,38045,49282,5940,47414,27,11540,47685,45159,24150,5926,23567,3064,48589,21782,61049,67980,5160,19693,70426,62972,4675,23665,41793,59655,15123,60214,12012,64511,5692,50542,39038,15467,3507,63801,41378,5851,52174,49463,50671,15773,42280,19582,55809,46220,51236,23091,58469,39062,16636,490,43342,46098,39301,34983,12695,14322,34866,46536,4113,14954,59662,33344,22041,50978,7962,48290,42026,5963,4928,45529,68225,49087,26419,3085,67898,32015,6233,54147,37365,65900,2499,23728,23896,6175,13484,68014,48449,41981,68292,28493,36290,68481,17501,2275,41877,7685,32935,47740,37489,24973,66841,22162,16893,32239,48026,54290,25961,47442,18110,14659,45454,31063,4596,73164,35880,41767,67229,64180,23562,33982,34189,11450,67298,24309,24473,22749,45663,51455,58482,30625,53529,27768,19820,2936,12367,31383,70956,48624,5136,59894,22556,71114,70524,36324,55873,62735,14108,11234,36923,45858,13031,67683,17046,40084,34637,7710,3002,33725,6916,31724,19274,13623,58816,23337,18573,71028,62537,24289,1414,17785,36130,21507,12517,13584,38649,33668,30343,26259,72036,36050,17895,12406,21326,23857,59433,19808,33513,17186,1271,25604,69731,57143,14155,42414,14909,18024,35057,65489,35293,67411,54082,26212,19716,2216,55447,2558,24059,40792,27459,69863,51327,62377,71069,33583,14697,57869,23043,73584,34577,4977,49820,47357,2401,23391,12528,29314,5158,36706,3633,1413,24606,71357,39517,15981,47672,33867,15331,59404,9110,68861,4017,16483,51165,69719,18406,25559,43629,52122,4330,65448,67449,72389,67815,2164,45783,11265,65353,13260,1357,31158,32605,41441,49450,2155,29259,26145,23945,20274,61965,60547,53241,2518,65094,8911,65161,46645,45787,9854,46370,31795,57096,5034,53578,10915,33918,25544,47028,55018,38331,61089,9813,28852,36516,21478,44494,41084,19706,51058,46647,68750,201,44053,17800,45935,49139,64791,39584,17102,47056,18631,47737,3356,3787,12993,65346,27646,66782,32324,30412,65024,67591,23477,59067,7644,30246,42140,48400,51914,23805,71968,30261,21041,64698,67182,66457,42274,65790,1505,56699,47129,26559,60676,42260,31637,502,65785,47903,72247,59088,17678,63230,39939,2323,30021,32845,49436,38678,29039,36322,55884,57683,47900,62503,15751,55131,137,39756,3768,6850,33974,48679,4377,42728,37665,55919,64017,43913,37510,54915,44187,57876,49719,25143,16008,52902,62569,59474,12990,66131,66854,34583,30813,56491,54484,12037,26584,15011,26729,51500,16281,48536,64205,52957,50952,54476,54713,22249,48178,6881,3036,24426,49933,5382,53018,38920,14769,70907,28875,60650,61953,14938,21122,2061,19828,48227,12138,38637,50200,35066,47180,17580,48904,25181,72062,69433,25233,38732,2488,15845,27298,59478,40472,29523,37279,25857,20846,45728,32775,38523,5925,56950,30141,3464,28673,13131,31432,21206,25416,4523,10579,66411,8873,45368,19487,49410,68027,29175,48971,25856,45450,42931,21338,9090,72935,7311,18417,66935,41483,12809,45082,59515,70997,31845,59363,15786,33581,21898,5061,18556,68393,64091,12389,34399,52298,55392,71806,13010,29094,47641,17391,8024,43568,20064,58523,65778,49929,27425,22632,51147,64211,49936,55347,65130,1522,48102,18414,41718,11943,32385,6656,34434,57712,8563,32576,72730,19276,50140,11528,25628,68376,26278,19163,9060,44792,10722,8202,12317,43273,35341,28172,10635,10486,3,9811,43108,3875,39642,12205,52277,34446,47565,69185,52917,72039,33424,51524,65010,37389,36845,65548,9043,32872,71677,45203,47732,30548,63704,33444,66017,32224,39912,17406,71988,10533,33893,63902,39233,20158,29350,45016,58316,1858,64706,52080,59042,62314,71089,45124,16632,24677,62297,33533,15865,25091,29909,67164,6223,31936,7413,40437,3275,34185,24936,21931,40927,59115,20683,30277,61067,15439,49829,34159,71008,13764,1430,73020,63066,19979,64868,33345,6744,21451,45422,45246,43509,43899,3530,29519,3483,35962,19000,64846,24032,54448,18940,68592,35506,93,8067,9953,13385,11425,66272,72385,56255,70648,45591,23785,61415,2521,51208,38622,59840,69930,42376,6126,42789,30182,58830,34051,41716,3096,27511,39186,156,59617,513,28748,25142,65446,69074,36488,8694,53156,55327,16953,36265,43209,11824,30027,46885,17372,66720,27436,65459,36515,46262,28792,62916,66138,29428,122,39398,17644,39634,46507,60605,46949,65259,13014,19670,65597,48870,18595,24002,1802,69629,18860,20824,20826,3583,54614,28277,45697,11015,38007,52189,45549,44998,1774,42319,52931,17926,23410,60660,30877,6742,15564,48524,4062,19658,33542,2039,54217,61738,55734,19120,40485,52503,62172,30689,19782,7107,72073,4725,26853,53762,15939,13651,39252,44873,59011,23027,26273,54364,34928,71379,68104,3488,41912,40061,10028,50270,29004,36243,31732,26576,12209,17882,10165,58943,54316,44452,23968,44040,16940,24953,64430,24415,70582,63470,44490,8504,35993,8920,2704,7022,17832,23159,48455,69084,23997,14278,41591,13671,41149,70217,65502,71319,58904,64784,52942,4807,23535,39296,1691,31265,53864,71640,41413,52966,57894,28447,35162,14355,56935,22950,44540,35130,47841,26725,13098,46713,71115,15300,3759,4345,11703,62730,36314,12000,65798,32978,61798,5601,31683,54566,37481,65768,26366,66909,12425,16413,62864,33197,45669,25995,32318,32558,60846,5678,68990,9869,64136,21383,38697,25633,71327,17327,10284,13796,14457,47004,46395,47272,70422,41863,70057,38310,15209,9958,56030,6284,60398,46166,67778,19606,70382,22817,52620,45803,70235,71721,16348,6967,56666,275,52481,41406,61392,14887,29285,52625,73518,13495,14807,56547,57038,68449,28290,62168,19860,54970,35170,49289,68355,34580,52944,66703,16730,54876,69685,71170,31973,1545,764,1875,2851,46306,25256,28828,65209,20754,32760,60086,30571,35060,63349,61265,44043,70993,15791,41227,60106,11715,60779,63517,72440,27342,678,2912,19632,56456,21809,71501,38999,34274,55855,27990,43596,53264,3283,2090,26731,50404,37782,63710,15761,11913,69408,33050,48166,35538,4229,17733,72035,61996,59513,34612,2829,61976,31285,28017,17923,13960,19118,59369,34133,63265,28696,480,55686,46294,57883,13890,33656,66672,4750,71790,55894,36572,32697,5025,40245,73072,38512,24840,1632,5977,5960,42334,45701,49572,18869,17775,49706,40310,54676,36970,13437,55143,5608,4812,70013,53191,17334,59735,61509,72541,14395,35427,9816,62492,69511,7031,23487,15409,18089,52635,8655,139,71467,68830,63301,34754,62244,55721,43004,37829,71896,68687,49586,14254,385,23420,34804,45966,23332,4035,43830,14507,8157,4118,56157,12640,73212,7069,8892,49546,48861,49906,64400,66690,53313,60900,18433,8203,33278,69932,21684,35329,66740,57437,63153,42716,57526,49134,50579,51572,41711,23291,23741,38752,70157,57722,66966,22624,48839,37750,3338,43441,69921,39548,8572,70920,38202,63414,43192,70599,16813,68573,40819,610,16013,66856,46724,43833,32011,17688,13335,5824,14482,8386,7900,36426,13296,3834,16197,50033,41059,41598,35892,5586,63228,34503,914,39232,43696,62068,47208,3495,28314,5024,33479,72758,13551,64423,20724,58734,72406,18732,48784,31891,32923,32492,10997,17700,21370,41042,5089,14710,70503,36942,9337,10572,50160,11471,12550,22515,19311,35360,46337,29627,2062,46429,13142,26215,48305,62100,40311,26227,34699,51887,34158,54338,14339,41054,16342,72199,32511,69500,71157,65132,68149,24339,43605,28140,18243,40901,1701,1052,39049,24280,66413,33336,59275,46211,45936,69379,9010,70802,8430,69845,66927,45708,28343,56537,29795,22857,35526,26570,52763,43750,42244,27888,48442,37982,31957,63663,67680,64663,41260,48623,19336,64539,56888,29234,1831,55331,28907,33530,26793,58784,42479,45642,8996,9774,16679,41486,24695,41905,60206,28709,25254,51706,34284,11861,56336,55638,7734,54490,9641,8408,1446,49453,67236,56875,15485,15151,22405,47110,7095,47812,31690,29289,21942,27562,25942,39697,5514,7037,18988,54433,2407,52357,41317,17238,28742,11995,28031,12617,47653,17758,54043,70775,57055,57703,13071,41549,57803,19443,62060,64407,61613,42755,62124,30192,63858,34057,15509,73636,26294,68755,63327,12545,45222,49152,3991,9634,39269,18938,1421,4609,30923,50899,54903,70137,27757,69072,23161,11506,36521,54464,27421,46251,46872,16034,13273,67583,51254,57039,34562,68795,60492,59211,31978,35739,42775,15867,25752,22656,35608,1110,51650,45161,40876,21134,16736,67581,18551,59664,18919,48484,20570,50463,16951,56025,47452,56632,16684,6700,30771,40157,23714,40811,72077,55728,38214,43859,20421,55325,60718,71855,55382,55672,53795,55328,67875,60839,61017,53098,6488,66504,17617,25419,33026,11219,22687,39726,65552,6987,18407,58754,28942,21358,2749,29461,51648,15917,16868,35323,30995,21719,50513,57607,45636,4802,25618,107,70486,55249,5732,44128,44715,2007,36927,41261,7513,19993,49393,11947,9924,28347,4673,32771,44823,64742,40038,37426,43744,27944,67075,19070,34357,29382,22305,5602,34287,58842,58671,16003,16243,71175,2766,25236,27791,5329,27898,44706,60230,29855,53080,59032,27213,51144,69452,38617,36131,61199,16330,33520,36461,20814,52435,42166,21221,38804,3266,8660,60018,60032,21175,43450,60187,62117,33047,48092,68043,703,24006,54963,43667,65972,41989,14588,10518,39305,68336,2225,18355,59865,47398,26860,59324,49090,70106,52696,40352,7706,15242,59836,24801,14139,63405,66409,39872,20631,70507,30516,26011,30626,61659,17949,29778,1236,38358,43876,2176,20740,25145,17123,22885,20821,26995,54237,38228,48133,68617,5536,48256,35759,29358,33096,61185,56282,25716,41619,69710,25069,18314,51711,44008,11277,57855,11720,39683,46493,40035,56377,31632,36806,41411,8802,10403,14483,43208,38900,18910,56754,17206,61264,22292,64321,24692,5053,2656,37130,15724,21514,49854,9274,50890,45372,69725,34044,66879,58058,47555,46039,1108,23633,9817,63605,17815,73146,10162,64419,3062,51021,29625,61424,31197,42047,6605,38257,42460,1629,53031,63098,29450,33209,33620,16325,70693,60631,58972,22265,16110,4562,70765,42794,39114,3908,15677,27278,59317,11071,41916,52629,34730,12388,60601,7315,10179,24655,48858,9805,14982,72720,30287,66010,64708,30067,51355,19375,32016,33016,10917,8346,7283,70854,17089,26909,42917,54967,58168,14921,36588,33555,50061,51325,22194,12359,36849,12098,12451,51483,70723,26684,8130,71406,47225,50444,15031,55138,65128,19691,30327,26666,40119,36513,2733,15948,14891,70385,6869,11094,44943,13331,15974,26702,12432,19236,22103,68473,27061,67897,64242,45914,21487,30168,52285,3732,14616,34332,34675,51752,38990,10758,62826,15463,5271,42844,56650,21713,44836,38302,9606,64836,45804,30568,65573,11662,18453,7642,44482,26228,17328,35143,5068,39354,30475,66030,13085,3609,71530,65688,25766,25863,17698,39462,64752,51626,32314,68107,45183,40767,33093,69338,14661,26920,34319,3485,54291,67706,65167,68296,23322,61347,56088,44799,35292,7631,55279,1246,41308,64806,57602,52062,22261,43279,66215,33814,21869,40264,51943,25819,26921,20649,20520,54680,10560,45032,63893,63401,58023,56099,68877,22803,3770,12509,17672,2635,51573,44759,47365,34821,30485,24395,5338,15953,62360,8705,60981,27095,55469,60905,2547,37942,51679,62252,12770,50709,46732,36716,8081,9073,62536,55565,29782,44883,20565,13342,32062,13107,37877,53214,50690,8797,71876,23711,29852,820,38941,7161,28335,22211,37830,5597,13958,4194,44426,3869,65305,51295,64640,32611,51955,13810,33106,13244,40077,26275,71902,69824,53731,17513,26243,64882,33030,62354,44394,22595,58051,68500,68897,2544,25946,30122,45406,12193,3671,1903,29142,17147,53919,3879,25526,69764,7061,39182,45087,19480,9611,60184,68994,54233,69179,9729,63827,69005,40837,30653,53851,62470,19849,51412,36394,44884,16146,3479,65093,58519,425,54828,32478,73199,11931,11078,70153,38288,22784,27762,2359,25876,19876,26196,32155,47705,39864,24405,14346,47967,105,69626,15517,52798,58044,54508,18498,69934,32125,2791,64838,61577,11098,33875,32207,60070,32150,37972,15164,39848,53688,7971,47508,9435,57427,3593,49649,387,452,70395,70743,34617,51270,70428,3012,9199,71887,26100,47146,65589,49188,61512,24566,57468,34486,1560,60488,3039,46932,15596,7076,13802,51913,25410,48157,57619,72769,43660,19299,42574,19619,26907,59801,43023,66786,29133,5805,56753,49950,51075,11294,35930,39675,52526,27642,32444,37243,22726,67309,11396,37745,2057,42077,46525,27660,50636,47514,15205,17259,10083,24950,71632,40522,34633,40235,5831,33630,10362,64125,4184,23311,71948,3689,36640,18663,12111,56191,36308,54087,57770,40427,61091,36891,21062,51019,21077,14192,61300,30161,8109,40845,19575,30916,64559,33043,62548,47025,39272,12778,651,47388,14573,30624,51429,42783,22753,57247,62315,70739,69139,30913,71578,21962,62910,14732,21138,20510,63709,65452,47699,44499,54785,70961,37238,53678,66654,29952,29301,40695,64829,10673,66173,16025,37460,43471,63772,26699,26225,26079,43240,22838,61715,37312,61323,34077,65730,21569,72640,48654,56087,31561,65477,30770,10435,8266,492,35151,32183,44358,41593,60461,68568,18743,72832,24850,17945,71621,71495,67924,23671,4829,49185,60278,46609,34765,13298,67339,547,6382,37539,15697,18487,63700,35500,22602,10406,36172,21371,28983,21510,10478,18456,3067,69023,55217,59794,25842,17400,40774,10544,48664,11485,52661,67062,32948,51234,24837,613,48938,2953,40338,38064,3257,63537,29706,36965,52394,67500,37802,34824,8674,72491,19750,50497,12,62382,14958,38468,48209,36786,32848,62523,66719,9155,58624,71819,36721,8481,46646,42896,28049,54321,47838,39695,20304,58083,16669,31717,29082,72079,40239,72144,69985,57951,23984,14074,10949,66541,40859,3280,70099,73162,7752,26930,11172,20049,19599,45118,47577,17337,65895,65013,19408,18427,19034,12062,1537,12735,66259,60114,71568,21579,36892,14268,68583,22606,48365,25906,61083,56251,22052,57025,4264,1938,5827,5309,8046,5058,16362,43142,23841,70919,8889,4599,71905,8771,8754,50918,50956,41476,1198,61883,56192,70020,35549,20214,60310,49709,38537,25668,20859,54729,11357,20953,14378,48141,1376,15227,43065,19867,11457,66252,70038,43703,9233,20104,6652,68782,60513,35939,52454,24445,42969,62434,14762,56721,2006,1001,22667,36926,21490,68657,41422,30668,56580,51389,35686,30562,70107,5765,13634,50917,59872,65246,44475,4234,31658,38699,50108,19319,58275,35423,60812,63310,50271,45637,11534,7557,29125,29653,36115,30911,7197,16718,34114,16615,52231,55782,59829,70519,67404,48877,14790,46424,41003,70658,52234,28341,13865,9195,8167,19011,61806,29946,24016,19642,11663,4922,20256,17900,68626,66887,37513,18204,19568,13729,7766,24744,13559,68309,25745,55442,10649,54452,38509,63288,5922,53467,9844,22486,21946,23739,57245,49595,48655,22876,67505,69617,57101,30479,55232,25567,7876,60908,66660,51848,28195,559,3775,73376,19556,20486,9471,13162,32404,65958,20018,42699,24389,60995,18403,49467,61921,3481,59337,16239,5133,35570,51066,72215,16167,53470,14295,15128,70267,37669,60119,43969,56752,67107,22136,39673,71519,1153,38979,16598,26862,22161,68224,14639,44353,31868,49569,37725,76,24253,59670,40929,59305,39265,20998,8461,54673,9418,53616,701,36173,21030,70290,27582,29303,48780,52993,44215,59168,25382,47368,2736,59775,30055,25374,41702,54826,13483,28705,11977,23358,48143,60693,34918,70048,56625,55024,14294,69659,40347,47762,46238,36907,66881,73564,11140,42701,11545,40343,46533,25478,16822,55107,4815,3282,26245,22851,68479,25883,16427,49751,21993,38332,38066,27765,6753,49781,62097,1352,51768,17039,48544,18497,63258,42205,2142,59204,46476,60493,45611,61269,26158,59481,14061,22834,2368,57781,67727,56411,432,65269,67048,67863,29030,36815,25631,21803,35117,11749,19193,22208,30800,40849,34831,9528,2476,19102,21882,57903,43352,67565,29544,37316,43963,32171,9853,59137,13970,13734,41880,73279,11005,66233,52377,47823,31712,11922,2028,66771,16337,56230,30820,21290,68796,29366,8403,59310,37475,44297,40236,822,65773,58015,19647,16875,60314,50258,49513,16102,18012,41337,38581,24921,27498,281,39344,5064,25275,28016,66385,58323,18837,29996,53787,55264,69524,49870,36269,10603,52451,19775,36681,43650,5707,5275,13122,66044,42625,19286,21322,8805,37033,69357,42998,56969,23744,2554,7838,72594,15076,15655,59132,22544,38028,59758,29475,11264,65022,14902,7632,52319,10583,6261,72374,19934,18688,6676,25619,32386,30543,26451,31648,43335,20462,65453,57022,6075,64285,66154,69137,62919,32397,59297,24673,47252,2380,12222,39303,38324,51762,51357,9992,13000,1262,14024,213,46448,834,16078,42281,41766,68512,15443,60761,56494,53170,57422,49221,47548,48404,58439,14325,39059,53027,34963,408,72801,67702,66582,38698,71867,5605,69946,13918,13687,13387,66914,71143,64412,7454,7600,29095,6993,61952,19722,29748,30170,48109,65462,68344,2576,4109,22873,13591,51785,59364,45600,69322,8178,4756,58443,19047,29346,8152,54954,9070,23213,70934,55523,58568,12033,22760,11418,72462,28284,20908,51518,7695,50860,40872,10793,29943,20803,68524,30669,50128,45566,73289,50071,61752,34020,58155,68903,29221,46175,36962,61247,41198,45918,12956,69962,45452,28448,36732,57120,53667,60659,72454,54683,60581,21018,68026,64509,37294,49123,61750,33304,13276,48389,34768,4407,32711,11893,12172,53855,20744,30129,46475,30672,51189,65654,20542,53077,47545,19387,20009,53949,73334,64401,44071,26801,23005,38123,25845,36044,22592,24431,61693,59689,50606,59921,1405,25588,62260,23156,59405,38562,58242,32182,26191,54675,32589,55971,12751,12752,10114,8519,65579,58029,25675,24804,16133,17140,69247,70631,73543,57598,4558,22239,25321,68202,40459,3042,14,68076,28965,18626,62706,48350,13619,64890,63894,49238,6554,65485,1616,34391,54841,33862,52757,6259,39672,54946,33403,57426,30750,47704,8458,45770,54248,10807,14153,14675,65581,17285,11712,7582,47059,72662,60919,53413,65044,45577,29404,22393,23771,65595,50264,10458,35238,30502,30685,51788,64672,47564,51342,7285,62996,44421,14324,18792,68950,9581,8986,34387,67081,14726,66086,39607,26473,9474,16625,19378,7663,64159,7912,31679,25175,32921,41813,35833,36351,47422,24579,10223,63779,62692,43458,39401,58303,42689,45785,27938,71668,71925,60341,43149,3783,37953,42413,14727,13330,43805,17840,59151,48891,12030,47034,45796,56812,4833,25748,60940,533,16686,50177,43001,57620,38107,24808,26589,54926,27105,2253,16896,62650,13659,18435,67186,2811,12964,37322,3639,69256,70946,6085,33863,60296,58967,69702,61714,69024,54289,39595,12863,15191,56063,29942,45784,62806,62891,47526,55075,20062,27886,6947,63817,33501,36493,9170,67301,51812,39545,13744,63030,50954,43297,12530,13854,24347,44046,2276,39281,54663,59410,58396,39224,68852,32467,1723,58669,51209,53061,37771,57087,62599,55417,47693,22604,51162,25543,9905,31134,10761,67003,61573,19777,6596,36138,34019,61120,41207,65825,216,44967,16026,59694,50801,18854,65699,21870,21697,53841,20636,14335,43791,45385,12302,31262,63374,68131,23110,40078,37172,32934,72855,6180,60707,22016,13268,48698,48169,35726,43202,49174,47389,464,29785,2029,36819,59830,9828,20479,53258,39237,16853,39352,37062,27263,43699,1682,6388,412,51669,36168,16680,58173,4852,3131,18170,36114,29684,10042,16397,67827,13717,51495,14099,25590,28353,53066,18436,21655,69346,58237,8809,56817,5398,16528,58694,24768,18379,39457,27319,6199,22923,43363,14781,4817,16974,66936,57043,63146,34073,14175,63197,72443,68459,61703,16614,687,53073,55186,8273,735,31110,11152,61656,27055,21229,44864,21896,8116,39219,18046,15818,67389,62933,42016,59272,15597,45127,42307,4759,12881,9236,50020,39647,61345,2425,24553,17443,51376,20911,33790,21065,2570,59384,18539,45848,33271,41949,11766,29896,5717,27860,34576,70633,42248,66380,12762,60518,67014,68546,66680,64931,13094,28933,54666,13074,34237,9749,70044,62185,62227,11154,26282,33646,62542,24488,11266,59084,41101,18318,36555,73480,63925,66727,841,43336,36993,32741,60606,44167,22607,7165,52422,67831,64252,34813,42363,62103,62388,16407,36878,54653,64761,13511,15983,22903,15909,6454,48532,23529,33854,59396,49669,38135,22989,15459,32188,58882,57806,36086,24087,38700,43143,34203,44058,41008,70561,1210,4175,41851,39510,61312,4437,73125,4550,18922,18538,56740,52960,70455,49395,45621,31797,48716,20896,67217,54524,22046,22848,10754,7158,39331,21975,25932,9841,67563,38855,71827,468,45173,58948,59460,72817,12372,26288,61240,25885,58109,61282,55410,33958,44962,40675,43588,19909,1533,9030,42344,6356,10269,41183,20589,23007,58752,72125,65286,12417,8308,1265,62368,9899,56044,44889,53966,13616,21324,46053,58945,54036,45866,18829,58755,19549,73132,57337,1254,24327,27286,7796,42845,18106,31716,23069,53857,24430,66080,36298,55094,29489,44133,62327,65184,1136,3965,33027,44646,69468,45277,26024,34528,63038,66189,36889,29894,16072,29371,60435,2841,24292,58993,65316,48337,11381,63036,57667,67180,37104,34553,25381,2976,43490,47885,55489,40738,23334,2196,53782,60128,62927,31347,45402,9414,56859,6329,45067,10370,72152,61121,19466,10199,23252,35353,31256,1578,34378,8979,62596,66180,22421,11738,71817,11313,12714,17746,10185,23878,28157,17831,56066,25900,32651,68580,62342,71838,11137,69061,16252,33388,42717,63850,71727,3101,9178,11434,50887,72676,27771,37698,32141,53741,33890,9201,27763,6190,60711,29256,15327,66223,49707,71399,2983,61188,13808,22961,73316,54249,37329,44707,46048,64991,16466,12324,46132,45512,68001,60204,72933,27707,32932,55807,5403,27475,19231,21781,46665,44531,53668,15582,16126,60428,62795,63055,11987,54847,2918,73395,70746,38751,9231,4680,67710,56943,51303,19518,3743,12886,21015,25408,36171,59716,33141,16581,4803,6722,19256,9478,25895,7119,15641,23415,53279,28482,70176,29594,23777,466,29539,54924,13373,38864,56378,48752,2385,668,69840,46044,12112,42091,34060,7786,65954,46482,60023,30070,62128,45412,61026,51808,68245,70692,4709,18576,16539,58954,44786,57823,35014,58065,11692,29672,3475,12565,58010,64664,57610,6826,60153,27184,72475,22204,20735,23514,64472,65596,10633,29444,16410,22864,13597,7691,49928,47553,67681,4536,72893,45649,15683,66985,50330,8999,3799,1230,46321,18135,22280,5375,56212,20978,45699,16808,28408,72814,62757,4529,68100,6376,31803,24909,53917,30181,53598,65120,12025,35212,21004,35379,40150,62016,66591,57502,57890,53392,53992,65265,18990,1878,49000,22036,8233,2589,16395,63231,62647,50776,23247,59996,55480,25950,7358,52910,64696,30270,48275,67148,18337,59296,70700,8485,25340,37688,7255,14209,23804,55465,64599,38579,34483,72833,20530,38525,28382,56100,24101,9038,46177,9146,34863,61370,62444,49993,19321,42283,64554,55013,2261,24912,69485,44484,44830,71903,68548,46925,21265,53139,12563,35551,10369,32610,30509,9957,68644,57236,2724,54397,47271,2538,30989,27145,58092,72755,54859,45276,47426,13113,7467,20512,24680,19899,24201,53159,28601,6285,55381,15815,12380,56387,28085,28334,66837,2908,22114,62787,12426,1197,40187,57257,10466,21418,889,56217,8670,53765,63068,23975,39492,65383,69340,26728,20550,30654,59944,10156,46288,62461,38533,18462,62898,31837,11764,20713,511,71779,56751,16059,8740,26767,72856,13392,43964,63332,36368,64589,14687,21944,61004,11377,7162,39408,24598,46346,12293,7978,41769,42052,65180,37139,54844,49494,47557,15046,44403,65214,13800,54356,28087,72176,36336,37914,15119,40049,57237,18091,40377,6600,11250,32914,28587,25869,52932,40677,63575,8432,31417,45469,61135,63504,27072,15628,21979,45113,75,26074,28589,18220,2900,27857,7846,41300,19330,28231,56589,42399,27403,4729,7103,34672,15709,71356,52421,6731,51061,44829,8150,12917,56293,817,29645,8865,4634,68799,18811,56796,43983,11989,20422,16709,53897,28424,5814,22091,63595,71203,41354,25555,35331,64399,20179,28823,4505,25700,47614,28466,23952,69115,9246,66988,13927,31105,22332,15390,52273,29870,24069,64375,67140,67807,48474,45219,67086,16296,67462,69367,56903,10316,54096,61015,63142,62969,71338,30115,12807,47533,9255,51301,33993,42284,14611,5359,48619,59017,8153,175,5204,57282,53486,32306,20809,33111,37248,64859,2916,46109,32289,8711,11421,68736,17633,25711,2539,66648,8610,53331,37405,25383,2505,51333,37224,68097,66961,64592,64876,25258,52787,53481,20019,4788,34999,66862,34913,8426,14748,51010,9566,24698,20004,45504,70522,8767,24440,14436,45957,3277,40012,64933,64816,10765,50696,18838,56086,14983,64410,48518,6734,71372,24594,59316,45735,59611,57400,39557,34740,16012,63,59724,12504,52570,66663,55938,57177,16424,39787,55214,68294,72955,64611,65182,53136,26129,42926,40388,64130,40719,13696,33454,27694,4801,67039,25411,55659,49526,68974,53974,64689,58823,2445,72033,34600,9956,56110,66688,28303,22223,38188,44785,29579,44483,38168,52791,30501,11429,54062,69353,51114,34092,43827,16654,689,2135,68015,15611,33069,10134,25409,8234,41558,13858,36416,28101,42839,31321,31396,12278,29912,11050,62123,9342,69358,309,3528,35268,16378,44268,39474,66236,48840,31784,20882,5156,47973,10101,20505,70323,10886,59058,38832,20176,6014,45031,6641,36979,44658,27289,59589,34629,19233,41516,20203,38056,11535,49957,65141,55207,47335,27687,61408,27054,30992,56563,55310,37373,23513,9400,10295,41929,30190,50724,7656,2775,49089,57668,32102,33686,47651,56081,53075,12422,42787,36303,67643,36317,56040,19005,56503,35711,41342,7118,23954,68507,39826,52002,72489,41595,60830,38160,66262,69623,58214,39028,37262,49394,34475,47464,48009,1763,46323,52715,14723,2177,38662,34417,72100,38245,65624,25176,42620,47884,60793,66438,24484,37122,45623,64173,17215,27686,10813,64469,40040,44205,2379,27455,14756,45370,29131,72767,28585,43052,21811,6159,24067,36748,62483,72331,70348,49330,17682,53088,14824,15714,38300,32167,59948,21529,2497,14662,26855,9604,45648,11603,68157,6940,15594,23409,23726,14789,50659,68727,17139,11563,11202,7237,23063,21580,47854,34139,40248,67112,5712,25511,72104,4085,14498,9756,11325,15070,9393,31688,55296,62176,8101,43720,67248,30537,11417,8737,66883,3970,47081,42206,38072,67402,40808,8269,38992,1141,17572,17544,48631,47302,17221,32410,51391,44227,27437,33053,42474,56160,16765,1705,18311,42224,36129,68164,32795,20523,72497,34786,61383,23977,17436,31825,57492,23021,48810,37411,71884,13996,69276,56793,6170,50929,9534,63419,73393,63996,22964,18903,58632,39249,50207,6766,38838,50126,45224,65802,41789,62351,37613,59533,44807,7212,43683,35221,9341,55568,46461,43782,8937,32728,3389,20633,46953,58476,13670,54579,72205,63774,29073,28249,18341,27296,25150,59915,61142,58909,31469,69988,72213,47958,27841,62221,590,52549,33516,10983,64086,61055,45998,40184,21818,72626,34500,1895,19668,62953,18562,24576,70645,12249,38534,72003,28868,59930,70842,3521,18437,30382,68130,32749,48176,55352,29793,8887,52138,9254,7280,657,49888,46998,10485,17648,35671,34619,37408,38815,62522,25253,42323,10897,17412,6517,1104,62982,52920,870,67456,48434,16977,24709,25353,22224,7531,44640,10862,73529,64327,26813,53654,38404,8641,21225,36509,28473,58955,27324,20211,7252,60923,61163,31806,41893,20828,18472,55507,39379,54145,30679,43189,39593,37302,51847,35400,13439,24400,69975,47636,4471,2004,52541,73555,60586,15328,27299,7491,239,56182,29400,54175,30153,51316,53269,51017,52072,32969,72114,59875,2808,23153,62459,2992,42231,42309,12336,6513,44922,39123,44114,51646,45186,43182,42670,61766,7017,59482,72585,42240,63946,10532,43544,29581,41914,8359,26693,44827,26159,29848,49226,21238,24961,55677,70966,59978,13501,4514,33754,33075,39985,44997,15207,13421,13403,68304,63999,49288,3139,61473,50893,55819,73646,11832,72224,39377,26164,60747,33931,33023,27537,55620,72432,50721,69332,33933,24461,24605,28092,18157,66218,38527,27753,59514,67575,61245,53889,59524,23593,43612,6620,23248,68864,53360,67618,7034,48704,29647,14856,27178,47778,64100,25979,9997,52894,40538,29542,56826,51617,56143,66090,71973,16430,44372,8243,69761,43757,72002,52463,4303,9338,63117,19897,73313,40301,2435,22798,28992,12535,56278,20144,34604,12654,16712,70535,43059,58913,35825,13129,8988,27411,53783,18535,17559,16807,35857,66355,26934,40882,62173,18375,49758,20150,55900,14261,12405,4971,55193,46981,23310,23761,41826,939,33758,40462,45287,15574,62519,46100,20375,37468,18606,51902,48213,36283,13836,72868,57390,52680,25576,8706,42082,405,22820,13834,62375,16526,70701,70177,23679,29214,36060,25466,50357,61808,11529,12930,63315,73138,57438,21399,63244,3630,64630,16928,18125,56486,43162,11004,43460,8971,13587,29105,3318,43716,20269,38729,19346,802,38249,61796,5590,887,59422,40398,56292,17999,17228,32706,42358,70437,5967,38968,7275,9600,20119,66596,70089,14924,35486,66859,66100,48611,26253,503,8864,6625,26960,7485,27692,35707,63641,26940,32568,13258,27098,52089,66652,10164,17776,37946,64490,61570,63535,51967,72239,18032,65939,18935,12074,73173,36999,17809,50853,5509,68533,8440,14299,63131,26876,22181,56720,37816,73117,33922,49535,6367,27401,9156,59159,44335,67506,29317,48428,428,35252,2940,43946,31828,15968,48829,34437,25024,54722,72450,51599,19312,46675,45093,39865,21494,48443,19415,34192,22450,67482,39243,49765,18461,52081,39284,49973,17820,57296,56654,44474,63377,32716,71643,67949,42179,25761,55895,39323,57618,63080,11056,72800,19482,71735,20852,60205,35898,41010,35663,6278,69583,17315,49932,57297,33747,17658,18274,4837,22345,56227,19424,49047,45526,22898,35180,23611,16627,29518,30634,62608,1690,592,70091,14369,28771,67268,28999,14613,73542,33821,35905,69253,33500,41511,50199,71518,45618,70447,73433,57587,16147,27583,46792,59423,48090,43880,55268,7782,7159,26110,67673,43190,59619,49200,26755,48197,13822,20188,60118,67485,22382,9639,12054,66195,8606,17985,61405,63069,58260,33191,13309,26996,2436,21767,23883,44325,971,10930,66632,46011,58560,42762,33572,71049,27826,32909,48507,54073,32955,12443,46077,34631,51026,7996,45417,21908,49998,6115,28121,34515,19737,66322,11627,39632,16520,40890,38940,55491,54768,65324,37140,47283,59649,42394,49040,29070,69775,69317,36915,69305,69476,13227,20206,35198,20449,69909,3200,48910,17001,24373,31019,38285,36092,25749,64842,66808,27726,20729,30088,26825,54424,55563,38551,21956,12393,57738,62489,16664,22862,36098,29799,61506,51354,10092,23462,67636,20315,67909,45931,46858,69207,65339,73362,24485,28643,550,48173,8479,3857,9585,39439,28953,52641,70583,12864,43437,30163,70190,8270,42291,21825,49900,71230,17907,35217,33432,57759,44543,31967,70733,22957,38630,21051,58506,71340,27512,34788,7415,48643,46659,55146,45136,33393,70619,40044,28946,64840,68032,60519,69065,54216,18828,43340,53530,73119,28959,906,7821,65969,14394,67377,63921,4311,30977,72364,13980,41575,19301,49969,32929,19119,5630,64959,42676,52431,71195,24265,58226,25531,24183,38893,1483,18332,6355,8712,35839,42120,67115,57623,1652,16349,5780,13363,63848,17276,71118,35406,39961,37216,6207,50723,29611,16529,38238,44449,53393,72476,56265,4690,58956,23897,21447,47109,53786,27076,21864,32481,25326,34223,8992,68771,28081,38479,47182,64116,66296,64118,60681,23411,3700,11395,53378,12319,20527,53029,10448,9567,55586,57473,30559,69434,63082,35867,34050,72314,72016,33400,6176,52504,15315,20253,28798,18426,54901,64978,40752,72056,1976,31495,42123,8775,35115,2925,45313,1579,21740,30961,39310,46116,36204,16209,16254,14389,39943,16324,13964,71021,3186,5565,50368,15971,67006,6856,26271,40394,40475,54232,12221,60049,27398,51252,19128,68647,41977,38406,25414,20452,10689,7901,49128,25774,70783,13383,16824,68380,69231,20192,48468,58007,13044,67289,51806,56349,5864,59986,54912,40413,31463,28898,36056,8191,24438,55633,62987,36931,14601,1507,48354,28366,62468,60467,33493,34607,2241,47719,35246,12106,56125,60369,9452,65550,8475,40821,73116,63294,18614,40603,72705,29194,51949,48735,29712,57810,17433,4171,2384,17148,65828,52400,53276,34840,64221,67975,30796,6736,38153,4059,25491,17935,34235,43562,26406,54013,50809,50904,12700,24644,24962,11515,27320,39818,10015,21398,46822,48352,67437,43457,5610,22413,35788,43066,33661,34567,5672,69421,65929,54533,64678,32286,41203,64771,55338,65756,3303,61790,32804,14189,17432,57109,5558,20624,40516,53143,28086,28930,65232,57092,44157,37162,44954,4360,170,2065,45472,17244,18148,9227,60598,41361,17681,50920,28802,46798,23993,16156,18158,72713,21433,26870,17270,32820,57758,34535,26304,54875,34316,59010,37251,21063,1810,9126,66683,44078,59025,45432,6858,63565,14777,53210,55529,49556,6735,15292,63967,1700,60609,70405,71749,44705,50111,46385,8605,66699,11868,68704,52578,36437,21052,57513,49583,39625,56661,2392,5625,14835,52483,48999,42272,16117,34981,68106,23958,18151,33709,37621,43416,11149,58982,8963,43412,33036,25656,54074,42696,11099,53562,17763,40447,72923,31045,9045,5141,39693,51181,13770,36163,6058,27009,36112,28252,66014,44433,60047,33265,52885,49432,61021,51294,10661,15429,48225,37229,9141,493,994,32509,66196,71259,51183,71576,40667,39523,52437,66243,69648,36224,16248,25,51332,49780,19594,51304,24724,65124,13693,68118,6140,51927,31401,40439,57501,58676,25880,36728,43030,1015,62413,48462,30370,71750,27560,14167,73515,23597,58739,57564,69402,66906,16818,69692,45065,49768,52781,51154,3447,14527,27564,2035,21675,56211,27579,59568,71816,59210,33082,52041,51367,52159,19948,12311,20574,41504,33793,14119,9032,40410,70609,64463,5366,52828,51586,40681,31558,15199,1167,20880,49483,71083,68645,26483,51773,30498,24905,16081,63861,12687,7992,15774,35004,43093,14469,47140,71160,2344,39820,20851,40887,44713,67693,44294,54319,5192,50015,63491,61918,71223,18205,6730,24455,2926,28299,24247,49667,61662,1075,2124,18521,28557,21127,56725,62941,27447,57036,16384,13395,10233,38194,38582,30452,68478,66414,57306,4169,37515,56585,68185,57821,8235,59606,40062,71744,67117,205,69240,28373,45651,64903,57567,49094,65169,25131,62253,47386,30377,14867,50919,38172,72517,27887,2591,43019,57546,26781,39933,73492,27578,221,73229,65518,30749,65281,47089,61540,28870,54919,119,42630,47234,14562,57678,41353,59082,25370,50916,42108,34398,1204,10314,57815,59124,49014,43701,17611,45272,19127,15975,33769,15241,774,57763,18333,21105,27810,48689,19696,13214,45630,26242,35071,7563,46441,62082,30784,67158,38421,70850,73626,67713,13253,69867,63353,47862,18023,68071,14451,1089,2283,36030,45018,67530,11926,2026,72567,33781,47692,20608,1411,9785,34893,48866,30575,41503,18408,21751,49540,11765,64064,67816,60171,14993,70090,48432,60910,7898,19035,26588,69991,21665,14284,60414,33831,40631,12448,30429,46930,5681,7399,10501,5417,50837,25270,24792,41237,15006,41771,55188,35417,49686,18316,49207,35512,31025,36346,36832,55078,26854,73190,72508,66732,61692,55109,37044,60115,64808,68865,68031,56533,11896,42250,9386,9561,9051,31302,52375,72763,39957,60594,43971,35708,1288,27755,72272,51416,64405,19199,56776,37763,66848,70192,64577,27243,60412,45048,8962,32954,66240,35194,35574,59726,69099,21783,6444,67254,42,53560,14317,66153,65424,31264,49641,61130,64012,47981,4528,39250,61902,38989,68527,12630,28969,59215,22427,29618,30684,71965,54813,16031,55290,27077,31873,70021,14512,17961,8758,62339,44576,1595,44458,4336,8090,66066,56162,7815,73021,14751,12549,9499,67235,52038,43177,68174,3024,7902,11009,1991,25385,47024,44837,36365,25421,42377,9969,26467,33835,41001,34314,25652,14998,72885,59407,5770,32048,4706,8032,61657,16844,50473,68286,38899,14968,67859,56043,35791,40029,49971,17437,24492,21586,57273,37142,54268,29758,25240,39974,69212,42417,11445,29678,9758,64296,20052,54202,16616,47851,21384,55333,23191,55976,55635,20400,60774,12474,52124,60555,42825,52216,33872,29851,8696,29616,770,59719,15449,15320,63562,46940,69025,62639,32032,11406,28023,50760,56355,15034,63908,6311,37147,19358,36080,7665,43011,30892,60345,45780,67153,56250,3178,14823,18519,14709,33497,3072,42398,36975,45205,16954,2190,55859,17934,39645,47001,58141,9765,54810,53639,4919,57914,70268,40918,9768,19095,68141,51947,12673,37728,6308,56781,995,50593,32456,3398,52030,37882,1361,69699,21796,51182,2381,57743,5223,50561,24406,62842,33169,43737,71649,49179,34586,61792,8450,3000,43423,23158,49734,72770,35395,9355,15911,50779,45046,748,60477,71939,28268,8913,26892,31227,8428,72259,11997,25872,56371,60767,1809,21837,17008,38556,3576,49968,45514,12497,73347,67206,32406,9643,51232,26976,30919,58232,9383,525,27749,62324,8004,60126,36843,56970,42793,27723,13116,27376,36707,48719,49981,40341,13160,38326,30385,58461,65871,11634,48381,19388,30793,5616,7625,33158,37983,32242,27148,32750,13706,46809,39475,65403,50937,44123,68555,45005,2906,36399,40505,65695,20312,58400,62913,44217,23769,11546,46142,73270,40751,55660,36628,24308,53333,9031,71364,26669,65388,16010,34301,23898,42324,52391,54905,26029,17653,19840,21403,4012,39821,40277,71315,10619,51884,65877,66440,60331,55461,66888,14404,35620,15249,3219,38503,30023,20843,64109,37677,24173,47695,7673,53887,60452,6430,6032,49403,57095,52245,47954,2582,51408,43228,17116,23747,21457,7281,50295,4665,56172,27920,7062,14721,64871,52905,72357,4016,21691,53937,21165,52716,22232,65495,57395,37106,49681,64105,54656,24528,73531,5633,34113,24381,56906,30321,66410,38696,6391,65949,62319,62708,34644,72657,72461,9364,27275,55040,47473,53551,67522,3255,4821,59001,41790,54923,42719,39268,29459,40257,43337,37107,43972,27996,51023,45553,13963,53826,69695,19419,71336,62033,18350,17111,56546,27760,31564,27282,29209,70897,7354,39340,31538,21424,41328,61898,40554,55206,15779,62027,18139,41469,33681,17770,58061,16323,37149,57542,22318,416,9880,47847,62601,58794,63287,42402,18376,11284,24040,67884,53749,51640,15958,26231,62539,42504,45769,71878,56777,67077,4864,57506,62099,46808,67434,7220,71679,58693,40817,5369,66565,3373,6486,11138,2377,22949,6830,42734,42198,36552,46162,66156,51624,37427,21772,71670,60602,12806,59273,40153,14596,29839,13110,12822,60292,68312,62423,69812,70596,22042,63328,12313,27110,49878,45169,30263,53399,59553,1364,69480,41065,7068,14569,61080,6990,22703,24739,65226,67087,37208,13901,10373,4751,1721,65000,50521,68030,58357,9576,62677,24940,65102,65648,13300,73474,11509,15285,35418,30366,71862,7150,63482,58630,1081,5507,73665,12077,47574,68519,51976,35045,26260,33636,56334,63740,57965,60977,22184,11636,5807,28330,7312,62703,12039,59708,4023,22598,25361,38553,62764,71829,12460,56309,3892,20492,207,60280,9897,44688,7108,50515,47434,71190,21745,51289,17394,22419,34123,49589,51419,54037,72371,30018,71608,48722,42243,51186,29189,45617,51738,43520,33422,5649,38786,31021,66882,69856,31551,42806,34017,28688,65564,17912,30075,39437,55505,68798,45250,4700,69743,8783,50175,66171,13504,25539,31996,13553,16127,71270,41313,59826,65015,185,42605,41303,4674,52512,8206,7322,64253,70351,47065,29663,44944,475,25316,48805,51994,29701,46510,36028,23238,59357,39009,34320,5698,70691,43333,5116,7983,64548,63180,27242,6257,53648,10817,51239,13288,20642,25080,10766,28259,22642,13594,50731,2085,39491,29438,42263,2627,11774,53825,44738,17138,73064,4189,56730,9797,72880,72446,41116,65274,48983,37733,72233,36001,54461,13853,41231,45948,45401,22361,68495,54631,22590,28720,25352,21958,71437,32208,56161,62583,55458,52550,3573,41976,50485,8678,4640,6897,1636,70884,1836,64347,65511,33628,7839,4159,64658,5880,59530,47361,39424,31028,30038,25101,12463,48008,49291,51228,34854,62931,14920,46148,58898,54210,4241,71992,38030,64335,4744,45542,13291,61854,36831,16969,73367,44084,46233,308,22302,60998,29671,61575,40030,15482,55943,10207,3955,28578,40975,40380,65077,58629,71108,53589,5798,38763,39750,30363,12779,61638,51506,8447,15950,38790,40265,55343,5050,42713,35767,17088,38950,70883,56583,8769,48703,35405,26120,8051,2889,48548,36858,70499,13211,45882,50922,1374,3063,72973,41811,68885,47743,48952,44826,29357,43212,40798,2010,18961,11972,29318,68664,35263,64334,181,40345,29462,46629,26587,41967,18635,11871,34925,13308,237,27443,28263,72320,24816,12556,46515,9568,41041,14850,46781,72513,6817,53943,60790,61525,72006,40558,66369,41818,13019,7110,44052,44982,72807,53184,11640,32266,16793,15817,26887,33226,27232,31939,45668,24669,46768,8044,60697,5395,14839,58748,43407,4939,32201,54023,38922,53763,38835,15490,66995,28128,53950,6052,22351,47465,42640,56927,61596,57928,68673,28429,59570,266,23039,35607,49689,47367,62625,71742,59785,20390,7024,19287,13665,46396,50894,62001,44019,50855,71555,71615,47318,23732,54772,29503,8387,20920,52284,34270,58001,64302,45597,33192,2689,10144,3898,53979,58566,4451,50210,24420,73329,21547,6672,47637,39061,63303,32529,53682,3405,10372,12973,70706,54689,49538,49884,11409,29644,14965,42171,28224,66674,10866,172,8212,32528,35439,27610,359,5247,62183,52334,7026,9429,40842,22887,55216,59927,5506,2265,17248,48071,52566,26127,33287,30868,72617,59085,57499,68803,9664,40589,27736,26633,43695,73265,57906,1002,38576,56022,10627,67604,8214,12245,73371,42919,25848,20632,26162,45746,56952,30622,11393,26716,64188,50384,51678,14825,23485,39721,67868,59153,22394,12980,35661,59169,53106,66518,68109,30856,50429,69874,32411,49835,19589,1877,73202,66941,37066,43858,7940,35260,15770,63261,31316,54328,7114,57084,35922,13378,15247,72063,65634,64699,1648,40366,52411,33667,47305,71332,989,57737,3185,1773,25935,28549,18998,20341,22557,4322,45376,38684,4224,42246,1375,29791,54587,56757,44454,19490,51425,56736,17771,33140,49237,27053,11762,60011,5546,67796,66251,43345,49263,49675,28997,26069,58822,46472,12786,69087,67243,23702,65720,14199,56386,46310,52823,44220,46622,62926,37505,44704,49350,57994,42059,26192,4736,48385,38735,10670,65617,26764,37137,25397,45094,66860,69916,63561,15688,44537,18413,11638,4642,36084,11800,31728,9511,41585,54459,56669,50398,24812,2707,67093,69114,56515,19813,49743,64128,60515,33165,67435,33445,64178,3286,25127,64471,32269,49496,70831,51177,62387,72212,16783,29722,26891,69049,59208,38342,23950,69519,62810,19129,59349,13192,13339,37156,71657,48773,61755,12826,2104,28412,1523,15077,53140,33975,53252,67237,39529,41734,38453,7696,28322,21259,46282,58765,21647,51791,30822,28935,15047,35792,51584,62683,23405,35579,61780,51108,25813,65318,15839,20823,5163,47563,72220,45830,54581,45965,47458,58013,73030,15411,29018,55404,27190,52255,26488,15322,11077,25124,39445,16707,38113,46372,53108,5078,22614,71669,63674,31147,35909,23129,46568,43379,67731,55817,27056,64150,44787,35461,68643,39577,33499,50843,3874,69838,50845,53003,4538,7008,57207,877,49500,8341,20541,69409,42455,1567,60563,41011,60999,43076,32095,1791,683,22241,49557,33392,59381,58583,50993,36464,32642,36676,45396,63037,51925,3751,31812,27121,8829,4182,49939,24149,54814,61192,68455,26565,37715,72629,22189,69943,10044,12765,38539,50945,65290,44831,21947,61864,58618,61547,72010,13451,40744,70026,20833,31977,32022,41206,45085,42170,11241,42340,1638,42635,27405,35701,43713,35563,27735,18008,66620,48450,56581,55334,14252,66148,55844,7270,46224,26345,21215,18942,63571,28619,67280,72235,48834,18847,61872,66200,47088,4501,30438,62587,68786,37924,43039,41816,59466,70370,11628,6885,45131,58758,5885,794,29110,47806,55318,7916,56065,31499,11635,1979,27978,35937,29191,12732,51542,10632,35415,52207,21860,25603,36150,13388,64293,361,5646,3990,26332,5260,71699,24315,65644,11691,420,46921,66788,64835,67642,49228,8034,9145,14210,63024,16739,9385,7820,39527,35394,58090,37151,50624,15038,8039,52794,5702,14514,45765,70724,39512,39824,56749,1834,10912,66396,59489,72120,5383,22315,70341,70201,17861,17581,56713,69261,35277,55897,61978,2242,13654,47527,3010,34776,19896,7604,47986,47436,61193,48721,73056,43996,4510,71732,19848,59414,59372,13793,45641,30671,14600,52228,63257,30846,22319,61202,49488,26284,38797,54428,55890,5190,21329,18744,62220,67545,41780,24300,45449,33576,35786,50351,17181,57832,39528,65334,60782,23056,29536,2550,26987,32151,48472,3979,26718,26358,22246,58910,15461,43787,39274,33819,51611,42509,71712,32793,51854,28876,52535,72506,40746,35704,1904,56171,46631,38373,18955,63347,51222,26602,35753,35425,26809,19331,52580,6213,70263,7925,34592,2016,27395,966,70848,55942,35979,37204,48034,13546,39204,42537,37779,64088,26505,25586,8884,9167,14913,51634,59225,22993,66662,7650,39051,8002,60887,45498,58229,46484,5123,25512,8945,23766,67279,26804,51211,12273,14803,11970,48801,23375,58161,59260,28507,16479,61301,66987,36156,56889,64158,2354,25495,61033,65844,5361,67197,37887,50520,61538,50787,15166,45457,41568,11569,32638,32552,72427,49456,17130,45006,70377,60775,55856,20207,29555,9923,63195,55323,29114,14200,15082,48653,58349,1744,4789,26440,60138,64818,1500,32087,47506,52140,63723,61210,1245,8634,59543,46910,17571,23844,29501,71581,45799,17769,22905,58554,66707,69397,48510,50361,39564,1859,20558,9879,45643,1192,19803,66224,12883,49764,35723,17996,6033,28243,48364,73406,31662,67395,33992,20015,19496,46972,19453,13588,50018,39572,15903,70559,28044,69663,50414,19846,58157,41529,5185,64036,25280,7075,49002,46042,35864,36140,37441,55349,5350,60956,4820,59408,70894,5448,57798,2397,2526,37182,33687,27994,4682,24410,37790,58543,63652,45628,41169,33006,60217,26772,63870,69230,26672,13528,51906,40095,10057,54030,17163,3189,7447,26529,72912,7802,60554,27087,50673,73320,13449,46075,59043,62687,39013,67911,14198,50540,29281,40880,10540,52382,59238,58324,62309,17025,33114,37990,30402,49252,29008,9357,34410,8192,14497,63763,1851,60963,28476,71271,24286,38574,60502,26885,48519,59526,43869,22634,3801,58861,69396,25380,42532,64949,72848,68493,62134,3180,7344,62197,1453,72085,53890,70134,50127,47336,29282,52568,59849,5621,28362,55197,32192,30136,64197,33450,11646,22140,31938,22550,62693,24021,62674,57877,66938,51040,62214,36857,30742,48409,41017,2228,71786,60619,72631,72595,7610,63395,26732,9666,57195,48172,37498,41736,37212,38870,42360,12853,60580,20653,42541,44002,49953,66844,42314,72692,30773,15357,16692,8362,64075,38015,71509,24755,3696,67302,70594,52621,73639,62093,11664,24596,67245,37846,20123,53961,43009,70833,39925,21900,31523,1461,47783,13323,50297,29333,43518,71529,51278,65381,15807,3399,41872,9740,6460,58358,12154,46386,72523,37951,39519,40749,27074,57792,19785,25119,40789,41626,15319,33988,58166,38394,13246,21069,50064,59245,40732,57160,13672,55654,50092,31824,51977,70413,46018,49468,66056,35303,49170,52804,37289,25459,50984,51368,4254,64257,47194,4781,69871,42320,21794,15454,36058,48378,29061,46902,29196,61724,33084,37631,22926,56444,52738,36181,60507,66646,36777,15252,37732,21232,58702,33812,2465,58452,26124,31307,26185,2490,28400,27030,69937,39944,46551,58389,45285,28757,59714,45865,52362,18351,23617,2930,51766,41462,45335,14768,20815,73123,48282,71096,26986,28054,53640,69967,71474,54040,9180,24994,39044,22567,12399,62369,62251,19944,62496,25523,67772,44678,56961,71692,51253,21321,18710,30364,53545,6873,28391,14094,33830,49431,61709,51926,3677,12626,20871,64042,4219,68634,40980,45088,55843,71264,28367,4930,71987,69319,65728,25866,25592,24330,12410,24356,34496,42409,4915,10415,49138,5622,51050,61589,24344,39713,398,30935,25705,20288,68029,45895,18039,34543,41757,56210,64520,47660,52408,12548,39078,22987,68557,29093,37409,11473,30233,65288,32061,51109,23625,32734,43957,54455,8411,73368,40120,64626,19162,60257,52063,61742,60658,4486,61579,30293,20627,45640,7516,44910,47585,50166,16177,40621,16649,39171,51985,66885,26491,24945,6015,38164,54512,35581,60261,20500,57908,15102,16303,41165,54670,39611,26679,5634,7345,66547,36890,19878,41817,42370,55344,71156,38881,18839,40726,22451,23912,72694,68002,39635,26510,23505,8075,51796,5979,71442,60167,42828,6208,26289,46731,49613,69321,37855,57076,63420,6263,38875,60157,49523,33710,34307,64265,8261,719,4209,13518,27637,32686,12438,12306,67562,54557,63645,35069,28833,12280,28831,53379,22324,9434,72846,19698,29364,21737,13252,72292,70310,9215,56133,69039,6975,50106,24106,18168,28979,69884,24535,10421,45170,25363,12481,15730,5343,48333,59039,46102,45776,8597,12215,66254,67970,11476,63148,62045,31416,2562,19945,20311,31029,36170,23425,63928,19565,32515,42295,9420,45665,42255,70397,19888,69539,21474,58354,11669,41497,30356,13154,63585,61348,19492,39963,13515,59195,67290,39913,60096,59469,37710,67923,66036,34074,5430,46760,46399,63252,31113,38388,21202,25221,33915,21254,20323,36321,50478,52864,40073,33507,41157,11660,10008,73254,40138,40068,12731,3320,67705,17189,3058,2532,33983,34120,64097,50539,4047,47724,66238,45951,58041,1707,11125,9610,22175,21766,50656,10927,18898,49769,32344,15689,16768,46088,51555,56016,45227,73536,27288,8970,7113,16154,16498,52493,30415,57403,38297,7376,16762,53347,52800,3859,36049,43253,72921,10143,63106,23496,72294,20561,57366,38692,46222,13676,50396,71599,54621,52315,66037,5352,15169,38471,33461,16433,17402,71004,48392,36741,45742,18873,61081,34288,2886,29619,42950,13337,56540,17855,69454,67479,1420,13180,52602,32120,37797,19633,10747,32172,30130,31816,66304,38104,15928,36811,31959,15686,46680,28435,39477,73050,72547,73250,46585,46882,20327,30627,10877,25980,62110,69401,3661,61452,41475,24311,5276,55816,32655,59326,16512,51831,70607,37915,10852,9467,62150,9745,60712,41869,44612,56482,1384,71963,72265,49498,71218,3665,59176,45345,7853,26899,28758,41461,8291,60806,24939,42119,15335,46959,3092,7178,19987,14869,35078,25874,336,34002,41583,61988,32744,6559,60247,23302,53391,45215,47500,394,39859,29945,19217,39497,45953,46924,58991,70071,49299,43173,66162,59203,29271,31854,15093,65049,63540,12194,58167,46320,26077,24889,56351,30273,37463,41263,71789,59112,41589,10312,54788,31184,24475,56986,13477,47139,44849,8929,57151,649,57760,43735,16970,70474,10500,41499,28655,35728,61873,42560,61150,44050,61549,27308,29468,42442,10785,40151,48989,8033,11384,12206,6074,47811,19497,50759,49767,8169,68142,9831,33031,51442,49010,31176,64282,48433,34977,13811,40523,60628,1178,66575,57267,48279,42079,50674,20761,50973,52754,37570,12187,56518,63691,4056,9935,7686,67409,15255,48819,21540,14341,26194,53351,11857,38474,38866,15584,65192,42200,62497,15810,7533,13228,45305,29596,42421,32735,2139,63435,33970,3066,57248,16073,70147,21965,34670,42378,15419,4244,41363,64320,19350,6103,40087,17659,53175,2340,65906,59686,20068,25106,16601,19998,56010,67066,69612,55952,12376,64027,17905,14368,45973,11809,55210,39388,7343,17346,58951,47965,60279,53417,16401,15681,55414,52306,23794,21536,24270,450,30126,30425,25096,21406,40250,43494,64488,51912,53714,57319,25189,69326,35088,47427,71246,32487,14557,33376,7145,63124,20116,45115,50799,5474,53304,1039,53345,6053,32433,62638,62264,11772,23929,67058,32856,1915,61989,54633,21193,24511,56602,53523,3717,19177,10171,34293,54196,28090,32597,44871,51662,39441,40243,7790,28453,72925,1897,49140,5443,26911,59073,40705,24250,18555,8284,25445,34908,3608,14429,56006,40931,73266,55997,1634,21429,13892,63960,66971,72307,65287,34064,62847,43786,203,423,30901,17564,35226,47919,10541,58978,17862,3987,5284,66133,67601,28052,34188,22996,68454,26067,17689,36595,54004,27903,60610,35596,15913,35799,471,636,22371,33378,896,17236,21472,20972,26443,22300,49037,49517,14524,24000,41748,51945,7544,26009,40329,71158,47397,15775,35163,58975,45656,29552,51602,62525,52939,29055,32098,9839,21435,27097,62290,1747,48038,67814,68192,9711,11037,1437,35498,19053,45920,5958,6840,53115,36950,18077,8529,73352,37225,20893,9021,69283,11261,30143,42570,36872,51673,5288,11106,40433,72952,58908,8222,24702,70005,20524,41975,60232,824,55966,60482,30691,10493,73520,11623,25013,31735,50004,55387,23127,48579,9124,19675,16227,11936,49218,21154,26470,57380,40404,23905,54720,52007,711,54156,60949,10140,19338,35982,27326,8035,53863,61702,8263,37634,5726,58147,11912,36503,41002,22212,44476,8480,13660,5161,69289,14504,45217,44096,67983,3559,19943,64615,59123,12921,39162,52574,7848,2737,71280,25579,72269,43091,68739,65827,65578,11212,23749,12813,72819,49423,33072,28222,8424,44522,44854,15599,54787,26123,27396,57768,2739,16417,32779,48932,33190,11539,14454,36712,49571,43492,54140,47700,44634,3952,25713,67520,5011,64825,34807,22612,21544,40509,26888,23087,11085,15175,61308,1760,13332,24024,70246,21304,2868,571,22741,48011,31008,63728,16088,65429,20847,5747,28579,47767,71822,26532,64605,23144,35085,4715,18063,44917,8238,33213,65461,4434,52925,20063,16431,64179,4146,13883,59523,64000,70238,56305,18069,57846,49525,67779,20172,18020,41127,7494,17865,48973,61486,17009,49106,16295,66484,35984,3870,2262,72283,52498,16155,57910,40921,15478,22291,55932,24480,66814,3939,30797,46817,17126,64238,9114,1761,1557,17047,407,66594,67157,66402,15650,38059,67387,3734,11554,40844,47581,52243,65043,63520,73525,69135,67491,52946,35183,67350,22343,42158,40803,72816,10672,1400,4949,20643,5181,28880,68589,41773,50116,62328,15758,72140,52505,37672,7999,39021,70305,73194,12512,60803,68671,36809,37880,40216,41559,15339,14620,15667,15832,38554,33626,33290,38460,40315,70293,14193,66270,17027,51009,69437,11508,49383,69835,67963,41625,32479,35432,27137,654,9369,72558,39433,47853,10717,36933,59796,38691,42588,66358,16596,54616,66212,6290,41036,7251,22527,56422,6586,24433,54475,66537,22816,17622,34751,36457,38561,70579,15652,51297,34552,43393,42952,16313,38710,31336,17133,57897,56439,45872,31390,26499,22476,64623,69458,66472,63325,11547,2180,60861,13727,4285,41526,48699,68619,42918,8658,63717,52134,44386,38995,30324,26179,41686,2758,51595,61398,66286,51364,64133,11420,20544,33371,3720,21170,64555,45459,47929,17492,5572,35760,47694,4727,41040,68792,54650,18485,58080,67467,67959,3346,41299,39148,29563,38991,483,49997,16964,38222,32313,69150,6449,26673,57434,49661,63170,20727,29880,46739,28966,46362,49620,30803,43727,52491,30661,30292,55116,61276,57723,65865,41928,72960,62404,9113,26694,28525,45029,3838,24610,67497,9436,41941,68740,3931,53514,6833,26688,24952,47543,36261,25570,62771,70990,16726,38346,41134,48369,29566,38925,57051,1937,44504,60335,11046,53713,61367,57067,14857,5822,20526,37454,5103,58846,30753,6709,30675,62779,44515,20435,8784,47250,24212,12844,70651,17886,47003,33426,53629,44067,48538,276,24770,36272,42258,29327,69386,20623,27598,27844,10285,10924,60721,67283,28481,35929,23484,16778,59152,32584,57764,11527,25718,66350,40850,11053,55503,3284,6102,51259,52662,41257,5788,22341,65168,23314,23294,57617,20848,11752,38445,11514,13674,35147,30335,14642,30610,46695,63503,1324,31638,52144,2118,2967,62143,6187,13512,24766,101,32559,14827,5485,69202,35881,5385,57655,793,49342,9267,55156,39423,62083,43863,54817,25646,932,64040,19021,34484,43435,49915,6452,19450,256,70415,9293,67041,38375,52786,29755,47417,5789,70304,28135,35404,53447,67952,23103,30709,11894,54122,22714,20098,62,48661,11996,15744,72519,50647,37379,35604,3451,18506,23292,54532,43485,37911,34705,31410,65202,22467,21058,18022,35731,44092,45349,61041,13685,44555,28199,46623,48508,72490,3631,43008,68516,31833,19685,50220,1677,13202,52395,67040,314,56071,53284,72866,65121,68969,56779,46802,6120,67392,54941,2924,61830,40650,38205,14255,38894,43551,48272,53009,20543,37563,50323,43756,66382,21696,61085,47824,39419,1980,66696,11455,47665,1300,11120,3563,11127,8089,62654,14742,44190,66292,65938,73378,4222,59859,3747,12186,8518,8930,63805,18768,14431,66419,31516,19869,17755,14629,70318,43195,56551,7528,29077,29658,8012,41535,61006,51649,22712,35821,50878,27574,10410,33522,37328,51590,21144,10174,38191,11432,52347,48793,35787,53784,4083,31427,41892,33963,26025,18875,32925,12228,57573,35647,31033,9475,57692,65090,69124,48247,26230,33453,22566,18460,21500,72297,31208,41712,18698,48864,64174,19347,58005,9464,12307,4522,31560,60108,31958,51814,41329,25952,49399,49266,16074,45144,13114,71111,19123,51546,33565,22683,8622,49777,60552,34717,11160,1062,14747,64966,6425,35797,32315,55488,7807,73227,54152,54046,69597,65866,34418,51042,56726,36059,11917,35294,66283,4250,22790,68530,54354,30256,40922,8043,61187,16915,73333,39952,71303,15061,73486,49599,31769,24742,57318,44703,37159,42075,61330,38771,60825,56520,27488,71629,10502,5983,19886,31988,49072,49575,29003,51349,63789,51360,46597,25717,5515,52921,55411,9727,11279,46679,31867,33335,8856,46685,17661,2187,7171,36486,19130,24943,62686,23482,67646,73642,29115,32132,59424,18071,3578,34746,43274,15396,55679,48208,42160,21209,68660,35994,4102,42564,62974,34305,63686,71722,28083,11632,50649,15965,6371,68638,57008,14375,25485,34197,65064,65529,9061,15231,29360,64047,32683,46342,58050,37776,48192,46791,40564,31656,27518,73609,55443,52654,9281,10206,7788,15737,2825,45703,61588,66682,36233,24878,14542,20816,57233,14112,29085,64910,61939,16852,72774,46502,18824,21219,57871,42821,51698,39109,68168,19390,71524,31544,31354,40864,27823,64567,30447,1217,917,70150,69243,1612,54137,30160,60857,25345,24486,30740,26093,73382,51631,61317,2282,20778,1815,43386,12868,19880,33815,1195,40609,25792,61344,71539,3748,6710,27006,31470,15739,32325,22355,59175,66783,4586,6930,28141,23856,35735,7245,10508,17762,12107,68182,73372,69777,44409,48223,42773,32812,11379,37093,56130,42450,37524,8804,3811,58331,71421,46487,54509,56102,28638,29598,18117,19960,42463,23985,13718,38183,37646,3620,41478,69234,69908,16257,43678,34438,49261,51747,55171,15344,46167,12536,70686,44869,44463,52403,32784,15311,22959,71144,54154,33214,13141,68205,12134,16830,27382,9746,40907,1358,34506,37673,19694,58483,25390,40387,41130,27871,29347,48565,7183,24052,39147,51805,58224,810,55754,18722,14590,1551,210,59792,28975,8316,3790,13745,51188,65470,63554,34003,56069,2393,70551,46121,3434,25037,24901,30216,57848,64946,63465,50549,47547,68504,52469,27045,38223,67190,63953,67208,53958,8814,10409,22092,42122,73606,55064,36710,5346,39400,34967,29910,49679,53120,61251,30802,39421,24062,47120,27689,26611,14460,49784,22521,50963,53517,41194,5345,37029,54523,23778,20178,66805,13237,57460,36978,61319,53444,34394,68986,35464,71508,65901,46951,42327,67325,57495,61457,42521,34630,59706,24396,61074,70298,15618,42585,53368,7763,59994,589,7523,60255,65572,35921,47757,3647,71626,72044,16474,65816,66980,32682,37002,48659,59063,62213,17286,10615,5348,2654,20784,16912,37514,16463,4527,3691,7045,44231,42986,62578,71755,11269,35234,31651,50465,65971,13680,45346,30531,38339,53260,65212,15802,3645,13426,63052,7299,23811,11337,65213,21462,14065,53053,33247,65347,8612,35625,21496,31517,23155,40706,50244,55596,17252,68611,34896,63736,47735,5481,66186,4276,8394,33360,29590,12960,13911,13929,67653,30185,29198,30533,65140,13105,54521,17675,36358,56223,37094,58159,5529,2857,58542,66711,7211,1237,39029,42996,16432,18386,15661,21853,10833,33485,12035,54199,45847,27399,38733,37602,30991,49482,64271,26089,17797,61936,66957,28359,73453,60597,32075,69422,73467,24890,68510,9633,26263,40548,35725,45874,18053,52816,16577,69723,24111,31375,6951,52066,13017,46616,63365,47338,37730,38615,12382,42044,25940,52671,59966,68053,46272,11491,71673,67343,43915,68946,72510,19232,64809,36334,35907,60177,35965,68064,15492,5918,67378,66603,69197,26769,43452,64770,73315,30786,65843,43382,46134,39657,2600,70450,31273,17071,52035,31840,70274,22358,29240,64104,43092,56245,34369,27526,26739,50733,37097,5863,40593,10780,41649,52639,9036,8143,36561,23465,69177,55437,52943,42736,36161,5015,51358,53641,32268,65915,13564,62091,63909,14911,29354,1651,21727,1863,54795,22972,8407,5920,55087,38176,16820,7521,25102,5358,34,66021,65500,66483,37233,20791,41525,38548,23271,48946,72515,30423,48376,45619,39583,5604,5126,5152,22035,8492,37313,56056,4148,30236,16111,16103,3782,46012,53504,53848,55583,59674,22722,68884,55293,6507,44441,34333,41920,71799,27305,27964,64243,54823,60210,34346,10364,510,63682,40050,29718,50191,45073,67133,5525,16124,39370,31106,48850,1665,6318,47209,29416,26359,35952,58688,2949,7047,50547,15204,6019,6683,49024,39208,42997,57086,26234,19241,66308,37046,27022,4647,29920,64556,13409,42880,48201,50239,66617,37814,52008,39194,15023,49088,70058,48260,67512,18252,12334,46804,66606,42516,5769,9367,18003,44673,52561,59657,27908,66488,30970,47369,71870,27559,11802,21352,2699,14752,23423,49530,20850,56877,47588,65220,7549,66981,12644,33150,24976,54239,39378,65812,12081,4105,12977,12048,27593,69251,70442,7390,42011,25302,58634,8478,32956,47241,9925,46559,35258,64498,71420,40146,47898,40572,7478,10753,19570,25159,73083,55907,45739,7306,9143,5426,38904,43390,60487,24624,20772,61803,17269,59960,72665,33731,62751,60208,8151,27005,39539,5069,12213,849,17916,60822,36567,12387,8926,52355,47858,8738,36971,19703,43327,9421,23229,50812,24184,72045,22893,38225,54800,11360,7699,38996,49202,35876,4468,5273,30175,31923,52748,66492,66625,14898,5240,33571,27270,28421,41923,15797,50048,58494,71243,41886,4737,62520,27323,4672,34944,13155,58069,13884,60738,15843,19692,61440,6054,24500,38661,51451,40042,73541,45841,57865,13740,53893,47966,627,46534,72733,63993,66743,28998,33217,7100,68038,38946,42525,33270,33948,59757,69862,14531,10767,29861,26703,56947,67577,63118,16021,34345,60570,7093,63404,56272,18974,9462,36102,40296,61095,1902,42182,11948,24585,30611,61771,69849,60567,34871,61578,47906,15808,46436,26507,36419,20412,66167,57478,10476,24375,27696,43056,23146,67660,27260,30194,56682,4253,39451,11798,47933,11326,32363,37678,15495,24789,25973,9928,5528,8953,70315,43153,29925,31412,62954,54312,61494,71299,42125,42505,10509,27835,20689,56960,44159,54352,18823,54766,61234,43362,7009,63501,48874,41719,51098,6248,25683,72442,55612,28544,58351,5849,18559,68318,45513,43747,953,53471,58355,40006,16921,2286,52220,7379,64093,46317,58556,55668,11891,30705,46434,45942,61296,15092,3354,6634,52279,71455,39589,60420,22044,30882,53365,45910,15835,30506,51496,38179,12344,21624,1200,6521,41366,56262,16359,22718,57213,64146,7440,33750,19906,50385,47347,55870,30960,31076,55534,32996,51156,37787,60499,48916,33721,54285,71166,39769,55802,50596,55314,4570,32622,64305,73043,16909,63362,43515,68207,69999,51900,18917,30089,14679,27318,64167,64671,20944,11829,70281,17568,15947,59432,64343,39857,29525,48522,24,12911,19006,5467,72410,41551,45710,30019,902,2514,15005,34504,39505,22235,44496,50428,48586,53297,5365,66943,15929,25420,41129,66777,40011,17160,43563,1657,48774,60771,51601,19380,53501,16832,8196,7149,46779,64385,38708,6393,21833,21692,28491,72032,27067,32349,63616,73159,26897,24100,48495,4568,31542,61396,59008,22339,67142,740,64342,50417,2293,70200,24780,1790,8862,69523,47599,71516,5413,12477,41295,62396,8435,24648,5391,17586,15930,30718,57255,34243,2152,21503,63192,66062,7437,57147,32377,26667,9407,67131,33039,49130,26323,20711,2040,39095,53757,59642,31439,59981,60065,18842,51011,33491,25897,10399,53746,26460,7866,39329,58857,14576,27784,42167,43828,30843,1506,15066,8416,11788,18753,9485,47100,66675,36826,1920,59442,46736,54195,4066,64913,2194,39425,11851,67716,57756,9910,430,42610,38100,16663,4887,41488,65483,43138,62282,1924,6769,20110,40446,43977,64717,58428,2674,62644,7091,59584,68072,42842,35062,40728,14589,38573,51164,24781,65555,67018,20096,31149,72532,46549,7122,23791,2588,60075,12441,34084,18630,34143,67607,42599,70618,73075,4462,60244,44373,27210,20273,19074,5405,31431,47948,31235,29918,12177,28889,41520,26410,2984,56914,10123,40718,38217,28205,44083,6421,34103,9286,23592,54688,64062,65797,37330,66602,21102,54890,38042,28893,72189,14302,15289,33180,27881,28040,2023,10328,1099,68642,40853,71767,29092,20599,3905,27175,46573,2667,33557,4401,38289,71036,66075,56778,32971,10465,11069,65530,10271,40181,34354,20801,37395,12041,31781,19718,22061,58239,7039,22159,25224,35012,66079,68462,60229,25222,38896,5088,64884,33080,55681,38704,61238,63819,57879,8058,13607,8845,2294,65097,18425,31133,56078,37457,71396,69931,16911,72084,7860,48511,36055,3569,42722,19903,64716,29955,25828,55692,67788,36400,50775,59429,35372,31027,58660,68842,50818,22945,58136,42993,68853,10321,11594,40425,16115,62772,5043,68452,36239,54664,52260,68119,10463,25575,29697,68021,71452,37963,11296,50094,22675,15994,46312,70546,57432,26088,68839,63410,39112,31898,38695,24600,65935,5019,28485,56813,23773,60612,60645,10700,29983,39907,68254,22583,21653,49491,11711,36609,59748,66465,20073,65151,56672,5932,15158,8021,66583,18726,40696,1699,32713,49891,63688,28035,65172,1658,57261,32752,41577,64988,8787,17298,8987,20471,48391,49230,8535,4314,65171,319,70751,59133,11537,52631,37919,42936,38157,19057,61839,30681,9069,66953,65717,51383,2122,47773,13295,24417,38616,18397,3958,23326,4375,53055,18765,54792,36069,19629,6343,61071,28667,27343,70821,43594,58410,36511,11176,3237,68932,26283,10690,14808,5110,31314,32116,26798,26931,39815,12907,49539,15491,19618,62934,67195,20349,17860,17219,73613,47321,52153,62011,28719,47803,55605,7935,7608,24814,24805,44935,19398,19905,7504,26905,54306,44897,31569,2535,59618,20189,73549,47394,54191,43938,54571,43156,24541,22502,70611,29934,14232,66406,48446,62403,45485,60058,14594,34739,17562,66713,15455,3887,35445,32,35720,29470,50197,42355,54458,62935,41172,14174,53230,21790,29339,40351,22625,37345,12147,66400,16306,13545,62682,12594,43281,53975,38054,1960,15395,17521,2227,54774,38364,2780,9632,47477,5542,24468,65715,26117,44709,20177,67885,12480,53642,47320,28053,54267,1536,37201,62713,69669,62563,56023,17353,57840,6923,59209,67685,27519,69412,55330,64856,67472,10050,8366,37439,2706,13284,39008,13187,3436,30648,20391,38823,8066,65669,2416,60039,68513,60904,32866,18511,31260,40205,11321,47418,31851,25818,305,64354,1704,8259,7036,46866,37078,25858,43330,50247,57680,48923,49018,15670,19787,25300,30187,57543,44150,874,60708,15392,22574,18926,21244,52264,8994,54027,1259,55673,31507,14579,31554,32329,62370,5497,27489,39754,61889,68085,66760,46706,45010,56248,54426,48869,1548,21583,63121,399,46069,27774,7991,41000,66678,55034,30508,59418,54071,36206,19297,20279,59545,21268,23909,22503,65746,3929,42937,56696,15978,40295,1801,60990,48618,45645,36594,57538,17545,37679,26935,16724,3110,59150,24634,45425,69755,58103,58599,70288,28703,69320,50795,20046,8286,31458,50563,44126,19566,66425,52703,34142,35932,69780,34602,42440,24198,20050,7998,3452,29631,60025,61713,28743,63911,64006,5119,49773,12611,44741,2060,63282,36350,71233,4498,70576,72588,36002,51703,62237,33010,959,65050,3600,56844,69923,40999,69188,28173,21892,15371,65469,21963,45204,70955,32006,58878,42013,45145,70949,51216,49036,52914,62581,36801,27836,22565,32657,72456,22587,68018,21282,16799,19076,52274,73257,17309,66461,37547,69868,29465,35995,31743,2624,32652,26841,61394,64396,49565,10994,30134,3625,19272,34934,56797,48778,38303,54380,40598,30577,56253,16550,9679,54687,44105,3932,13622,22077,17297,22693,48951,1008,51963,46825,66589,56155,20278,54825,12534,10882,46670,56420,22464,38439,54613,41942,2988,47999,39778,11100,68637,44755,36504,10282,3549,34926,27657,56913,72616,67443,29597,18541,59261,37160,72661,51645,57049,68346,49902,55705,22867,19066,11741,36380,50968,50204,8985,55768,25220,35442,33526,34309,72175,63619,39152,38152,66362,31038,44276,57281,8247,37619,519,31480,4866,15537,39745,30564,33446,61866,57420,42568,35414,40969,57541,39355,39777,25888,51910,31069,24254,5444,20218,61165,37735,19783,55346,45167,3246,26413,8817,58839,14301,52044,19106,45556,1478,56433,70156,30424,46060,64923,71258,6145,38450,43257,17479,4979,51386,48695,1738,21168,67947,1176,11336,68915,21319,20291,73150,8431,46277,52424,18695,24478,26111,57534,14817,31023,65638,28518,1660,28530,41049,1012,27825,32250,18291,21829,31787,33324,1481,4998,72286,21764,37499,54661,8136,45655,8594,21458,26836,54732,1620,56966,11385,61794,7207,56780,23033,39768,19436,560,7628,70236,4483,44701,47268,15736,41176,19111,27226,49304,31710,27544,72391,14969,13585,12178,31844,70684,1759,4845,29610,37005,68908,3493,27205,22122,52270,41212,23951,60875,18964,5767,67665,22728,42760,73403,26945,7936,36093,4278,17679,27882,47828,14212,28177,40694,48990,64124,61028,46442,71345,12020,9560,39139,44233,43377,57340,52304,64686,32672,28192,19741,16576,67933,73616,61614,71511,1173,41745,66615,16492,10595,31056,50205,62725,20039,38930,64669,33991,44438,8193,53822,16017,72659,253,46958,9042,56604,38801,67711,7620,67146,31362,47237,4617,37831,23277,33634,10797,38049,3672,3664,72378,54644,66627,582,39758,68823,43368,78,26013,40121,49992,28640,60890,46815,35475,63826,55474,23682,23389,5829,17066,48956,28354,27918,51178,17145,477,51498,23059,64720,34929,22727,47181,55569,22584,58252,34680,10091,48751,11289,21074,65409,32319,41135,21830,38748,28399,55401,15615,47780,48732,50068,34805,44174,63489,928,11166,16637,9584,7238,28732,55573,10865,70925,46763,11123,66117,4946,37793,32240,63181,26752,66051,46861,44560,65974,48280,29972,8399,10784,25469,65737,15647,10395,68035,17703,57572,49755,8540,35031,20069,16372,20474,8443,45963,67128,25948,17299,30288,33797,19715,21667,41480,59881,2168,15938,33811,58620,59988,26356,7822,20032,58145,8517,52145,21914,58049,34366,8773,30934,46130,36225,545,31446,22323,34196,54477,28462,26327,70531,5882,22080,14496,41990,21631,40002,63816,61805,57090,62897,72658,64163,45915,7810,10491,48072,32560,59659,7773,24366,6407,10604,67631,21841,40440,17157,48218,36468,24422,24291,54007,53394,58143,50298,66428,27613,29263,37247,67598,51180,60485,28772,30860,27020,50722,63990,14320,14834,46433,31501,68101,72895,3210,39897,41121,14168,11291,64453,8724,56868,49648,4489,48215,52115,50418,60837,61852,20200,45515,47196,12322,60498,15851,31522,6406,20308,68467,48616,8482,50684,6097,11011,56907,68662,5694,45280,50705,12521,42178,29830,70517,23324,38410,48564,35067,44011,7823,4951,8351,63275,11993,60944,5295,46797,4639,32034,69089,14141,5495,39594,18759,42297,3856,8111,42924,4004,57280,58581,48948,33074,52003,39393,64147,67154,66377,31615,59762,61962,24138,45857,14041,33554,57210,27630,1575,40678,64899,6790,51054,29626,27759,53172,27279,56053,38969,53295,10913,12168,14667,17632,22767,21515,65331,45177,63522,49359,68389,38791,66793,50135,626,45738,46884,56206,11878,46280,586,3148,45573,53862,40386,65732,40886,45112,7490,44595,22152,51714,26336,66807,15643,50691,24870,962,17652,63411,55280,40776,66890,2108,23270,32057,28198,32354,2946,12688,51665,66982,36814,63095,16272,59174,37512,12781,47198,12079,45685,43078,7284,47971,46390,70269,38170,25301,73087,34011,14757,70555,62530,2096,7792,40445,70467,29245,31296,67860,54570,68353,18797,64642,5146,61079,11683,3293,5003,39909,19439,29197,59,5067,51088,57948,7133,22578,51775,13982,43681,10093,38722,40641,32670,48476,68301,48301,54252,13431,38738,66314,33525,53663,73121,65742,2670,42005,41731,13694,13527,24505,42226,40531,43047,9222,36612,2965,33022,30068,29844,45270,73240,20866,46444,53308,64476,32725,53980,61064,12677,31126,52567,22116,71351,25535,31127,71087,41615,5239,18079,15734,70829,40794,56717,3846,11604,27224,18501,67907,50435,41540,60789,933,73317,35619,6337,56321,33419,63651,62549,34472,64356,67161,58171,30535,43417,50719,64318,9087,66324,1982,11900,8547,63587,12678,59367,27267,62670,57277,69144,38118,20328,67699,34355,69206,10234,21859,60370,3967,26056,29204,10752,29059,40543,33864,30730,66336,73280,3680,24117,25029,37226,39431,26989,55403,7483,27821,59109,22448,37656,13492,41132,61023,49627,53122,5758,43325,37267,35779,46182,38024,72097,21,45907,39972,67946,61922,45476,10811,68712,1009,11963,36316,53220,25694,15403,19405,27606,60749,6354,55425,38885,67580,56091,10962,13159,15360,53918,72005,6151,61063,47007,2424,44587,11666,38519,57880,64528,38495,1516,69876,7599,62411,36005,28197,63809,2830,42867,51781,39830,11820,73302,37622,63725,24659,55623,43068,45447,45431,69345,57077,16947,48082,25022,63467,36577,32993,59730,44466,8816,36439,20275,53318,2590,15756,34268,41587,49632,55298,67755,39025,22333,17465,23865,65870,29284,70198,72535,13289,44425,3331,21797,61733,57286,64374,47742,15657,25641,23686,47493,32888,38770,13628,24811,59493,35559,32759,19727,42418,19043,30201,31157,1521,34058,50501,29257,33263,51080,35208,35660,49974,55830,70172,8556,15421,65986,16575,15200,47663,1029,65776,26352,35311,6518,73546,31339,51862,27906,43107,68012,37557,47038,1094,17921,54337,45546,73110,29024,12772,69746,21022,31642,12109,56470,1390,62882,72602,52729,31282,15723,12847,60474,9492,42068,28665,19819,45100,13626,17801,39189,5458,39369,14286,43624,46302,59450,59484,65095,16872,5486,46723,47632,50756,58708,3322,24082,15137,6153,41943,44665,51041,50898,59302,68108,39027,62310,10890,61697,63059,1499,16411,12413,62325,54543,22268,11831,40577,38816,40759,6615,45845,28178,27247,42939,52205,55961,72754,15624,34890,22039,20425,35601,40206,42322,68057,38887,71341,73657,46897,44382,58728,72835,44936,40428,46582,4432,45881,51936,11194,38041,13806,1472,42467,29211,39860,14545,18769,37959,52119,16260,17560,17415,14275,9903,55876,36361,47943,14540,71745,45493,55135,19125,52378,53733,15186,53157,16,65360,42211,44319,63193,15318,37588,22482,34163,1807,7795,13683,42189,47667,37332,16965,17602,7597,35084,9542,13442,35368,5480,37529,37236,16326,58686,25965,26121,37627,40474,7444,48769,8901,8532,19504,62613,57007,73014,9786,54396,53531,21939,57689,63607,69920,23572,47582,60239,71323,45318,63680,35108,69848,30515,44717,64735,15441,29673,71239,29212,21933,16806,12159,4898,8300,18997,1036,72721,17367,39358,21614,28441,11199,41297,25500,7136,58383,57791,10430,54483,31548,25666,64107,22534,58481,40452,23463,39770,25762,28826,11866,68653,14110,14919,19451,11980,38505,21960,64843,35010,17240,22721,13641,71031,29080,7499,72903,19532,1285,23684,66033,10503,25610,24094,24577,70435,71513,69160,37349,30489,55174,21323,12409,68959,18348,44013,30174,15129,47887,47304,67055,58900,10231,70250,4981,42037,53405,30439,4482,24588,56684,6110,9834,23828,60390,50995,7867,28806,30778,38184,67969,22779,42544,28789,58766,22337,15087,9812,55951,30306,51046,61664,7626,69819,37495,68088,21564,26349,50306,62089,38984,39569,1129,73562,24361,20393,66361,20094,22633,11847,3589,8931,20175,65480,51471,44262,2596,27266,31130,17817,35649,70185,61266,20147,36699,18111,41414,57098,22546,39738,4853,37119,7466,20037,46634,29007,46863,70672,32232,37136,65566,5554,1308,48031,35332,34108,38868,19646,42790,24745,28371,69508,62164,10900,67951,1726,23853,53266,62225,31881,57394,43254,25814,26943,13181,67418,30569,48324,23412,37091,21309,32653,21835,62186,3840,56887,55694,29606,15035,2747,44821,5857,60132,58089,63676,41956,36083,24471,29988,8503,48453,26927,22470,69564,18709,18292,43866,8307,59955,45747,14981,71586,2752,43311,70296,59512,15198,71257,34259,12456,29840,70511,47744,64120,60952,24503,51932,51863,34507,20580,44810,59154,69778,10066,10194,48701,56659,31326,64617,19997,8908,19656,14753,59791,36473,14637,20087,57953,62095,3197,8098,24028,15052,9397,33389,6312,69018,5512,52173,47886,35492,51121,35159,67775,23995,32703,62356,11195,25394,10038,73600,52012,57423,25547,60689,28480,52478,38098,8181,66300,17155,40569,60496,6782,41859,56448,63589,14447,61691,43054,46982,55057,62495,15669,63936,64291,1394,39217,55420,7518,47372,55685,56545,44200,26010,69701,71443,38261,21785,35373,23095,14343,54759,70642,47764,1172,5131,73198,63714,11398,11311,32578,32104,21926,45423,45036,57204,42024,63499,35055,62637,57630,68288,40337,40557,11849,62140,20100,52457,22144,27043,52314,21778,72111,58872,22868,1610,34297,18979,41579,44471,52859,7919,56031,49753,59325,605,6076,5632,71365,59802,3977,41522,4773,9063,67874,24444,38073,47927,72803,31895,28721,11442,39308,50315,35652,4996,40113,46876,10342,16485,12703,39221,73130,526,11075,67994,52977,5627,1668,34219,70469,54932,19326,52221,35780,22821,55211,21480,16318,70800,15570,65047,9428,2329,38568,10155,13784,57190,24116,20793,28336,25121,13697,26512,27093,53035,56109,63776,4130,61847,16137,41487,9891,61005,60051,51453,43942,1918,73602,24001,4694,17853,51153,28203,73656,70182,65831,37086,36782,42043,33372,49945,59139,28574,43651,20196,40478,56761,53030,35800,23396,1520,52947,19116,67849,3088,50460,18420,30682,45592,38247,47605,62543,21600,43769,31932,6277,24213,64811,38723,61270,3669,58879,59518,41181,57167,5802,45883,13247,6989,21924,43238,16885,15623,29112,36828,20355,11486,72600,36154,46753,57410,60165,12727,29979,42843,13447,51908,31032,25521,55726,50824,55693,68595,64604,36203,47190,37430,34797,38446,63930,48506,16961,68404,63336,22489,15502,12783,14224,41534,4106,10853,59945,69232,59459,18995,31880,60408,55722,34853,50969,17242,42864,8851,18962,65576,4968,2516,72165,19674,63001,37895,26181,59194,64765,6364,16619,15407,10243,69546,15354,20079,19028,1412,41282,21508,45001,42488,25060,73051,71921,43995,59772,43328,10125,61730,14750,55269,55128,72776,23797,28606,53367,60534,6269,3055,59521,37404,357,24720,13108,36096,17278,32595,35853,27499,65968,65751,48848,17773,44900,64787,68123,56117,21518,38919,62501,44973,70837,70804,42371,67132,37856,66694,43958,34686,53748,3520,33361,62352,38627,34626,37095,40507,17692,13627,29688,70186,63670,25851,406,51815,33259,6493,31654,7242,18382,41252,6570,68952,34585,5117,44136,54144,3532,41383,58589,1944,28994,68916,54197,39404,18530,9105,10875,38127,15309,23352,41251,59688,39816,1502,46772,29562,73384,21162,45338,54707,54491,15294,36065,6720,24832,59206,51441,26842,68103,45025,71683,4615,30034,28648,40941,536,50221,35824,61504,66277,51643,35213,41724,16217,61701,54728,20934,44793,28827,39951,68844,10149,55774,46155,65872,40188,52615,17876,65437,2888,32261,22128,72824,27820,71182,16404,45392,32623,59593,14873,1946,46236,57674,19154,68578,61201,14580,27026,53019,69983,24756,16097,27930,9298,5721,49579,2991,25294,49799,8919,39202,38058,69897,60974,65639,57999,527,58326,51411,54211,34377,52742,9640,72704,48119,72244,61056,67879,27147,27969,24860,1175,56976,70965,69850,9004,56455,11668,28279,68564,42441,70867,38328,25071,71960,6,48041,47404,18999,31399,57664,64666,1667,69528,15121,66842,8128,21054,63613,15245,19211,47907,41394,28196,19980,35019,47776,23438,45888,21402,8357,55839,23847,1676,2754,5005,3814,6146,15415,6823,3716,4907,25503,17266,42942,54735,54549,3861,15364,13555,67221,25506,70533,73288,11867,6315,69768,14937,66083,17690,37957,14124,32946,25919,62938,58243,31611,49440,53384,11273,3906,55827,50266,33439,49844,10198,70118,16142,14653,6992,5653,53839,3968,68851,59409,44744,23887,44154,15004,61946,62303,23413,25682,2662,28952,5881,67888,27555,60433,22428,68306,23668,33577,50421,17909,46150,8861,40912,4606,5394,48084,67824,25215,43137,57970,41024,43743,41954,29967,48054,59503,3994,4728,24362,48713,13856,34226,63177,70163,29250,15840,59463,715,4032,38094,48562,62364,46468,42859,72582,13941,24261,64213,13026,70119,23109,56607,17220,14133,31145,38541,5044,6012,8454,44857,34559,2690,3248,49516,67035,6141,73615,11487,11087,61107,8413,62443,47455,9360,63141,9823,53302,16007,691,30900,61397,6217,54881,1950,51821,5459,9517,47804,21211,65340,9326,42624,3937,39558,31421,29696,11842,28349,49476,53729,67461,51428,45937,38657,54489,14826,65199,30921,70333,29740,28849,27254,58838,7050,30806,28616,66749,69117,36013,34847,38363,66587,22796,62032,2661,61231,31411,53957,69655,67242,14475,51868,24127,65415,46055,32510,27602,23934,56789,65965,51540,52057,1388,72799,33267,72564,67795,56586,23254,20162,20268,16315,45003,4574,63646,40190,70492,68363,31271,28854,59199,14842,6848,36305,40919,26241,37568,45387,59345,31689,28611,12799,59766,11024,49954,49326,17493,26204,16032,2080,43315,4463,65356,54938,72745,61331,4069,27155,65301,36460,70639,27709,29424,33256,64281,15988,35030,12610,40266,15836,46610,2628,3419,54470,59334,19931,1966,43511,11178,57477,6470,36087,21348,52689,40299,29686,55242,43645,34887,59290,38558,63103,51609,44888,25790,55663,33377,26817,5468,5137,9470,45510,15240,8665,63005,49744,34656,10947,10045,4999,8097,40306,70812,22217,63534,2510,6390,69919,73387,2495,926,51971,10716,28187,46576,20106,71133,12529,56208,24487,59269,21670,18554,23876,40034,12127,16812,47953,28996,26600,10281,47,32647,12741,72571,50597,55369,45233,43354,3456,22732,57275,22702,49428,22123,15055,39043,56959,50519,32987,55431,39448,46313,3824,66739,14731,53964,35576,35250,33157,61853,14900,12702,48384,47891,34884,5935,68547,44177,24170,16630,22222,11817,41254,16045,9751,45174,41581,44632,38403,51603,67822,52445,32898,5845,16058,4957,25841,42984,354,20673,61460,2303,3524,71716,26652,54911,49039,14802,3340,51872,26865,60742,72015,13952,37708,66934,70650,43029,18092,20264,45381,57892,30482,67914,35421,70101,59790,52219,6017,49756,5670,53094,30054,62800,13863,65193,10992,33756,15527,60453,62215,34435,3933,34803,70600,20317,57734,32083,23012,20392,17462,16604,39919,29730,38886,42214,8575,60143,62576,45330,40365,59605,67397,56504,58885,54569,72939,33732,31503,9187,19553,48813,50447,7741,45860,4267,27357,29190,6292,30043,16681,11605,27301,65984,15685,52913,33543,13197,54365,35513,34217,59547,23187,43778,37567,71316,63018,56469,40494,12116,10616,29997,17282,40693,31621,20760,73259,66476,69187,13759,67883,21817,49688,68322,39782,1564,5968,32577,29478,28022,14575,68484,18923,28874,49537,25697,13917,11236,13723,1051,50554,23006,30553,42470,40020,72157,31814,56375,24824,12866,50819,44974,53433,39997,64436,65206,57270,34591,37381,7292,43277,46027,49081,52428,33040,8091,60664,48857,39784,50573,71848,22629,45176,29582,19262,36178,68857,25702,40368,63220,70843,6859,1371,9350,40328,58218,62482,25388,20799,66025,53536,52125,54612,52888,20280,50651,14038,46145,27199,2755,9451,18120,21124,26338,3467,10970,32159,16660,894,12300,67072,11354,31062,11519,11334,15995,20904,62416,12472,40378,68672,61495,23108,32084,24772,72066,50882,42750,38022,61474,22601,8314,10089,27470,35253,54987,29508,70338,42732,54293,72675,19947,3403,59207,6283,33095,44599,36997,2565,414,34390,283,5330,46624,20303,28511,56731,2358,13175,21849,51179,44366,16756,23076,24611,62557,52338,54384,68553,52870,55519,21685,35809,27950,26050,3437,61194,21814,61242,46037,53180,65835,37074,28531,43124,30137,8569,49623,54215,574,26916,60226,6429,63726,53835,43145,48582,22628,31489,25968,53415,34458,26640,34041,2810,49193,31770,52204,55921,39828,9937,63679,46278,30090,56677,42411,13245,35489,28483,37324,48964,44669,59795,3842,26948,43714,21016,2611,22770,19915,52890,16811,29939,61624,12615,2679,2114,8823,23650,50827,68465,13152,24516,9858,7718,33631,35021,33243,39773,13224,52636,67848,40582,25438,5919,9162,58164,24825,61491,55436,1780,38971,42316,29762,3527,70616,55953,62763,640,70019,41621,15833,36614,45552,19543,73527,56642,30015,58211,7841,63218,64627,66264,58111,9356,28985,32491,2800,71310,70410,36578,10564,63515,46271,70943,16554,41089,63533,9469,52608,37480,30006,26429,8288,40480,18729,798,49113,64029,6091,65139,63647,19104,40555,2208,18945,35832,41408,27217,59486,30644,36762,31944,61869,15397,58207,47265,3026,34615,63837,39846,1613,4144,16194,66378,44727,32203,27413,50744,50089,23893,68004,23537,33205,59813,63952,46284,62312,72806,71533,46711,54682,15654,36661,50091,42464,4605,54517,20995,23658,71318,22338,20937,56111,68259,46785,13576,67725,58317,40898,29901,34691,48749,41171,53866,13376,66125,13825,1161,28477,4871,57031,18723,8436,33382,24829,48684,13910,43376,38761,15177,38488,11198,9939,69486,29681,71292,72528,26083,47627,28982,68749,44153,43649,50354,3816,8810,37578,24217,33718,21242,62811,68625,32547,63650,18796,61013,62393,41145,18660,40382,36996,31455,64634,32477,27480,56939,38570,68369,32808,12341,62981,29164,17188,67985,42115,71772,57404,51753,1201,59745,23861,60895,18840,56690,20221,6048,56104,18928,9794,36254,11453,36196,64937,72078,6232,52399,67913,61891,56878,32093,36310,56628,1683,37913,50445,50490,72922,58241,23464,51373,38877,1606,59949,8367,35359,73236,46160,28109,33677,30057,58091,19189,11060,29728,43736,20195,46832,32567,30436,56638,50420,25514,60464,73253,32649,28190,28002,43049,37415,73548,3942,17579,21548,49280,50448,32717,60490,57535,42352,69315,2968,61856,46805,69955,58131,14755,49469,16066,57545,66992,21784,36137,49682,22663,12587,24188,3163,28300,53352,53870,38106,38531,66220,59833,68543,37260,27520,59808,65434,34509,68758,23972,48006,45320,20638,40405,56468,49405,5716,19501,49916,10959,45807,70844,900,35933,23894,55970,6514,41620,44572,18785,13003,5172,43473,20472,42429,46899,73422,41752,12757,36664,38203,2446,37227,45309,37423,67784,7007,65225,11505,64277,919,59554,61884,63235,62234,49576,48098,33160,25331,67656,31661,15316,38895,10763,69101,37228,49703,33286,63751,10896,27675,17056,65749,660,7321,342,50763,45840,19315,17774,65389,2863,72112,54743,49895,12768,1737,7781,27818,53849,8703,16353,53686,40412,28685,8001,18508,15841,70950,34623,48985,8803,40284,66803,6438,6866,40451,57934,58817,36228,25494,44336,35835,24209,21214,59599,69027,47911,14270,60416,69186,35016,11220,12801,61068,46234,49259,49124,7578,1795,69068,31098,16236,59888,25960,50217,48363,19079,49694,47640,54078,60253,14793,32882,20226,53109,34009,1477,29659,5894,43321,22937,69814,21419,49049,31676,49625,39893,47334,51299,37230,8245,7102,18084,1611,21285,64970,26873,32661,55502,12118,38269,31409,1327,53278,52806,47561,18025,10389,50250,69888,36072,40606,11403,69877,11246,22944,19913,5490,68451,65165,41957,14425,15486,68047,42383,29548,6768,21550,71024,67861,6592,17404,72791,31643,21595,6497,34426,19510,38880,16888,3617,27452,249,18258,36249,4590,18844,30889,63600,72545,15321,54681,34660,34462,13959,65323,1065,66294,41915,45299,7601,65691,69128,39981,27674,47491,47456,1526,18145,62472,59263,25418,18037,17451,61146,62481,63549,36315,2625,44236,59012,70258,33997,52919,48248,57228,27558,31952,48681,11595,67013,11242,30416,64837,30651,22275,24482,52283,19985,43748,66665,32684,46501,55531,21657,15162,68486,24933,48767,24010,16038,43752,44332,70643,45971,5828,31308,29770,70127,37652,56667,45945,61729,7194,59869,1031,21623,13016,47378,53740,70685,34241,72563,11141,13961,44170,11757,28633,20281,69275,4173,65923,40097,9906,70278,950,63309,8483,20021,61148,67038,71295,6128,40879,28486,53498,27172,23173,52783,28840,9374,5699,15906,43002,48720,15860,9954,14476,68867,47899,62620,62146,60889,32115,65163,13879,61753,40256,59184,35050,71245,49424,43686,50254,53068,25178,6806,5945,12087,32596,47536,40022,42242,38501,34049,25045,11679,58031,60799,64525,31331,18383,21874,54786,33145,28258,40596,70498,29698,10872,47625,25767,7541,20290,26514,29507,30318,33240,9862,56342,5209,52951,57239,17154,64894,55634,49321,12629,69125,37658,14585,31333,46074,26761,64996,9537,11042,71959,71435,4067,47714,3358,52882,25664,28114,45700,25875,72887,35718,15855,28543,46124,2316,54836,3809,32777,61863,46538,44244,63892,9833,35032,39896,54824,21084,31136,44113,57820,61069,24510,14101,3624,54807,70874,44833,40420,647,27708,2790,44559,55366,60424,57114,39360,20185,67318,2807,33923,36700,20003,44094,69576,15970,60012,63771,1571,54142,67532,40854,2252,8684,72797,65031,22000,50314,235,10563,60061,72332,34646,46698,61159,67573,42054,66621,44119,1655,56135,14461,46824,7675,56785,15464,27695,31236,44797,21669,73055,62917,34256,48497,42431,52150,14006,6234,45098,50831,26751,5322,10530,30703,34015,64154,20464,14102,72277,30107,1862,63160,58580,56930,12554,3477,7054,45853,5183,9840,71943,31161,11588,28376,48241,4966,45171,30809,44604,59162,69745,12179,25654,28929,33588,22007,13991,6087,49096,9033,44364,42142,20181,38897,70922,57107,39450,2723,12136,55112,20928,27923,64212,11103,3764,257,18545,59668,33591,72947,31306,27561,57554,70046,512,558,36898,42253,22778,63343,34943,19728,50953,51133,29849,69416,69907,55454,60985,25760,46590,30723,26711,70239,31737,14510,15131,31097,5902,29651,30372,65567,65559,59734,21928,10318,47913,65447,47093,62726,23553,45760,52576,32521,8168,73545,72393,23579,45714,48998,38608,21473,43206,53709,55562,69802,35597,58182,68042,42744,29534,46378,10655,65056,30432,9059,57728,68603,55550,4306,12988,10436,9646,31627,1621,58626,50084,42559,51103,41463,1977,56821,37391,60893,13955,18325,67433,28590,53910,32413,63797,58223,14203,26389,35745,71177,17567,26357,34625,69961,17229,12355,36549,13346,48729,67855,27896,28038,36637,45148,40546,25403,66506,29692,46942,32887,2315,4132,67335,15104,39730,12648,29716,59990,22228,62096,6310,58459,23700,71232,35456,55223,16149,14591,42407,32348,14078,36147,59807,67336,30347,59951,51370,11903,70681,9505,31109,9677,67025,57886,26608,8041,3156,66112,21311,6682,50255,17640,15181,7775,34949,41120,55355,60505,70115,15472,31079,27730,30329,35587,42456,52815,57476,69435,55691,8741,34710,27636,57052,49766,41224,67954,51346,5675,32448,46225,59500,65258,27365,6249,14669,10580,11512,54113,26701,66295,45500,28228,60575,18666,54575,24025,62529,52881,62248,25182,40409,25146,57334,27477,63399,11950,18525,5340,16265,16523,41052,62321,9888,68201,8420,21984,67334,18019,2163,37242,21091,49908,62126,27945,47638,26128,45248,43973,58657,11794,44197,67617,63359,24696,57642,38380,12314,6681,53131,62439,26851,18133,25400,6265,25092,47711,28815,41988,61711,1503,66555,11504,62295,44921,34906,61173,28647,28148,64087,43579,10984,71009,57094,15573,33124,66347,52248,73073,61957,71068,24239,70903,31998,16633,3710,10510,33633,9821,25085,72710,16441,58623,27714,40895,33177,21626,41140,60155,33698,10240,39011,43347,5010,50289,25598,72660,7530,70664,24053,55675,59029,4098,47045,42364,9097,43467,51418,64644,1793,72525,29254,67518,5867,2728,73326,36874,59339,30736,13151,67119,12023,65487,5594,62429,31196,36884,12938,4139,65944,36189,44886,72018,51957,38122,59969,10955,4835,47691,23369,38159,12652,40928,48609,9149,57330,43765,44690,8593,45077,60131,2853,13496,36452,72798,1835,7791,6018,39017,55095,6200,67658,22273,62796,57742,49320,44285,35149,9396,56994,45213,26631,14247,69430,23926,71161,71185,1419,32964,3641,71893,5169,6546,55541,36276,66815,52607,42361,30268,9490,46499,68609,16002,8049,32901,12006,12709,53268,48683,65027,19016,24521,1623,47573,70337,66006,64223,48787,45138,10651,21976,38396,15789,52928,30674,66274,4825,56064,50551,17470,36184,60858,60036,13630,53723,43006,27050,10208,12225,16473,56300,39836,52879,59485,19890,55486,7726,1870,67365,5680,97,38998,71825,42220,52587,28055,12827,31073,32796,11308,32045,29056,72258,17641,31916,62852,19150,14931,26016,73523,2519,54016,54106,11998,69883,26720,66960,68483,69286,40642,61207,40124,33429,8496,30765,9960,21541,61418,36505,37712,6324,51790,63167,51681,40444,72381,53146,31121,68178,381,33090,62961,2498,56643,62589,34014,54773,22597,57889,48295,59336,34716,18394,26947,29089,19470,57342,70352,66821,68948,34965,14935,12802,73631,28941,7132,54887,52956,48426,21873,25686,62454,40539,31103,42490,8225,56432,56988,9612,31917,54331,639,59178,51392,22234,58536,7035,20900,16423,62236,13600,16046,26823,45575,6173,26707,70212,9761,18692,41009,11644,43674,23872,68217,2839,20202,55481,34046,9808,36668,27955,29331,34711,61036,36402,44541,40836,4600,24900,51284,38854,12669,4163,65371,17422,61178,25128,45064,21808,60907,53936,59586,42448,17524,6423,52430,55920,24017,52349,55983,51691,6130,17343,37640,64798,28639,71093,34367,31449,8281,2806,5077,69680,10381,5687,38010,36605,17722,59784,38012,64366,51469,44892,39930,61954,50245,6896,36895,71577,49731,55808,68981,7592,33965,9582,68760,100,51723,2328,40790,8117,73647,4075,45894,69071,34321,38731,33398,18271,46727,42149,72030,44812,24928,14213,11848,30243,46286,30555,56592,22112,59385,3622,69009,37879,856,26730,6348,49818,41013,50452,13294,19246,18404,2898,55106,44802,39113,15523,49223,33402,37690,8321,27198,56430,22520,43843,46355,37352,32825,40764,53599,6004,40503,41083,32668,10068,27919,57747,44660,11825,48142,10393,70564,4743,34905,28260,19883,23888,48490,33204,69559,20413,45104,55526,51856,13269,18214,29433,60500,26695,12744,44450,60198,52056,64994,70430,69405,6589,60270,25923,7239,43721,23522,26835,51007,899,47631,71590,60784,1719,40081,16767,32613,6867,7559,66691,32512,31395,62322,7184,42391,64106,24668,65568,4932,16511,15264,29415,17095,66800,2403,64193,38033,60674,56178,46379,32523,34177,8487,51558,29833,65329,61490,23353,5991,41032,65067,63764,15982,34667,7780,38569,9977,11405,34445,2063,9392,49886,47270,54939,45578,47937,22525,189,53133,17548,2629,70553,59803,23845,28162,7414,49737,44222,52600,41069,10124,70501,30457,19908,8106,36165,23914,57552,15936,8886,22390,1942,38836,21676,34400,21707,30598,38057,41436,36467,52414,64264,61059,26448,9777,53085,34216,61262,59311,47188,37925,41830,38029,69512,37947,31783,39917,18233,72169,39213,60993,5418,886,46892,66432,37354,42486,15426,29402,59241,32051,24619,65063,38487,23578,38008,34012,1729,55237,73491,50620,33669,40559,40643,19039,7352,63477,71630,8015,60109,7716,68869,13755,54051,64295,42905,33032,67027,67971,38693,65787,8155,70472,24092,23298,19110,50377,3336,8378,13344,13487,9322,70541,39740,59755,14548,33844,73581,14010,16140,5321,53856,70543,72524,60671,8023,8325,26408,43134,48939,35583,28346,7502,45012,9163,45555,20831,46784,47775,11364,61901,65643,46311,26277,12238,11863,24674,55981,38345,19219,27101,21566,45458,3337,35503,5505,56773,73239,3136,1681,23350,72884,71200,52381,58000,17057,63558,24174,50511,46517,41402,47167,13370,41167,35670,52719,18856,64497,4092,52795,44986,48355,19740,24226,3159,55043,22540,9108,35665,18276,28538,10228,23190,46477,43115,63917,509,4287,67228,828,55903,46619,71337,18246,63076,11036,17014,65659,26714,63770,8699,19889,52644,46592,72117,31125,11132,38686,46578,22917,43761,41334,8343,53174,28066,22889,2263,60852,4654,5307,576,36606,40769,72666,51635,48978,59510,19649,10529,3404,47043,42677,29757,18038,31705,7562,18721,67504,13200,6751,62261,955,53644,54435,66751,32874,48950,43465,62734,56380,50055,65859,62739,63718,63243,692,63606,56418,58526,20345,4249,10053,38712,10545,42034,30899,70826,55029,54821,9838,73255,58852,49279,40599,33297,7849,6562,71188,30561,20022,47185,22027,5854,7097,60943,51174,47810,5278,36106,62591,57647,35555,55149,69810,49063,6427,10704,52598,9312,38400,46935,26078,19087,70717,49665,63368,42565,38824,61236,44374,35818,39101,68747,31520,24304,65375,60873,28847,3726,5637,38522,70787,5715,4119,59005,36007,56299,35313,62259,42529,47855,6716,50639,24863,18510,34551,35690,10923,9798,62702,1963,34138,45832,19213,34986,2813,71543,44062,42535,32001,47779,29643,34191,10916,35429,20210,48408,22350,41725,49114,53151,3392,55941,16159,53294,33131,33142,69881,59041,25454,20489,73401,25661,12679,16800,36367,57456,53800,28993,50120,23721,38726,27678,70222,25398,55148,32145,2593,10888,32912,46,10728,31897,39185,69324,44551,30333,45743,12034,61455,20299,17982,3029,19748,54642,33527,49232,71911,50835,13984,271,451,68940,63664,65947,49474,11224,32053,40141,39691,66113,52048,44432,7768,24073,2462,50222,48000,60786,13818,3806,35236,63696,58344,38234,7918,41195,54574,11781,24274,57377,11371,15602,61209,22409,17143,17280,46186,36696,24336,10481,1524,28350,35716,25225,32632,63260,14672,36602,36550,13408,60925,29951,21365,15715,25984,25356,58257,8064,27252,6047,19922,58696,28171,3069,21334,13983,4389,4984,46841,44060,63033,64015,56535,71400,66584,38465,3455,69378,5272,70840,54270,49131,21123,72052,14702,35887,61139,19223,53732,58309,67031,25600,49621,27728,40450,34998,28007,18809,3855,36761,42076,12126,41004,8276,29067,57750,13176,9437,34819,9157,53137,1252,47425,66416,11006,31024,10023,19038,4428,71582,13239,5339,48104,32835,14970,26365,28872,44671,38009,32514,58099,68240,63875,70786,22992,26486,26008,36899,11689,37325,3489,55880,9693,47689,63543,24004,243,36395,48902,42347,907,2326,48593,12495,31673,56554,50630,16125,62765,53852,33379,40736,17325,22453,24255,57560,11389,1896,9305,32720,29801,65497,44116,56851,3501,6461,28402,15898,10623,20406,43912,13126,4783,21196,52325,17880,66569,52252,50788,68372,55294,38076,73243,39608,24842,73380,70231,49189,13742,2431,61379,57350,34570,11610,20585,177,65551,4515,62892,10975,16108,68191,4822,48053,59471,34936,62906,19949,2414,66311,13499,23547,62138,24287,51478,6122,57945,25735,50883,58595,44446,53844,43992,13053,27798,34568,61103,51157,24618,46929,3988,22385,23931,29025,2432,48603,62936,37662,58689,56270,44164,25564,15062,50172,832,41690,32791,40570,10043,17589,31351,46655,38385,64820,18188,36282,58240,29949,11310,17847,42959,51126,33845,12932,40364,48638,42894,73189,49435,56870,18361,43147,31768,65525,34771,16487,27732,302,65475,17822,50944,24428,44323,47145,37910,55080,71350,51502,19042,17757,25908,58680,65912,24326,33434,3941,16890,42147,45054,67638,45913,69691,244,63182,11676,7216,7564,49480,5396,66857,15732,24142,19870,41369,52562,30945,45057,72369,19386,11188,57234,26320,36393,45736,72572,28232,9806,49447,34991,16517,49577,66946,41344,25014,51067,54278,55578,72428,44788,14549,14718,6889,23414,39908,53758,71618,18642,24986,53398,88,47629,51954,10346,15589,55048,7758,8062,34536,57023,26092,65618,53608,62789,21392,55767,49757,20439,47114,71796,43862,62820,52067,10934,73285,44932,580,24642,217,50152,54973,14804,116,37884,61477,24216,56314,66601,34300,39214,30326,50747,68529,59844,42615,21007,29074,26297,27004,34218,58399,60996,2915,20918,20940,66136,63563,29721,67687,10696,31696,68791,20197,29592,34254,52092,7361,70876,17311,66287,70805,68921,25572,2473,54310,10422,73046,23494,27502,15016,24470,36774,17153,56254,7131,43426,46029,20813,40871,71942,57943,15498,26636,24990,10055,3460,22245,52616,3980,46939,67981,21028,51641,34968,58607,30084,8059,29476,21712,1061,17351,60476,24070,44311,57103,63847,67172,36925,9265,12110,23149,45989,64565,4030,31319,13692,34423,18921,43372,2972,69354,54492,66370,68424,42447,36627,13965,32556,8648,4636,24257,65920,25087,69140,2395,11262,22839,10812,69022,12064,38526,16797,2212,36078,28857,24827,65026,9732,17691,42877,65228,33594,41751,6347,37647,58930,53153,71079,38624,36576,46049,70864,33942,38452,19245,18364,16258,26361,72160,44789,33293,8405,16106,68334,54872,73417,13221,2774,43391,9076,41096,14350,66903,32705,34187,70945,48528,56341,11665,66531,47247,56219,34381,72182,73649,5483,66134,19554,42278,23386,39309,1883,34184,47137,24571,40470,37585,72132,36323,14872,8005,33071,66108,22938,14776,133,65002,72098,62494,46831,26923,52365,17760,43402,65173,22920,27274,22811,61038,66317,40105,12403,34909,25701,65390,29143,393,17960,36244,34599,24060,41758,9232,8615,44443,22433,31257,8700,23556,25817,57804,1650,40355,28106,12337,23124,29021,42217,73374,43730,18567,52209,38891,68835,34157,44894,26339,41498,6253,5105,27313,65758,10438,26680,73079,57932,25343,53772,43799,33310,30794,71335,38139,43566,64982,67739,41025,41674,68973,5823,62516,31808,59580,5794,67410,23698,29200,11653,12538,12022,6214,44284,31630,53274,47976,20650,71800,39688,73617,13786,48270,52258,47290,32424,34826,39367,25786,11706,40869,16290,12258,10337,21117,56263,33818,51888,32729,16733,39099,42159,209,70795,28149,70122,17191,43991,614,64171,48545,19186,36234,47955,33411,55009,66562,15269,69172,32870,67354,7296,28061,10405,15505,17323,22171,4124,47794,71390,60415,65942,53165,64827,71284,57860,12455,63031,22473,27786,35454,37536,25470,21459,1923,57858,2204,40460,54983,28006,35322,4749,25103,8870,5668,44140,42573,20319,55618,24972,12244,27335,23282,64449,27862,19503,45677,27584,19495,9168,63859,58262,2816,56485,72651,55482,31471,65625,43064,56240,26201,11045,40628,25522,58866,41694,71724,13497,72390,62859,66911,24349,62527,53244,57212,44388,64542,3851,1928,63185,10513,13170,71937,54220,28659,19058,5520,67672,17649,31650,14922,28147,21184,30630,31647,37188,1366,62928,24858,62331,1368,42298,18737,37649,35090,2486,36688,28855,69419,38231,47825,64569,12162,19522,10460,6238,57313,56062,7418,50586,63412,1540,4418,19664,26223,3431,22914,13548,60472,73482,3429,12871,55622,52444,23301,67266,42462,50789,40885,40107,56427,55508,27394,48435,42086,70839,5238,25662,20411,45828,41638,72633,55455,7041,60333,24796,44341,7684,68279,26659,41910,13549,32049,39413,25186,69795,19004,31261,22130,29974,71497,58598,60357,28920,46073,24556,138,71334,463,30903,51534,72841,22973,16347,22941,17022,68588,53922,64052,26984,63264,16773,29439,6929,73348,71040,15348,48526,46699,51096,53473,70389,69747,7294,67708,54782,71725,48708,13658,71906,67204,68725,64934,3540,59052,49119,67997,37394,59393,2455,62129,40154,48642,64428,31506,25067,50810,17361,25977,24861,37167,63043,52648,68367,69582,18610,26859,38162,22870,49548,51838,17092,38456,39670,61804,25399,30620,46460,2867,72439,33515,44344,58835,67880,5331,11944,1930,53602,65367,68955,65074,27799,73493,5323,26863,42921,57026,5265,32840,34351,35485,15308,18226,68743,8837,64616,15361,10617,33108,45494,20075,66635,10920,15448,16101,57616,19576,63003,11477,26475,31752,40094,64958,37609,40963,20376,20798,49387,51885,32360,43118,20618,37315,63536,27863,62151,15634,43583,16051,44412,6864,18336,62885,52959,37458,17526,15079,49509,68121,31095,12842,70694,10475,71864,58808,26370,16456,39257,41484,63591,60652,47151,10082,29454,6814,60951,22379,6547,64956,48029,65607,12859,56009,12710,15908,34645,1989,69631,16720,1583,41883,54657,3317,44195,16371,13117,65763,40079,3127,67527,66516,47380,38377,27295,21990,25537,19705,26342,44611,16292,56204,40937,46462,46594,15558,21716,26392,19665,56290,55278,60729,2274,30720,68430,35204,36866,69254,29463,40354,65824,38395,41835,73089,5561,40637,52102,9562,43542,26047,45944,18548,5086,54794,30242,64248,3539,39353,29230,59265,50331,10148,4406,28609,47219,26939,45293,54643,6642,18434,32966,71044,23385,5306,29293,2083,49702,51886,16136,26869,43356,48329,61859,19044,4262,28642,46898,29323,56196,27476,16075,33249,65494,45286,23622,24128,58156,59191,60506,46353,36126,32691,8078,23561,71642,65803,33340,67746,22110,19505,10187,59651,56886,46569,63426,27212,12047,32233,39766,63697,59163,24294,34137,17257,9496,38078,18184,23257,6749,45000,68616,53521,54964,18767,53300,46548,37173,62716,36372,44586,41635,25901,10359,26709,28051,16274,20156,40595,65089,19601,11952,50467,28881,68499,58019,8315,30761,46530,41800,67941,53380,31258,3128,59402,18654,69307,70776,72644,32878,48605,14348,14862,70777,51090,19742,49797,44805,6894,61537,21337,58807,7771,27833,20834,30853,2184,9044,15748,58375,40891,41379,33899,9846,7303,45371,57206,26797,56495,19812,61851,47322,63250,35635,8423,20907,72453,66102,21917,68461,4399,65414,41066,28671,33481,49171,47619,17075,16944,56400,57923,33164,32007,64279,23424,43798,65714,4916,59100,29411,4335,30677,28760,16916,38093,34005,40178,18931,50997,69902,62712,945,55225,8527,1906,35897,55752,36035,50884,11517,6644,60760,28251,48454,67752,58652,19146,13367,40212,50374,38932,32869,61682,1013,63440,31377,21563,68776,66070,17839,61930,11586,63942,68008,36725,43724,20048,62896,30557,56552,68730,48202,51229,61986,70698,40272,1712,30121,71537,6149,69341,65801,72577,23704,16687,42968,19933,39472,46046,40878,54367,6188,42788,54349,20559,51909,58666,37363,1969,51140,59952,14282,17264,22354,58347,53820,51745,72989,7904,47926,27864,65565,49912,29485,66834,65186,37442,26135,7364,30215,52309,40234,34563,49874,35590,22430,22841,18466,17894,28712,19550,6865,8882,17710,16104,63198,42245,69776,15520,17090,6006,10158,66905,24678,26109,42770,5689,9459,17810,4447,28566,41603,8631,70592,43403,23361,33420,57454,58247,19109,46292,47113,60193,49742,44775,3009,35174,7646,25329,61725,36538,17105,4221,69174,56979,42739,60823,68824,52278,32376,1345,48882,36482,62880,50770,9781,49452,41343,51330,58569,68055,35705,63320,7614,27235,59309,70711,54095,43493,40221,69890,63795,21889,39356,38793,32973,39752,34994,12029,34294,62970,61400,25475,47439,72613,60538,16515,21415,10177,43481,47644,34652,73327,28096,18518,10868,5884,58742,60064,3130,33573,1730,70873,21581,68007,19238,25347,26307,53328,68256,18891,10578,49451,64880,42210,68765,5923,3509,56014,63825,30891,73017,5992,13355,69820,9214,39292,33912,51262,18668,34512,21489,8568,51099,12485,63530,8691,23126,51390,71065,40967,46319,14972,37333,55525,59636,41385,55282,21531,66577,17250,7341,21386,9884,17796,21786,15008,56356,56120,28003,3342,8975,6832,31798,72433,54803,9147,2663,43622,69100,28505,58732,54547,49986,53206,3325,11826,41545,37544,31131,53317,62039,19535,58906,43584,56256,37118,53,24665,62072,57159,11556,53854,54874,39346,68037,2426,37056,57373,25566,9209,15899,18377,36169,12641,59696,69384,51380,30739,1496,2536,40951,67835,54741,14945,32838,51942,39428,44356,71837,70741,72172,29253,18303,2203,36091,56905,31214,12414,43838,19215,41822,24560,9983,22991,42025,783,9175,17395,47000,1220,32163,25327,38892,43046,47576,48635,69465,36714,1355,39411,62268,20112,54851,9725,10006,49663,8727,52969,61060,70160,35838,58067,32333,55265,73664,43331,12793,48184,57240,42536,45749,72894,54296,57367,33067,10693,13568,58727,25597,53834,70558,873,41821,26021,67373,1693,71052,21607,36904,54418,54514,12212,44928,15863,23381,12086,15790,10782,64499,28405,40169,22915,11204,45768,45720,61271,52673,53916,7852,20289,51993,37610,45355,35120,30394,33343,1888,22151,47892,13158,60511,18503,6953,3613,34996,58757,25338,4561,26453,32518,45545,66026,29288,7585,16211,34689,61261,10858,42107,38993,44710,28416,50773,10686,51565,325,6205,71840,2001,3218,8673,13987,3439,67929,1433,13774,8891,4275,19353,72845,9253,64278,57646,68890,15794,8869,12349,24539,71844,45132,15871,49195,8617,62874,10855,37719,14137,42482,51503,53636,72891,15358,36518,48487,35013,23784,27273,12259,3701,67011,59705,1027,64392,20515,30566,72852,12595,14131,69926,71766,10414,37569,23447,6879,46289,15423,2421,40989,21439,63681,4439,36264,28467,41939,16405,44937,10829,21163,11754,58923,46615,12790,20137,25002,2272,48750,36771,61931,11697,27082,21256,20480,73438,7092,55283,55998,54301,27032,64681,60525,69804,53123,32073,48028,71349,69328,45761,3498,2675,16612,927,66838,70251,59936,14511,9261,46015,17821,21169,61797,28654,65719,50965,62474,72994,4319,39373,31342,40455,48736,51897,65990,43122,5410,48629,40342,45050,29483,47881,23008,49460,33170,56372,27304,72590,17201,25081,52575,17908,33193,9332,65492,35411,6416,16090,43635,20174,36342,7381,19583,42711,39298,61087,2986,38803,68518,25862,5066,26193,67493,13719,40780,25100,52186,54880,38779,33088,27869,7151,2192,31620,57558,56542,40321,9295,11945,34173,28529,61239,66812,15488,59982,33462,46358,36158,40024,13061,12815,35068,47760,58253,42302,1994,20769,4236,43981,64297,72279,38716,44034,48222,43411,60725,37338,42523,8451,3390,38021,48832,72598,21613,48200,7548,24718,13267,49107,65587,59421,2107,29540,6957,27033,11744,50608,12305,62737,53119,46893,42604,7963,31766,66482,2,67627,38447,1565,49581,22431,51941,2996,73314,62976,4692,24165,1669,20446,56258,72072,805,13828,52363,10751,9608,54870,63150,54160,68161,47579,34165,14107,15214,56180,42902,46519,14729,61633,70289,71460,24009,23673,5825,24616,26436,67791,28804,28915,19792,34224,1181,62102,34954,17357,71644,14892,27111,48020,57332,52194,16992,60757,64653,36776,4231,3147,68968,37034,55236,16716,161,6267,9867,48706,63065,33783,21677,71012,69471,1609,62149,66612,54089,28937,66442,25596,49913,65914,66534,70452,22874,32598,17991,49198,18749,55546,54436,19158,20364,26432,16259,21213,16745,61696,58227,21955,64697,15700,13725,61583,14016,34119,18496,43501,43404,64025,30330,61609,56703,19479,61380,1186,72479,25958,70170,39587,59676,50764,23177,40511,12972,55551,11499,7049,50754,27497,2702,66644,1794,64529,48160,67955,26157,69533,16600,34966,73308,69933,55676,66963,62208,59682,56541,635,38636,24582,73484,37883,36536,15024,59093,72654,1319,10214,21619,57002,20935,50527,25990,27192,3083,44527,30623,32152,52778,60564,43546,69722,54201,4964,42023,29378,24908,59517,58790,60765,11830,10951,10272,32718,39258,48480,2478,10845,62993,17423,55591,40112,37296,65109,29914,40476,5850,37804,27363,64080,48558,58016,17542,62081,53947,28250,17338,27435,50591,24572,65585,4974,57766,59453,70667,65692,13050,42222,18373,4445,15013,10549,46478,31990,20787,69316,42133,73514,55226,56205,69989,6007,13086,46881,26645,9623,68699,68094,35111,45039,9574,40289,19468,6011,49728,44211,69817,2792,37343,11372,27246,65602,1934,15433,69969,14188,3095,62991,72822,55991,46021,40971,71055,63702,23111,12339,20941,7291,18966,51340,23886,64680,54501,62584,9509,14561,62274,51569,65694,37784,33511,17645,63190,24713,73275,66701,15551,5663,25204,18953,19413,19648,70357,36008,44172,26208,40535,40393,37370,29675,31481,15680,48150,69399,63233,6648,51999,10734,22615,4100,24080,71006,2651,19323,39084,65282,9683,30142,56085,44387,19547,12533,14788,71268,734,59342,9130,62243,43824,35688,29936,55863,52842,35976,24360,18552,15976,60898,22309,62381,59218,7411,40374,27664,16683,16587,13096,19863,20054,66947,67219,63538,59081,52682,33077,52586,61450,36302,15474,27927,68266,69537,68991,42088,67584,22066,29386,73209,31995,3820,53047,55655,27042,13524,36973,61831,52246,2778,31167,37888,72445,41834,20294,54879,17834,59889,53542,69613,52679,6807,50320,13458,68233,612,20284,4806,43523,22009,59062,68489,53272,53728,43648,14583,1148,62860,14597,57166,36273,40021,31075,14069,46067,53309,30552,17716,60953,65808,53755,13709,10750,4648,65435,36534,64734,30881,6762,9551,21949,14171,43148,59625,44135,5286,53830,16914,43422,70454,42978,31539,72911,3457,1625,45706,32320,484,30322,8165,57111,47390,9028,52996,40441,9270,8877,44015,53543,65342,38090,31016,28294,1023,36436,42854,5423,56655,60216,50069,51315,65009,63944,51852,40268,43710,2067,18100,26210,4646,4904,10798,70261,47628,68374,43109,5139,45763,70797,28645,47542,70952,18985,65008,44243,63798,42400,33133,12437,70265,67668,5624,12605,63283,69395,34684,27616,36642,18250,45409,64495,70721,41938,31807,72844,27849,34665,61747,41449,34848,41639,19625,19083,22143,15954,70536,71394,61468,32407,50441,9184,40848,39107,11882,38220,5606,53361,27523,30345,10921,20257,45379,6922,59511,41947,63550,67284,68599,26202,53928,56134,20418,49653,57169,33703,55258,41901,7619,31388,69594,28004,49727,58747,36693,56041,44946,53231,20716,56512,57660,37378,56652,66515,50560,42873,63975,64214,67820,23573,63483,5790,40241,7300,13669,58392,35948,8037,50683,32822,38520,51291,28313,24023,49327,14814,38828,73097,15483,44650,41400,7372,53750,46297,16062,66571,73136,26898,14515,40430,8598,17020,61571,24047,13894,19151,72950,7013,52851,14376,2822,35005,70209,41390,26568,18416,71385,48991,41489,13027,22766,68360,58529,58215,44622,58744,47299,39089,5419,52297,7385,47674,60377,39395,4158,46999,52172,61020,42067,55228,46176,37326,62774,3663,3579,62709,11701,64759,55291,57959,71366,14495,16212,49473,12639,62147,33490,65885,40339,69968,70139,29495,13398,112,8838,26623,46743,56925,63242,54917,70273,24647,10452,54225,55130,53387,47505,15044,16957,2043,40793,28050,22835,63831,51608,27176,10694,72198,59255,17477,36385,36574,35903,47729,67351,67870,42944,22376,41903,67834,65683,8318,69541,53720,47673,54588,5129,18121,6835,5487,12690,62289,53034,23654,25108,3165,64071,57717,5313,59698,29632,14876,2051,55301,28201,71032,70846,72539,18213,66067,42188,12823,5761,41029,2389,43652,23799,13209,61556,8140,47317,62817,64892,49459,63158,24864,49561,63013,38229,3896,51794,22713,61914,29027,40056,3105,69257,29064,42958,66967,53677,14381,2882,32813,41906,62485,18776,10278,46406,40286,28796,72957,66910,58191,38003,18740,47807,69990,43021,11940,67813,38031,43537,10387,29373,24573,72130,50871,29775,62435,42241,58613,2917,67569,52358,3822,67943,28392,2033,10565,67223,11397,58834,9680,52200,8271,50458,23020,59003,8667,24927,35369,5862,38485,13205,70208,69803,73439,20389,6955,47245,58313,65925,48264,31888,42943,43755,54635,33115,4043,33599,29119,2771,19586,24690,25630,63008,24348,20603,56484,53588,5096,5351,60809,33657,33333,32107,18371,57582,9280,47642,66193,47844,11298,20420,60913,7824,8866,38079,19832,32421,63863,36405,19961,25387,56619,57183,4911,39901,72641,37414,42800,72998,3281,41896,72420,45801,17043,5065,10638,62689,44070,1624,49963,49899,49678,2482,26388,17037,54658,46082,50638,65384,58761,70909,65460,22201,52402,55065,64201,65864,23770,8542,46605,33849,65070,8755,1817,52160,39207,56861,7219,9455,29736,46838,23330,2461,38830,66609,64384,40528,36475,21997,53396,59294,33856,31413,49951,2574,66866,63631,29086,60263,21145,42507,56899,50178,65575,26402,3215,50481,68703,65527,48359,55766,25198,37955,59825,59527,15515,34166,9970,36573,29035,6542,5852,15725,59809,36620,53872,19976,21186,5328,37281,48210,52867,37418,13930,6506,26535,48077,41828,24210,3735,55795,41918,5549,7,14853,29986,32443,10029,30039,7506,32960,45247,40417,53377,89,45676,69502,8531,59102,16317,28202,39621,55576,65210,57359,11967,21301,47471,46542,6013,28901,3535,32405,36430,58021,26719,2367,57262,25827,4421,72879,23099,64524,48568,58119,15157,63009,50926,7988,16144,1805,37575,4289,769,56931,16568,1317,50170,30463,12890,44429,15063,62634,61795,64023,8414,40453,22529,56214,55909,65592,15937,4633,42850,67328,26655,47370,64380,13157,444,61551,23335,24653,19377,68329,41521,38974,68365,58612,41108,32762,31215,61484,23193,27013,22029,40292,22572,39094,12357,71978,59846,59094,10304,71492,21153,14651,24800,67615,23057,21172,23232,33351,12519,18527,33459,63661,58387,25323,16391,19526,16169,18746,13934,57009,10667,23119,32792,35785,48678,17754,39847,67669,47403,54044,8415,17262,38818,59090,50203,69827,61726,58062,2711,23220,57244,15806,52130,3561,25695,30253,1335,21112,52573,65411,57058,68485,26355,47930,23706,26390,2313,31047,20419,59250,540,32968,24191,11927,25066,1436,52379,40734,66677,64122,38462,58516,44969,39992,60705,29771,11235,39199,8348,18454,34420,70237,3329,27078,11805,1562,13599,30400,34080,35154,48372,53911,3705,19126,72231,55967,42987,69111,34777,64218,13760,49053,5535,38348,64586,51113,59919,51552,21922,71168,17857,28517,19610,66849,11185,55688,48965,27272,41268,33258,57060,45028,51052,72712,65348,5629,59839,37811,54108,19774,49536,34830,2887,34920,14797,31359,2311,48542,50782,42542,33895,73386,30980,68403,53726,42961,70286,16810,31664,42822,12129,69971,69958,22364,39566,3542,4629,29195,30909,50209,47186,11942,45791,36827,71194,44085,26868,38639,35940,68722,72683,24597,26830,45813,3470,63966,23266,56121,67051,59729,29457,52706,12601,33176,25540,65114,23218,57392,53103,48051,64746,65860,40996,25456,66453,49165,19308,20215,18516,35428,47594,67878,54478,73416,51921,65556,18335,44095,7236,9555,55872,21788,66397,30549,45245,60228,30769,21742,29776,39710,59576,68412,64386,5647,54324,109,50201,17051,53921,53045,46649,15274,70453,21157,8883,55498,44343,11607,46287,16652,37944,31087,53451,57417,50370,53931,25815,25355,64309,18126,12115,38420,60897,19340,1340,4874,2014,60074,64200,15477,69451,7393,20361,43620,66949,63136,70898,16494,25262,34388,52540,26700,40013,60844,23634,46304,18423,5607,32976,9403,62317,73032,11876,34903,53204,36864,59770,13380,20297,1121,45038,42136,17892,28009,28839,18261,19638,46300,31164,40164,3347,12498,53695,73204,17947,37874,26006,45650,32119,39231,17456,38923,10017,63948,33714,6040,70791,31866,55451,14423,64077,70771,11496,3153,29903,35955,60901,2433,48111,55089,64969,16563,69211,48853,18174,5285,42353,50863,61647,36506,38111,64987,50960,2330,11495,22865,31071,23764,27285,46275,69837,54021,3659,58685,71551,5756,24855,53111,45467,62841,2743,54562,56319,28825,61257,28692,30315,37448,67514,47260,41812,66149,68410,73655,35172,3142,29575,16560,44143,44808,38921,42150,66281,23821,19460,50643,18330,41235,18228,60432,20886,19771,13277,29992,32549,37261,49710,40464,43483,44016,26704,18589,64421,64834,73047,63417,27554,72071,5614,46137,21362,67137,24518,32783,71628,40025,43301,18234,26276,59096,47009,19249,12492,38290,43272,64324,12191,8893,15002,5038,32565,65155,65062,19014,47410,62626,43126,31969,5442,50408,15388,66468,51979,27506,60260,45574,28406,26233,13359,59620,1112,73003,62101,53154,38146,70464,24614,66087,65727,28449,47950,72967,46837,9647,16071,3018,10971,69097,22434,42286,40051,69403,9234,35276,59939,12295,69770,6481,60655,1947,39983,788,40781,11408,25554,2418,23045,11889,37984,22963,28844,48967,35613,21578,34286,24714,41648,14980,42606,22789,18471,72250,4849,12141,28327,60776,435,41530,24501,48855,2093,8452,46638,63566,37268,29407,56920,3238,69092,42204,63239,68956,65782,38852,21333,19384,34359,48137,38590,49838,15886,4738,63683,8637,25152,15866,46181,29841,23576,47240,52442,15901,10597,4967,12810,31500,8780,55715,31810,68366,57693,6134,44571,28307,67623,4166,634,63788,33568,40851,66103,21736,13343,30384,6119,26354,28111,38305,40401,63262,8054,46057,44941,33962,55476,9762,40934,35179,14194,69478,21565,37083,13520,42831,11751,15550,70203,33062,51215,36444,25698,18186,11180,196,59080,8663,27594,49795,36910,54162,12914,70456,42362,18598,13505,32533,5142,4549,24384,9417,17196,18251,61743,14130,58285,19767,57559,59531,33496,40653,42336,59798,25105,17671,22617,43712,31877,8433,3881,70138,61402,52485,64435,27014,20329,73526,14138,4480,13402,5176,21139,58070,50908,48895,25830,68362,39104,41795,38715,59127,2123,8236,10341,37178,50086,49004,39108,1828,10863,42765,34733,56419,5072,13639,12590,26800,38397,22799,46941,2914,61689,21861,30633,6612,48890,41433,14529,23691,70145,68661,56490,66332,30337,65917,68263,61295,8511,36062,58287,43931,37206,42575,49587,69805,9825,33279,11369,31863,44063,46111,24664,21878,14277,21070,18036,72611,1019,44891,42634,56032,5821,34149,46219,35675,14912,20539,11272,48254,38321,49030,60840,30824,20458,45670,6325,59430,62815,15639,23289,36100,30124,12680,18624,31596,5388,33467,55516,41012,29899,33232,15746,63920,40438,39906,62930,60838,27203,16748,17398,58407,28293,55864,66459,57509,44251,53673,20209,2619,68562,54530,44912,30587,61899,1410,5438,44637,14086,68514,40896,69677,1901,43114,10736,46557,71624,16723,33896,29385,34076,54226,57498,3667,50966,59555,71811,26482,49404,251,13944,31117,42522,56798,17072,16056,1823,71997,66986,43261,7500,6673,59506,21264,27219,60105,70241,9782,71982,44457,50278,15868,23365,40935,22174,65729,44711,69593,20785,44694,40100,50762,12304,16626,16534,22363,46307,23703,26155,62358,33185,69204,12775,66041,21897,23035,46215,13173,3685,13913,68845,64704,61259,3207,57579,2861,63246,985,32331,70895,47443,55360,43248,43550,11905,5982,43746,10586,19078,56615,35285,34914,65289,16184,42304,17967,7501,4039,47111,39000,9065,19370,3997,53775,18991,70591,57263,24686,44451,32222,46563,5356,31150,56548,73443,59235,35215,38613,13867,19112,4879,50051,14634,57882,32821,21099,49356,40101,6799,22373,7463,25219,56029,58302,24114,67662,61799,12523,23840,34263,68809,43129,30922,39245,31756,10995,26080,37755,26258,65547,39786,24443,43853,57514,47595,17232,33702,22303,70207,68220,5556,59213,45189,62889,29028,42872,19707,20930,19477,36626,19904,15727,16286,21978,11675,42555,69046,70784,28151,32290,52797,54548,41955,51866,62631,50375,58267,50928,53493,9072,42566,29985,58301,49867,17874,58170,2157,30855,29088,41552,59835,71535,61110,28001,7645,50532,60800,72057,26487,47055,23540,53023,47882,33741,41682,44333,19159,23543,28380,44795,50569,49573,4988,24462,48430,32826,50514,40966,67432,24277,22562,3567,47789,20878,61517,6023,5269,71266,60819,37565,49687,36674,67135,11789,32952,43405,43373,20482,50678,9085,38719,2400,5898,63184,15755,32299,17708,37939,1939,64172,63588,54192,26656,48571,56450,32388,56941,18728,45850,2876,41377,16973,65358,261,11791,10948,37009,7088,10307,60746,47303,31733,56614,36122,61399,37562,10375,46661,22469,26526,21135,62641,34766,72467,13636,10840,31340,41087,43469,6918,41946,36893,63104,53017,5344,16607,50858,53202,3235,23713,36296,29388,61763,66585,64531,24146,26956,65292,23631,63630,11189,43634,34097,47525,49204,53381,37599,39813,28598,41647,72728,9406,45403,27553,43125,71698,70041,73660,71209,39443,41277,12804,32179,42705,52449,6689,1887,46028,28754,21057,62359,67961,73413,3585,70510,72663,60029,35419,57362,44316,17987,29609,52938,28112,72118,11474,59591,23976,45588,51160,62194,31681,62632,33042,10663,55069,23683,34894,68418,17674,19483,41460,30257,21431,21985,6158,61783,48334,40492,18596,40279,71030,16988,30044,69406,21151,61373,6201,28377,57018,58937,30893,16606,10637,29249,40688,21501,41911,70414,45723,55152,23230,42074,30662,2632,33060,70552,5217,34413,60352,19449,32636,1151,55460,53932,62929,5122,62923,46865,38888,33911,13525,49568,59308,55769,50117,7930,48417,17919,37661,61346,4577,11054,68446,48151,1139,72917,6021,8293,60641,49311,22495,56149,61229,70059,68295,23452,24182,5173,59891,29695,20571,40429,64768,2467,6718,59820,72318,60211,49664,9325,5613,67629,22101,62275,59258,19383,48044,60102,13757,18674,2587,32550,53518,51705,11386,6827,14942,51520,8373,15405,32301,19258,53988,41250,49594,70575,2929,46696,27256,19864,73608,29057,4859,2044,72976,37940,33860,70,72325,20822,5996,64766,30290,17942,14538,3966,760,14458,1853,25681,64237,69757,1725,48380,18357,5218,29153,6536,23602,6417,60662,42481,38386,32033,49593,73628,28679,19821,66042,26562,44155,65450,68563,61217,61387,22375,66830,71210,33810,14474,23615,7719,65304,69450,20576,50935,51870,62822,1307,3812,55471,48457,33087,72875,28843,15753,42553,46401,63500,8938,53609,60122,52429,15904,4760,21212,29875,64773,39878,32113,40469,25149,45644,14218,52163,58989,71913,48265,66452,61138,58038,13509,35049,66578,20120,67276,54604,36021,53838,70967,14145,71889,70637,10259,63846,57331,24043,29060,73045,52076,72865,47920,46105,53261,1881,49616,62554,56140,62736,40629,36257,17332,5023,66394,8146,2812,44603,66226,18489,43825,11856,22519,31886,36024,10772,31981,31731,64804,53070,63635,35185,42626,10056,1299,49173,19037,41346,30631,32109,59087,22165,42388,40824,66175,61923,63115,53369,45146,50025,60430,516,13790,24359,61620,2931,20723,41705,37277,71520,38126,3884,36022,72932,44232,71412,32255,15920,42851,70578,68761,41515,19978,64439,10757,23312,40281,68759,23584,20456,16763,39841,41365,53408,10291,73207,32508,14987,53901,39654,60391,20757,72667,55187,28297,25992,70284,38853,72509,66306,72743,20443,67592,40620,1448,53283,47307,17795,16001,72930,57374,27239,573,26919,6974,4286,63754,47323,60976,46022,14840,2894,61115,45101,67484,17326,46241,58125,36406,20777,8807,48779,72772,10420,8588,29876,32050,1614,21118,70136,51820,40856,3385,58096,66517,61012,21659,44929,29931,2530,62663,17914,65276,19316,2388,8671,66368,48963,18637,68140,37994,37113,5402,66745,1832,21078,38390,57911,44424,21663,6702,70820,59627,11570,59860,45487,67819,64073,65951,5250,35463,63253,8188,49574,6306,53941,35488,29969,46964,12567,58100,1709,33196,43339,6874,45142,55956,52052,71491,25949,57326,53601,73025,57522,4084,44363,26758,53199,21628,49754,13297,20220,50461,19306,39567,66563,49510,59525,28545,45843,49883,34409,14648,35148,30586,69542,7487,13413,22863,38772,40762,66068,60607,9,64390,36941,26501,14466,41553,10264,8607,42694,31537,67836,2137,48982,38975,10922,12493,16482,37751,54421,40797,64373,70612,70148,53779,57508,57246,1459,46273,64236,68837,51467,54853,12139,5997,54837,17032,18477,47995,12360,12593,16566,28666,26618,61534,14219,22648,29599,37541,14026,6809,29735,36848,26771,4491,11693,19975,16551,41864,53187,3414,17364,5861,35145,186,44581,45772,51457,17058,41856,13631,35900,37016,8347,14670,32396,65504,22065,34697,57599,63786,67106,66952,71940,15355,13052,72001,34635,13036,45868,44379,61220,23789,15280,16161,8335,36863,22724,33017,15603,10522,54885,42010,23025,50576,35279,50986,2760,23182,19032,55093,11991,46903,44098,9893,62783,69892,1604,71984,6255,33202,53089,2817,38988,22641,21530,4938,2865,51449,64395,43183,5603,43035,56562,28269,22705,10451,70781,18978,55813,22282,63413,46183,61888,27702,11875,14760,2952,14820,73244,73510,5392,54308,72324,34249,59370,40664,67012,38265,19751,52529,30613,52854,69510,43904,51556,36111,3544,72087,44493,37120,60666,9819,10289,63759,47987,50427,38651,62937,38658,9228,42772,66024,53491,54449,10154,5595,18391,64251,40768,28043,71708,68340,58126,44402,62775,47808,32535,32773,14907,30091,71828,7006,49449,2838,3603,44480,39627,24074,65377,30435,63075,42230,21555,16814,9622,65582,15447,65474,56831,45661,58339,65967,9596,56297,3880,43806,4277,30434,59626,4876,31968,46248,41007,20640,71859,28431,25635,57439,58813,30938,1689,3087,66643,10843,56896,4878,17575,57170,65873,69462,14264,24899,5113,19683,2098,46459,49983,14413,41501,21430,54439,34118,30976,71689,17747,55484,6243,1363,64323,27173,71339,27623,60054,36284,15568,23501,10589,66184,11135,7580,61090,18017,15072,10442,16375,50371,52053,31482,66354,17431,8299,26596,15266,41870,70710,33920,8513,21561,46469,6647,8207,61174,65368,58525,57312,59923,34460,10695,51018,18028,26033,32338,18866,64974,23730,65764,60866,50394,34085,60362,61307,22010,48228,19923,29514,11493,34200,53925,17289,41075,20780,64053,30964,44001,54283,14181,38847,21611,4200,44081,22723,4334,21270,11268,20836,36938,3123,29998,1386,59880,12176,44134,26541,69637,43421,55432,26292,62348,56269,51032,62504,40422,23663,30157,23506,49250,43155,40109,41590,19835,52152,42098,2271,73477,46572,31080,13165,57571,40524,44472,43956,68998,5832,40273,43308,7880,30040,30499,17234,53298,4070,27669,52735,1678,20260,40614,48448,22353,54539,58194,60001,55438,13482,17339,6914,14655,59161,600,42437,17734,30211,28045,68427,50155,28978,41219,8867,49584,41420,44525,37377,58875,39854,51867,43158,18846,9662,69531,65745,26677,36054,31884,29965,25860,3490,36095,7538,27001,68278,62662,17660,39455,24542,53171,197,4201,34627,21023,44407,33999,31221,20693,66170,27806,8722,72242,26469,22072,8846,29474,72696,49281,21345,20277,43491,15875,60735,12836,50142,48395,72919,48794,28270,64745,53246,68163,38000,7182,10932,63326,2017,73099,26791,60099,48727,6061,44578,69182,63166,64862,65829,39751,28621,22785,24042,41155,51110,56316,15190,72275,1728,18677,18177,56856,51600,10891,66135,9597,53051,68914,55473,49970,4233,34748,61553,9395,18733,28519,23680,14829,1600,33146,12562,48198,61542,21989,16752,3183,15653,61679,27337,8623,29053,28762,17896,68308,68237,10958,58095,7369,43807,6836,67277,26843,11555,45405,37429,57884,53130,14700,34455,56090,1439,7258,22335,61254,43455,9054,32241,43692,31453,53971,8515,24910,16016,3670,14211,54576,61467,12978,6805,11655,1490,4903,8991,5465,30410,45823,46755,6163,61374,13833,4677,23917,48162,27532,22573,19007,18033,6322,62786,37319,6378,13629,29445,36584,1407,3690,70817,71801,48204,37321,35011,9250,13471,54361,36364,38806,64872,22085,23781,44885,24508,14386,45908,25210,15406,20148,71152,57198,57982,20606,70002,16335,21521,4051,26918,53622,54660,18209,3766,30607,470,65075,6161,59330,54696,9883,72081,50905,21093,15820,4008,21440,59963,69964,52192,59249,73612,71162,72726,31084,36751,9362,10742,63093,51591,12854,59628,50615,42092,15580,30265,36865,8472,2019,43557,49271,19463,3692,9661,43262,24817,10464,32696,58327,65275,37852,27907,47315,47479,12909,30200,55101,10587,60667,57290,6901,70597,48170,49839,41952,41201,49683,20333,13738,60751,63689,64810,71003,70769,5559,22158,22145,42473,12936,9277,33122,958,16412,52114,8682,5494,59331,46051,58219,39660,72914,58464,42808,28663,52686,62744,53215,5596,23890,58997,22111,35899,45932,73105,42930,41284,33691,5466,56034,43447,27245,50625,34016,31243,71324,25298,48195,20122,51839,51618,63459,25115,63223,72987,17667,10788,16705,9121,24015,35861,40893,19239,40995,18968,50340,48911,27745,6976,6909,17281,43436,36964,14657,60797,36242,66460,17308,1674,46141,12906,10334,52486,26668,30884,71029,42069,37697,3788,64619,60078,39615,43548,40132,68649,20800,60772,14740,52412,71263,49798,55277,54128,16855,61785,30397,72882,7492,36527,62179,4618,25859,61789,64160,58498,44328,5847,42752,32617,66417,54948,73450,57691,47634,50192,69522,4950,673,6072,39969,14836,4117,45135,68311,14201,70748,56683,23508,60387,65263,51537,59110,5171,73624,62998,40449,32035,18193,27874,18625,37703,61102,41318,48207,51845,69854,467,57799,55527,36856,53338,64919,45834,11338,4767,73535,71989,34052,67609,73351,23217,60480,2144,29837,53995,16547,6539,59810,38953,44580,59534,37157,27482,6781,52396,55470,70665,13635,66418,51532,73001,39055,21687,4155,68757,13467,3793,25928,23900,7899,22267,40304,30401,68397,23935,27165,7053,622,17846,17211,59912,67224,69900,13780,30754,21465,17428,18781,32544,51427,52372,66137,46644,23467,11031,28500,48251,57807,44905,16418,37232,50955,64176,64314,59219,63677,70303,65606,12951,8220,22460,10600,71820,64256,57378,38171,67438,68425,33803,41482,47259,9772,64031,1179,479,56327,37060,58401,17603,27123,23725,29409,68171,28684,33323,44467,62010,25450,10515,2584,61840,71900,25907,7225,52146,38964,44400,1359,27834,46733,65637,38263,2638,22682,45468,46474,28571,19702,49750,15094,39970,24458,9252,52618,29981,61737,31786,64358,15152,16804,62831,30468,34338,52624,42449,41327,6174,23548,2612,4931,47022,64738,34212,31725,28865,4464,70463,15484,31827,14072,62792,35749,37704,72782,66548,51056,62455,69260,69442,25184,40098,63541,11051,71164,29676,59107,33369,69168,20370,54063,67776,11803,62660,34422,33601,69181,26455,70917,45797,58292,32176,62870,57989,54076,45395,34147,40016,1696,45880,63669,36562,35668,20891,20840,73232,42979,48056,65176,14778,17010,36611,51450,45268,45382,55070,67676,51116,22242,19430,42279,30841,58258,36000,35986,48826,83,51716,51494,54767,48718,8154,50007,13037,65314,47170,41965,8995,1680,53567,9484,50958,15873,66248,9409,42906,15638,66522,10096,33827,6678,62345,28413,10848,43199,54274,19802,66335,67162,70336,65177,52665,12447,17856,55380,31276,40857,73423,42888,3679,39267,17239,11908,21342,66956,2955,55727,63802,7711,65118,41706,12500,36063,52802,37528,20685,43058,39732,72581,65380,22825,35495,57481,42270,8669,61222,8903,32446,57375,31838,24841,291,15784,11502,8912,15617,6368,41605,1207,57563,6708,72737,29127,2907,2246,57611,57027,61535,10517,65959,30764,67635,6764,34397,11097,62127,69215,27931,35399,30745,42668,54179,49276,64757,27377,20130,32368,60933,59220,71975,69536,70218,18557,17864,60683,36955,40883,57069,12872,32438,55641,23752,58278,27035,39926,10576,7098,30952,13610,73412,58770,23004,36794,64382,51623,45441,70070,68962,12580,20113,62188,17038,27088,48294,71059,32628,41490,69586,52236,61255,8601,47131,73203,62022,3934,211,55670,19444,21741,43486,58941,64999,34038,23754,25587,59448,6933,38821,32778,67445,1839,32375,61880,70364,28285,70736,5460,65627,20927,26765,72143,68378,56531,13101,22439,29614,17957,26075,775,65072,14801,71991,56447,10189,57950,33480,34816,47589,6424,10726,41068,34208,25890,50846,52922,64922,72604,57097,10012,40835,29574,56383,18542,30757,56876,8709,16939,58531,1603,4632,52690,12375,67095,11719,68381,11971,6334,40753,69707,8577,11,22869,25981,49630,26745,24570,63183,72854,17409,52433,47991,57967,71073,24313,39483,806,23542,27832,14810,19166,30149,954,49270,34303,46235,71468,15891,62535,40423,8232,26107,62862,41438,62940,34709,47979,21891,24038,54819,59579,28706,11793,31541,41850,13432,36359,59954,51881,19045,7554,49080,25218,30949,18060,29777,27812,42607,70275,6071,28956,32747,61098,52448,857,57470,5731,54125,37220,64311,35879,46206,2709,36867,5093,50049,1554,4982,37752,43119,30225,45896,71226,52058,38489,58398,71523,19758,345,67953,44291,57276,66772,60062,14165,42530,59989,30880,73513,57014,56603,64600,46774,51083,46279,4810,58052,20076,61837,68820,5808,6209,47989,66929,62070,64426,24826,71387,27725,71199,1380,60842,63408,24942,46864,30001,8320,27182,1040,7410,25546,13861,64637,65078,15776,73405,20751,26884,71286,61384,24233,2082,38283,9117,70806,33564,51772,52466,4151,59456,4220,65724,3835,36255,33612,39206,32704,57749,32175,60702,70562,8859,39319,39172,8589,38745,35225,37244,2571,21353,47982,28342,47786,36125,4127,44607,30986,15146,21574,64350,53185,27652,69312,7273,39138,34734,9064,23049,3862,2821,63044,37845,31751,38902,28029,44565,55273,33076,45114,14014,9804,54552,70123,1820,41998,10506,64034,35734,21502,35757,19520,11003,64312,11089,49817,33253,34229,36854,23089,68610,23915,71380,5686,46806,200,71999,52773,9288,21992,23708,46334,34404,28352,27878,38605,59858,18219,56926,58653,10350,4516,9112,21868,47179,41240,17693,31030,5655,52528,31367,67471,18748,48804,9653,72518,53081,19776,66637,35648,28403,30697,67448,32153,66338,56766,52594,30556,34510,43574,29834,3003,69829,48303,72031,41561,25259,1653,26604,15695,11705,16588,69553,30692,47567,63753,57809,31602,66490,34112,54712,4467,22013,29389,55511,7227,26721,67667,44950,568,63983,10106,66869,44416,69420,70662,30,19957,36116,43484,7579,51737,73658,66111,40704,62701,62115,25441,62853,52181,42057,45415,7987,34323,65809,18150,70640,31199,46571,23171,70780,41539,62979,72419,219,58276,24775,66098,66430,34513,64980,25034,42404,28064,3362,4036,19865,17171,53091,10097,30864,49253,63865,22640,58979,56557,16987,18362,54995,24046,32980,30007,58496,14602,58333,46230,6451,45369,31222,11845,6966,45210,69611,73651,37177,50857,68868,48688,35220,28028,44718,71237,31931,62038,9652,17798,29419,64021,57182,10474,25966,37889,10602,45297,248,36061,27992,56627,48047,45408,9687,23139,40416,20568,4830,72677,30505,70548,28922,41700,31934,41689,44264,73483,38915,8726,45952,48658,59015,24902,5617,23328,56194,41994,2641,55090,1115,55510,40102,10926,34322,57061,35521,4457,29868,26449,62673,28620,63474,35519,6314,8885,49314,34673,29941,23107,5412,42830,60141,8139,73343,24112,52116,29066,35836,33358,3021,43832,18693,68147,57021,71762,55166,57299,51436,57862,68800,19412,53265,47097,19137,37748,32060,9975,37318,16841,45837,47284,41572,41223,44714,36702,29866,20635,68846,46966,21948,25997,69439,53734,44951,3921,7099,27414,22003,37428,40758,31153,65693,72183,45657,55548,30958,51860,33760,59431,50138,42177,21284,24601,71405,73495,49277,37601,26591,50387,871,2494,40618,54934,5332,22100,69982,23575,47039,39166,35989,36766,5296,296,11436,64591,57413,22616,29922,22236,18149,39622,68924,48756,45819,3545,40881,45442,61127,61787,42746,41999,45534,24449,9720,50915,2302,69592,14408,34029,56850,11285,43223,52926,36222,67840,30227,33274,7395,71881,5201,61809,52907,26144,7218,64758,58129,63555,64250,24178,17388,11293,128,23880,71359,67478,29455,10111,44602,40063,66717,45967,41950,18081,10211,50925,68408,57494,18241,24086,42257,68190,10320,7295,54606,46718,35834,43522,37231,72671,38367,68080,10998,36656,66933,11464,71685,57777,55341,53469,5040,72698,8794,20378,44695,52018,17702,60723,30842,17833,69621,23422,61332,49698,12303,51352,16203,17937,47983,726,72863,8241,1053,44746,23709,33697,72366,63341,22994,53869,14577,11815,61111,47909,2545,15375,10488,14770,69116,6980,19099,64307,66352,35466,13394,41513,48042,38502,8077,44216,70887,47741,43874,5249,7334,22197,44428,53104,71457,1379,42500,15378,28837,60329,53209,16611,52862,11410,49172,70356,12396,29321,15813,61390,70353,12856,10197,39153,67926,66697,68570,23286,982,51689,66761,66846,20752,42099,68978,65657,20307,11611,73200,17915,34702,23827,34161,54779,64921,7240,39234,33184,45292,72253,34457,19994,48844,20182,25913,48947,41188,42039,8781,62964,51616,24393,50972,58408,57561,37986,55584,27883,21140,46628,41123,36631,58353,51276,62521,67780,47839,70189,12685,50940,56233,60836,39385,4086,11349,3311,46308,51575,72700,52282,50702,51882,54700,29898,30888,39599,17231,40468,50131,37534,48271,10887,43836,323,41446,34700,39717,39064,56177,71856,28558,46961,68129,12661,58174,15400,3397,26407,903,60215,7542,35038,46131,33775,45033,17884,29990,50970,2088,7128,9283,35472,56616,71760,33883,667,51594,32090,29294,70863,2607,26738,68632,31914,38769,19069,60595,4385,69272,40692,20161,66486,15890,41804,35684,71313,59773,55570,50717,35862,45820,8342,30523,63731,63302,42266,15234,29724,58907,36544,31064,46375,18257,44196,71952,15562,6086,50668,44350,10841,47077,13847,22215,22330,44444,45187,62603,69294,2979,46031,4912,2127,59505,13118,36238,34072,27607,58894,29759,32913,68445,44909,16913,43088,42815,40305,59237,52413,11480,62363,39093,47645,36798,14310,69417,49775,31607,12125,34621,34533,29615,42693,27025,44983,5524,39808,12845,14182,65279,72173,61216,62007,37686,67262,44589,5377,14645,16334,70830,17813,23169,27746,61608,21847,42771,31941,47463,1822,27364,15916,13163,14011,24938,73161,57251,33289,25073,16087,6499,56955,8746,32551,10336,18353,22359,59520,60271,59341,30837,39402,6577,60148,31358,68707,56093,29238,68744,42684,15989,49696,46210,59291,44764,64364,53225,56129,64057,36613,22015,41777,318,48646,39700,72441,72090,27204,55243,22446,13188,45675,61214,42485,54886,18814,7682,11126,176,56567,3094,68827,56867,13724,9432,57309,64131,39321,38294,28305,66052,60573,47843,44115,4197,61520,60238,71845,30093,39374,54126,51610,4863,4685,8094,38764,35202,37421,16143,1258,22704,30020,26872,48277,19462,43868,925,63524,1032,224,33409,72929,11382,310,61597,16188,45314,43745,13195,11359,68506,44666,17529,53694,21838,23060,36694,67173,61554,25311,63063,8444,21167,35822,71091,47264,13462,7328,51014,44757,68335,34220,30524,33870,17911,17587,19420,29950,27417,27485,65815,11044,37973,29689,53994,72789,70875,51628,46948,36796,6455,22706,51593,4838,10115,65048,49013,30894,2005,42112,37089,32023,4669,46928,22928,45160,52975,60089,49233,51128,13412,65278,12736,40220,31831,2885,48771,52991,36784,49208,42856,47869,31352,51583,46119,22316,13223,723,33428,32981,39086,20373,6457,48360,38187,4028,50446,47062,12095,41779,25264,5304,4755,14678,7701,27439,7213,71063,60626,64457,51526,28152,65407,12935,17170,44552,59328,54871,58942,3013,6081,19072,37372,19349,68409,16162,24411,33727,51574,56634,21369,20262,6482,66536,46973,65994,47496,67729,2658,29812,46315,66819,28393,63636,59434,68078,18138,19203,68098,25402,65484,49923,18622,35936,59188,40431,60939,16484,55630,17094,22819,28724,29387,3913,20794,16077,18130,38951,3375,51629,16267,40672,25796,31809,12897,46438,71638,46365,29729,20698,7079,31194,68474,48036,19251,8370,35280,29069,26165,55969,65591,37774,57496,763,52497,38513,54042,19295,53450,31385,67547,29535,19209,38947,66143,38874,33927,70962,52835,2716,55098,37168,29809,33715,71041,60672,71272,66448,70470,65267,67487,64203,53218,26525,60004,32425,2179,5639,47075,21455,57349,21525,1559,30521,41693,30420,30760,70416,57171,33468,35775,50401,63259,9107,44313,50815,32122,6697,31684,40122,24029,11440,15109,41137,69481,10612,6239,50492,67920,52517,25354,67750,16251,47253,36859,51525,71971,59603,42444,36343,63913,14427,39486,43508,54047,55549,20199,56758,26958,26149,65889,1140,47502,27865,62645,25676,63299,62945,38148,16055,26953,15893,1423,25227,53643,5557,62727,53955,44376,56620,10159,6362,39874,55520,44773,52281,19253,69464,55229,56594,8633,24849,8638,53804,628,25781,13220,31259,59693,41533,24793,34985,51038,59984,4512,36307,54264,11316,64530,56089,50397,50961,50856,70893,72837,37823,41970,11038,55485,49150,54218,70761,74,57283,57079,1531,4662,56809,25158,1890,66124,6986,16662,24699,31722,44042,31254,57307,12365,27751,63308,52037,6125,69698,69956,62614,51894,38062,61092,1511,45525,62990,8868,135,21497,37841,61334,6728,22287,24408,10003,53132,12564,29714,23346,18933,21983,64389,13196,23879,64545,26360,51012,12994,54698,17561,52538,23419,6412,1133,23280,708,65667,59975,37264,17844,11430,41156,70695,56989,21872,7339,50912,10433,17984,24955,54350,56492,43428,61144,45846,20067,32189,34795,754,8396,27096,67761,49294,34115,33089,53327,45902,3606,44384,63378,10310,34938,57626,46565,227,45955,36666,8469,38506,43456,44248,64638,53552,70570,15208,14187,67688,34087,5620,22886,53064,54988,47149,5404,73,30965,22466,13701,4178,40814,6860,15805,33000,54200,49879,23086,50621,39083,66147,50195,21994,29232,58947,42811,35642,31251,5748,11681,29037,40910,3359,37109,28990,37696,48422,9439,44616,39499,18711,39415,6792,37218,46426,48488,62445,52674,52440,21173,31189,23329,61361,44920,44090,58999,12430,73106,24954,38235,44533,13974,34741,33153,37660,3635,62579,33611,67723,58471,24787,71852,67804,61585,13646,7698,26834,19892,57135,34447,42180,5901,65302,50263,36793,45319,38648,50480,18042,72873,45800,59492,57016,57811,11312,48473,20958,65362,61929,20160,38744,38720,31608,54405,14493,7611,5008,12145,44558,36332,12689,43595,70939,18900,4475,9304,96,16922,54577,69278,27258,21658,36422,50299,8857,65580,13857,34992,56972,8310,45523,63466,63397,44598,68941,38338,10142,18207,47071,25584,47095,72291,5917,54079,57556,19488,46636,16695,29649,41166,62092,58931,72678,50580,55929,40432,389,55154,48656,47094,21161,39812,22051,14877,67542,43962,58279,71273,70306,4191,29984,59386,47956,16400,19143,65361,68629,58980,70779,35804,34783,8509,1685,26362,64266,59426,15239,696,34260,64939,65600,27925,55917,35869,7772,67407,25050,25342,40592,67557,14754,12270,15922,38175,42767,60127,41437,23782,37989,39006,45026,1041,12576,26768,52295,3233,21291,39158,28388,65150,52903,50669,39270,65850,57775,56131,25320,20867,8806,71515,32911,57381,30368,10391,20159,28682,31605,32931,41447,7262,25696,69372,69201,39681,60471,40231,14923,37731,29500,13042,14260,54503,34257,631,61333,58128,10425,37191,2255,5206,31378,23531,9099,31598,59933,22921,1547,61975,64506,1512,438,33833,1909,60354,2191,40551,65708,24966,1017,18443,54295,3198,65341,43461,36113,31557,32885,70391,40210,28916,14121,49455,56123,7765,60932,22141,34233,66872,29873,42134,49534,63329,1546,40149,69573,72060,37886,30058,53222,54999,41658,6609,6752,10526,13989,71547,26160,15518,36068,11739,8875,30762,28890,58497,49662,45310,21029,56013,22942,21492,8832,42348,50785,41070,23132,22097,6838,73143,5953,73638,57666,41728,12272,3323,73596,46140,37861,25195,5212,57425,55737,28119,31204,27801,21612,72780,50921,26240,8874,30254,41913,53078,56975,37675,26780,7667,35102,56686,45527,10524,16898,28556,55664,42519,61136,14022,20788,42540,29466,34701,63352,25122,3860,59193,46553,46343,63463,70542,41427,27031,34911,20841,20340,6256,23667,32214,53082,58558,6168,24612,35751,56838,61046,12004,26517,68337,58793,34379,53703,31091,56499,53236,30391,71462,30049,44728,21815,19172,40308,50432,23672,26766,72499,21714,28686,30289,48327,28967,33503,31429,70398,34144,19770,37954,51767,69783,60124,32262,24965,61676,16990,54472,14407,70860,59312,37035,41560,17520,5264,32507,52675,32452,39924,48709,12142,59899,9531,47091,52569,9100,38016,52109,72448,66702,27868,71686,63787,55793,4366,51463,31704,23315,29932,18742,52198,48517,25533,62566,20592,52107,37096,36373,55336,39862,47379,48129,26005,26740,65479,35146,36352,54648,43976,13226,28358,60213,44478,13039,25213,29268,1637,72248,22008,17621,63668,50449,40724,19640,68193,63706,52210,35906,17253,15113,70813,16593,47261,36883,72313,604,26748,44723,18777,2363,12227,10631,10335,44470,44241,40381,65842,22807,11146,32342,45378,50989,34478,17506,27968,27958,42698,24751,38219,23051,12450,72578,52695,35389,9458,36601,47998,50391,73154,9993,37799,10914,7282,37625,15699,35064,10874,40175,58820,5797,24354,56241,13567,65541,43146,70614,49901,23823,41278,33840,40408,66479,15161,24156,28630,28194,31442,43152,13328,36530,4580,72309,31665,44261,67968,54818,68458,46013,63480,19416,66861,10543,40757,8761,48847,31577,39927,68226,14019,40358,31101,30135,70823,8778,69800,33602,1586,70683,1117,67691,22225,56737,41146,10172,39211,71773,11973,64753,27276,70861,66187,58574,73088,45705,31878,59868,33218,10831,16760,1401,16189,45707,71734,39015,969,66799,50906,62334,15145,43606,8718,26337,13928,48567,8954,59965,14273,33729,16276,35325,65867,45632,37252,9860,28310,10867,50261,35672,69811,34721,47782,31118,70462,63796,5016,16979,57174,64141,36485,37393,39931,61281,35840,56978,20347,29177,71532,56118,32534,4256,66063,41471,7657,34659,10521,38242,27131,42855,45836,42581,20372,68985,5914,51119,1716,58130,54083,63176,70191,32575,33404,33858,7747,10745,348,5652,6160,31771,6191,50748,69815,73488,67578,44825,68025,36214,17607,41820,27084,46415,21911,71500,362,6670,32069,71010,44238,44542,72605,41562,58625,43028,21248,2557,24838,21920,25840,19364,66867,39316,34470,51986,14641,42365,71330,61043,52468,12075,54434,3694,37038,43415,45393,24498,9995,69447,22388,43179,44915,39453,46532,8840,30924,21236,33959,35347,3209,52336,50666,64792,55468,61435,44012,13360,16521,46993,49979,22960,31414,9299,53189,42747,66756,57669,15923,60103,60386,63021,47687,37410,55136,19996,16465,20695,63581,44029,43243,45987,14354,7567,46197,37985,32919,70050,182,40203,58479,311,26994,34922,42040,37323,65321,1754,25852,47984,7736,54480,548,5168,70365,30748,12953,56429,37384,59278,69712,54457,26763,31404,24187,1758,63099,18879,50496,44097,18531,42212,1177,11884,31248,9951,14871,22199,66179,33465,17063,37612,63828,25663,39631,36935,61541,13349,41778,65021,61885,39442,4681,29299,35820,54247,960,68439,1771,5891,46216,46322,54259,7551,55292,20655,40560,68339,3796,59540,20070,13703,33038,40170,22883,45496,22568,54727,37344,5888,29006,71071,65723,65508,18798,13950,50518,40258,1154,34059,34601,14468,26001,22251,49736,12338,33206,25433,36566,66446,22024,21381,19662,70478,73557,47655,42569,2655,67181,42117,69976,39057,16785,47099,4824,29063,17764,44517,17000,3352,35128,16080,34106,48411,55747,59529,6319,34079,45254,38909,58335,54526,41358,72909,69530,63597,52100,51759,49296,14986,5292,9548,22679,9174,17522,12891,49102,3044,26856,45341,42848,28812,19536,33730,32899,53535,37474,51513,73197,36218,38391,33851,62676,50575,17854,59710,37213,65614,33897,68608,7089,2496,57153,534,2419,11179,66341,4243,19928,58973,20194,37026,44726,51271,62895,45518,68753,60817,64926,57797,5516,37400,27486,17851,28636,29218,34940,15298,5302,2525,61466,59615,70886,67560,11792,39295,42960,20455,66573,62679,70223,10551,57136,40515,10905,64187,34463,45110,54671,9554,65910,67973,53868,22871,60568,9046,43539,48374,28390,45243,67322,56188,50286,48705,51247,67278,38865,12739,3698,57727,4293,12586,53591,20726,41382,63333,63701,68146,2420,29267,16329,53923,65642,49415,39671,8830,32218,21262,22410,37387,48730,2734,28461,9985,67299,26942,57033,46218,59799,56141,49716,57822,21590,2732,3421,49690,67475,53251,43855,57977,55418,26485,10032,41695,52455,39334,22955,18450,6643,64647,544,34649,70133,19631,72821,23493,64477,16599,9579,39701,31924,44819,39227,34490,54372,72168,3957,1591,61445,58549,68748,67281,21308,47006,46202,23355,32101,29504,35733,40064,9330,52226,55378,1194,65820,7320,72569,17634,20267,15533,60955,14568,61483,61469,24030,65187,22032,67341,40502,63653,16178,69166,63281,33879,35408,69643,11488,36820,1970,24705,59697,9200,35530,49201,60642,72561,60427,38156,65491,28697,20578,42495,72637,56744,51547,21038,46641,45439,73038,17929,62113,53116,12315,61601,12377,2602,1679,27980,20198,34657,27495,48885,20138,60237,45594,65821,31582,21588,30608,25477,49926,15337,25097,71933,53311,39119,66408,30262,44327,54050,39381,42897,4997,60569,24238,41226,13498,17113,5650,41622,46908,42070,21325,34915,26639,15999,73370,6432,34283,53968,17243,36090,26498,21573,29320,34102,38088,47648,31312,47604,40783,5612,16207,38758,25975,45117,64911,35727,33664,11201,56277,28778,50146,65513,48549,50868,47630,34690,1958,53846,30307,13850,38011,28607,34653,49388,42080,16538,11073,55913,20379,22370,37308,65980,44750,9378,45244,7917,60282,5207,23701,48423,66746,68532,46504,30583,71371,45672,40583,13895,20324,983,57187,14603,9757,70277,17199,9742,45433,59972,35505,69282,5099,59822,42645,51778,42236,9675,67313,22665,21850,54758,44057,58965,31476,67535,10411,20255,12628,17091,51464,65352,34373,73517,4292,45671,45434,63695,21921,43961,28404,9177,56201,29954,10102,48531,48397,49132,45808,63804,21862,66871,4443,24771,40372,67700,7186,39,67931,30271,18212,21661,49267,7482,72470,25432,62699,36850,49840,3779,22782,69145,36043,2621,18011,1647,62956,37447,54105,14214,51399,21486,23316,60687,24132,17517,39511,72988,28125,908,13940,17635,45715,69647,35572,65166,64508,65546,22688,18592,52883,9015,2543,55762,40053,35497,13136,42397,58892,38641,31011,30680,38774,22247,13317,54171,51576,31014,61708,47701,61858,59070,12578,52948,25601,36873,68810,39444,67110,13832,45946,7837,4268,63883,54930,12335,51633,47487,15232,33337,47328,66899,56232,3638,18583,54382,57511,19652,40195,22017,57436,35365,27731,73066,57991,42602,22620,33945,59787,62486,42572,58081,56974,73566,24407,50999,59205,72452,13762,1014,34501,11606,11226,18132,57697,72243,39001,1465,3684,13069,2334,46856,38924,4730,43722,32160,21715,50246,36481,50742,4485,11363,70756,15705,69717,72959,63393,38493,17407,62111,68243,65374,55240,34836,43793,43922,10225,71086,22256,58513,677,9179,36787,48717,28739,67701,23449,38085,23016,18636,45435,31565,17549,15202,38767,46978,67903,14815,62390,57011,43420,26814,30106,56805,65883,229,40635,18289,47353,25214,19971,13270,40530,21056,33848,61154,5289,68541,49866,51918,68343,26032,41973,46828,33129,60753,18181,50974,38244,48221,54655,132,64467,68117,59413,18514,13060,11965,16923,577,41776,40090,73151,21639,37246,24489,47717,30151,53760,7629,36101,31946,39264,6973,12816,34421,48626,22600,36976,8702,63904,19711,6970,30427,72647,69852,3335,55874,6478,17128,8595,61527,45192,70135,34310,50099,7230,2428,3194,62754,68051,4705,63041,59148,45267,9779,36259,26826,41064,29048,19404,1048,59387,20749,32494,18934,8616,71826,14046,6309,59147,665,23121,12653,62832,6326,17369,39183,14414,659,18415,27079,27134,34590,69388,13472,60979,35501,20408,44693,14030,59438,41274,64566,47968,67843,55475,18857,31612,1925,20473,63110,9353,34348,60318,56783,6743,37310,40390,28622,16906,34311,37977,40349,38713,17546,73445,54322,22637,25099,11647,56569,51571,862,71105,46397,10219,15156,7366,28729,22968,1242,30483,59171,29275,10844,43034,28131,60112,15857,3261,4717,33154,21537,43693,49078,64571,27764,3313,63292,27617,29041,64920,48913,51452,66918,49591,58853,38006,42981,36698,12242,34498,30858,47475,66174,57385,8354,15555,36039,72241,9049,10606,68291,72927,49502,24351,19844,37292,42066,49422,50612,16138,16253,18831,1224,50436,39950,57613,28253,55321,4630,12599,61818,19509,11375,19641,57314,54605,35270,25365,73469,27479,35634,1457,53998,7117,39048,57287,16579,10724,33575,7326,65152,37857,6533,17292,58665,46328,50517,12532,10161,22948,5543,36396,59837,40640,7318,24581,22541,4138,45062,4426,6045,16838,62241,69194,35299,55829,38546,4544,16020,33307,67100,14837,26924,7532,16565,9852,68859,29817,41187,44573,51709,58225,18587,55100,47243,33561,3683,16148,29368,5237,58527,52892,34932,43717,41389,9793,39133,68536,26557,54494,14327,57859,2452,28144,66234,1026,70890,28877,71383,71469,6904,41190,69176,42847,17680,73262,26531,1788,31043,28623,27159,24609,8497,47902,33401,11933,30660,36691,19977,26152,33800,23046,55852,40960,47908,59959,3993,28674,60160,47157,73498,61687,67749,21445,69640,73419,11592,69351,15856,56186,1990,6113,68635,44054,64552,44075,65869,72619,52813,35641,11104,43538,63174,18970,31116,71470,7078,37444,36471,68829,31991,67871,45889,16886,4707,68566,25135,52886,36023,32111,3548,9968,34492,47092,44312,68797,40913,71159,24376,21560,31617,28395,71780,19417,34581,68720,8100,19261,67873,332,69123,6466,50491,29315,71285,62803,23070,45111,20739,9602,57150,7713,36012,72221,66794,55858,69082,12243,2933,292,67566,28275,35896,13438,3727,47206,47904,69836,68821,61147,1962,25372,61932,35964,8947,14578,31697,792,57583,38226,55911,31493,41197,40055,33547,28873,62819,61106,11438,45983,12464,3564,31876,47020,55218,54806,52981,54755,42528,23885,65073,13824,12277,49975,33002,72017,64037,312,48663,63469,34946,53736,56915,17411,60407,57173,43851,47592,31723,35693,63305,53561,34814,59977,22699,29560,7441,30878,56937,25834,21442,69002,54379,70632,8201,62883,31293,58921,63933,13662,59987,69226,69427,15313,37464,34407,36986,8390,37657,24206,26335,30487,11153,55869,64192,61523,1854,46309,49213,50867,44315,70530,37668,53012,31680,66182,32210,13978,39063,40578,15572,17706,6395,47834,4270,39663,23795,14125,46133,41493,39304,51462,41335,61915,20212,27331,65040,32270,50842,43087,18905,27047,41936,23582,15728,8533,47211,62087,63187,21804,40326,66983,67126,25212,26395,3981,47223,56033,5700,2306,9372,19815,69484,72889,66619,15160,14492,27585,31041,9635,71768,11035,2483,791,22997,42751,25287,32570,5701,44647,35312,64967,32395,44859,62448,33408,22596,58009,54462,58499,25114,49229,38318,36928,9990,51916,27589,63659,25293,28446,55700,68327,42632,49446,2880,44068,31864,449,22075,25660,15552,17355,53627,65248,62843,7976,17076,18344,34141,47877,24258,4077,57388,40162,35093,63162,14518,35107,73300,57056,8187,73409,62959,68988,27976,343,34182,9183,48220,48846,70080,38151,44923,44739,8685,39868,16079,56514,49133,41105,5826,58659,32587,61260,31067,8295,58863,743,70911,23054,33545,70343,35719,33487,6606,14115,61363,51039,39714,14215,13898,55898,6583,25574,7450,36180,65561,59654,32345,13769,19743,66268,29071,71595,66851,36797,20634,59574,47138,72505,17125,6638,43684,22105,53614,1347,23826,72905,34302,46418,68092,64874,10925,11347,22177,51795,41139,52653,2646,63943,53179,16048,30433,62332,12391,64161,50896,6057,45516,35895,30817,17553,41102,9645,59601,53885,48425,28797,47362,35972,14485,73653,32029,64585,41650,2423,38645,45484,45995,44289,45977,8007,11704,38129,284,41919,31750,33509,57755,36944,13956,56338,25777,33685,20845,60684,71265,27187,52840,55127,51405,64496,28746,52877,30636,56458,7363,72400,57843,52556,16710,43526,22677,18671,50196,69366,15299,13248,23014,23469,60451,63416,39314,12522,37554,8448,72323,49068,12966,30944,21278,69977,27590,30328,63995,17359,36837,52369,35228,9571,29586,58557,72334,17012,46400,54019,43181,13023,67960,50347,45194,14847,11536,10201,72805,1006,26581,40110,42251,15039,71433,4388,44722,49319,9629,32146,66827,60400,36972,58077,27496,34544,60863,60816,16242,28093,29375,35630,32489,5974,39212,61776,39449,37594,59683,18201,41178,6698,9152,3413,38905,37392,13844,9934,48700,2960,41900,61643,10702,16866,60031,10116,54098,1510,69369,8498,56199,46168,38967,44745,55419,1306,2166,63311,28474,24926,5905,10292,35305,61820,26896,6373,13557,39877,19603,10046,9223,26727,8721,68293,6816,69360,48641,1917,24097,20564,42642,5527,70144,19637,6534,49454,30087,30861,68772,10200,759,37758,62749,32267,64839,58538,6905,61416,1320,7084,35622,47169,55444,8086,32893,4295,29691,16195,43779,14791,49562,68491,45337,66393,39746,54138,36237,62263,13261,3324,2402,2117,45693,54275,7228,34329,42999,13544,45993,25339,2890,7495,47251,64553,58312,56613,67092,38239,44104,71290,66758,33151,72823,51250,12963,47703,44152,12458,63154,4858,38507,46338,71553,47832,34900,29334,20792,37620,6985,58371,59157,41098,58393,18229,23434,61700,42503,35938,37125,5143,53460,46398,22487,50104,51614,39300,2703,1211,46764,9936,20236,54309,45659,54399,64563,17065,39350,12471,16580,56443,489,70881,8231,72347,72900,52443,35043,949,58849,630,17435,48285,57527,39586,1130,33957,69362,11182,33225,11810,1416,16574,67650,68124,9109,65104,19153,1456,3155,38355,46091,46823,3301,71070,42660,1387,39641,49600,35352,14532,31290,50729,63842,68209,53556,46554,52462,43556,13728,17302,30876,19768,42439,1501,30722,40199,63022,28456,11513,73077,26310,43919,36382,45329,35578,48758,41865,19248,61964,28137,7690,7607,65784,18162,37504,60911,67794,16945,39667,56042,64450,64228,39359,14249,42389,64889,67442,27815,4713,59567,2815,24831,56478,51958,69851,43955,47030,36045,21108,37434,72646,49286,63479,53292,9578,37482,42675,27361,54221,2238,15687,655,36453,15796,42209,5995,21923,6440,12557,65652,70879,10680,23558,47830,56317,73181,39935,32753,15155,46813,14677,62784,32008,27648,63794,24911,40917,3199,8923,12183,17192,73296,17845,2386,40644,68160,28311,58552,66973,48764,60748,55636,32709,12748,64613,55904,43625,26266,49075,72141,3982,29229,12782,47222,13947,60249,56568,64352,4412,70994,18832,20043,13625,42019,58736,1602,38276,4424,7192,5656,6650,67412,47788,36937,20499,19191,66770,14021,69006,33666,57004,54597,34882,11651,64438,65646,26226,57074,61890,8224,39066,506,46498,60068,26447,39687,62203,23621,52998,46527,12332,29881,17494,32854,8573,45155,37615,7894,22461,5407,39904,32805,36407,17890,16208,19190,25031,56513,73340,33825,31974,42899,4748,69306,59815,31763,57537,13185,66730,72897,836,12042,72954,34521,23566,28988,21884,29823,2964,13067,66768,3565,418,48269,37805,44949,25708,39100,6090,23398,4795,31720,42346,3008,27722,72599,25561,21871,24586,51091,2134,40840,55947,35796,65057,31813,22500,55889,43792,32370,37088,30670,6114,71076,32985,61611,25123,34007,10668,11906,70037,70346,48179,18803,12114,11560,19459,49972,7922,46327,29589,57162,22670,6627,64975,11052,65538,58953,68152,19529,35542,54812,23866,39432,17697,69142,54117,942,24027,58472,22380,13303,2055,6204,58403,40096,29031,34205,48878,51200,52423,2463,30026,3252,18603,3382,30354,14371,19973,50021,2201,16839,62298,51719,33764,53615,71020,19063,38019,36414,70003,58781,8369,52853,50675,54165,42329,29481,17385,19305,21131,14455,61045,17374,53216,24856,64209,50584,56565,5138,49098,69106,66118,2170,7430,51375,143,60835,60242,34879,54025,47154,14899,64625,19285,28488,41945,15586,34172,41885,25639,38436,28936,20519,56828,30404,36424,22709,66708,21679,21092,56307,23222,1493,51952,10326,47580,4048,34990,36267,5256,20493,37962,13266,11838,14728,64739,6196,72723,56673,9405,28024,1783,6363,40499,14056,28065,28208,32470,9930,17408,52751,73170,26324,32136,55698,26643,50938,29889,20783,20533,39420,27133,19911,46115,56591,33934,47649,27703,12184,18319,72670,7787,13990,59452,28436,18505,10768,8664,36432,57130,447,61677,67320,23231,2485,39275,68523,11305,40415,19452,4355,12397,54167,3792,25623,64217,40525,61186,68572,40982,50223,48407,60090,58175,32681,72669,26061,27094,62020,48797,4120,21312,19434,52780,57200,19498,9857,35848,43395,40508,43715,1764,27400,10611,63241,56363,41316,15877,8582,37466,15595,61760,67742,7355,64270,46449,313,1225,29279,51191,47195,30835,15235,35125,10911,72353,55196,48499,40561,38665,868,19866,36220,36616,2321,16771,50450,19754,38298,51057,49206,59754,57059,57304,14109,33246,36326,48288,49904,33189,38393,55739,49162,70081,51922,20865,4655,45916,70978,45075,31975,44989,32880,41063,19289,10453,49462,42900,14933,8760,71994,54143,32422,23891,24490,63046,26108,27998,8759,53207,43218,45960,40936,14712,13476,32601,53436,68552,25015,9529,3736,1362,17596,44383,29917,18263,29272,66013,49245,10079,28569,13283,49628,42081,44594,17599,44763,16351,35131,64841,29629,8910,4263,53621,24663,13256,34714,39343,807,10906,40779,65771,38287,61143,55607,391,32743,39867,48996,56164,21743,64090,28869,781,21792,57690,18779,70620,37375,70699,7676,34443,42202,11034,71305,4300,52610,16256,50559,35712,24782,73603,4240,33616,22735,9538,21141,47016,6822,17348,38867,6871,47329,54067,61434,48995,44365,65517,28848,20286,53437,4724,62604,34095,65924,37667,60690,63229,12541,3170,14881,27586,57155,41218,47759,45862,42466,25714,68804,32476,17624,42194,17677,59284,67972,26218,36669,6778,61941,4902,20719,2188,47639,22307,10196,64844,15428,30266,8376,73145,52170,40948,70334,12385,70792,48416,39405,48174,14926,64259,8681,73004,17200,42335,61037,110,23539,50182,66422,23371,58720,61128,18141,13556,46421,57595,25789,56768,32317,45137,8274,45614,16131,6469,9684,55610,72,4181,56136,32557,71928,34199,70350,35223,32118,6759,20737,16419,19667,62437,17083,7905,46083,9708,24124,50832,8179,41259,24390,12738,35123,1068,827,61465,10825,2484,61637,16403,47203,52857,42590,26628,12817,27742,44163,25140,20668,23295,33366,65133,10202,36753,59200,11481,57974,57105,26910,49145,19200,64513,23489,43582,63644,38795,60332,69030,36597,51118,63906,50728,63155,7353,18057,11620,55038,51201,37245,13374,26480,26399,26363,12465,25642,38428,4934,47310,55535,44021,16738,14472,27671,67770,67964,28,1525,59198,23792,31183,32157,9973,1467,28646,14465,34517,34258,62550,52761,46879,60378,46038,57887,70383,32216,814,58261,3935,41963,17399,61982,29273,45940,27317,3537,50389,32958,46700,69713,35747,25005,28560,72133,52727,66325,25583,65744,33540,20806,21779,15126,35547,72537,68268,3444,48445,44508,63340,66020,40242,18915,16527,46577,18124,16336,20483,47661,37740,23435,41103,42501,41242,13305,53630,68963,33768,386,18387,58905,10222,3546,37416,6651,58779,34376,21721,72147,40442,35008,8719,64881,46331,40395,68203,19984,15964,25580,32390,13925,35843,27528,21967,3791,14206,650,66318,56873,68508,16023,65605,51779,49065,33373,13673,35376,8613,24719,65033,6931,5450,72043,2320,66214,63156,18957,49346,9249,11216,30238,41432,66072,37049,42338,34174,73597,48622,53166,19036,48067,62446,39982,21017,42761,31776,61994,67170,53448,50003,73248,2922,20095,36759,2459,67017,44846,55117,18958,61626,47387,67802,38351,70731,33943,58963,21615,55175,66210,14692,6383,62452,21318,3409,40092,59578,59251,23226,16948,49112,64441,63511,68784,63125,62618,53217,42128,1718,34352,45410,4718,61829,53738,29601,1451,22831,27340,3363,9616,11064,30355,60419,61757,27450,3410,40549,48917,17859,833,33904,44282,6077,42743,13562,68494,66785,53905,10049,4768,20702,40585,45762,6757,12851,51421,2408,19421,69178,23048,62250,21843,53658,37626,59490,45249,43845,72943,9093,21596,48666,45015,20690,12281,16769,27154,42749,49585,28233,17293,30504,57217,24882,44896,35866,47032,52997,18656,5584,35631,18582,50640,25266,5688,63662,8639,26256,1218,38032,3020,61981,28207,32091,18549,3075,30873,46984,49965,34154,64005,8579,697,5216,44120,12320,62705,43879,50599,8627,18304,58877,7555,66551,23359,71598,65703,8508,15030,14688,30612,52046,44004,48140,65894,54130,13453,53457,36875,12201,48314,46485,56318,4721,10884,14419,48045,33809,6821,26425,58114,7484,26094,44626,56841,14088,70379,54090,17823,44192,49011,15644,43944,36738,68674,50732,45080,53375,31804,21974,16332,35181,63109,1385,13647,44072,15359,58756,52642,49507,69373,31154,31624,1619,53336,141,66940,54048,30017,44032,27699,53646,25911,19891,26367,49524,23370,56990,36099,59182,37059,12297,23817,8375,66750,38518,46135,28514,22490,9441,60536,34008,56775,62122,33436,66235,22654,13543,22416,800,4567,38494,9361,7519,62833,31057,36048,36565,7143,70355,66942,9235,69727,65632,16623,14489,2477,70299,59701,120,35692,71171,43950,11145,29043,40822,45049,4594,58263,51051,68417,28603,47355,2102,13455,48926,62085,16230,8334,5666,29160,41374,27914,6655,49222,73336,70280,61948,14478,28329,63222,24786,42827,20797,42709,53403,8847,36720,41953,65205,57833,40259,60346,1607,27306,54146,35366,31729,34406,7387,53767,31490,63376,599,54288,53540,34428,67539,57778,18119,36428,34251,25677,55792,52790,4010,31669,56530,10598,2746,69487,65704,55348,27268,55554,28749,52214,12925,68597,1762,15837,29046,73160,26690,53811,3552,48177,40057,71588,47539,53583,20610,40325,60288,11728,24993,48252,39256,51285,29251,3408,48599,50093,25532,35811,28783,34948,34558,62029,31734,43642,26198,72931,4870,53183,38316,19425,24454,15257,35920,61027,68651,47311,57192,53505,71944,33230,5315,58646,17871,71637,1489,5380,38664,44953,38284,55434,15787,6508,7953,67375,68270,2970,15907,69656,41269,69432,35444,28763,28356,65913,66444,24871,5836,58169,55982,42823,4924,16935,20360,28896,73165,65514,25468,19541,39007,17481,37241,35380,3484,26031,73274,72179,27333,33651,13962,15567,61475,26985,10110,16984,35507,49964,43702,13327,25252,17630,11616,48351,10507,6770,35310,39610,39916,63655,4348,31477,29872,15921,69472,6505,41067,59565,57407,23305,49316,47709,51577,14235,26053,35040,18901,41034,58059,48498,41730,28960,44960,55611,49881,72876,41038,60298,21331,57196,32019,8895,49946,4087,3741,53819,29612,22059,66027,8944,758,56061,12878,19714,5575,15253,31894,33166,2327,4129,21081,22084,29687,38812,52521,10634,36108,21648,1310,28951,20365,36541,29802,14628,29326,14961,39410,8744,58500,33539,55199,27651,52687,40648,63716,50581,31394,4273,70509,24022,49865,62256,44700,16502,9866,38296,37922,57725,37694,6443,8934,55621,58704,35645,62821,37048,10977,44191,16014,38004,173,2548,38611,63768,6186,46854,68545,62181,53516,52972,47085,52420,24387,20771,12117,13216,71189,11843,34063,72781,28041,3468,28464,14905,64543,45108,2606,58505,54304,33693,64760,6148,70987,52367,43943,37158,17951,67987,67015,48289,40700,63684,37165,44948,46257,10319,45982,60798,16477,58251,52623,23318,14771,56406,51344,14023,49607,68169,28422,40521,16766,57519,18340,20626,52684,63476,39798,1542,57721,67526,70913,52300,45120,57786,5866,18607,10270,50516,28814,54922,8844,58899,15010,56663,70197,6686,19115,24412,2288,27011,50319,17118,22630,26904,48903,46349,24240,37030,66687,13440,367,22094,55990,15178,9172,13924,33595,60125,38037,530,45107,20338,29751,59320,42247,1932,5363,4975,56635,3319,33969,43482,59806,63497,56175,71436,22454,51479,555,16047,41799,51975,4248,58402,67185,18499,44103,28168,6459,54094,40240,59170,18086,790,42597,40573,65584,12975,18788,11858,22907,52825,7833,13698,3250,73251,60885,53699,60937,62184,5455,27893,31993,14316,13251,46454,25197,46870,50512,2222,67033,15275,26521,26146,46852,24806,64110,5768,20773,54582,70669,18946,18467,67666,2594,5464,4097,11690,47901,53325,29283,8728,70657,38949,45022,42665,44656,8997,54373,55666,20805,69781,60145,49461,40180,17048,52765,37848,66310,67944,9027,12885,41921,16967,27543,38944,22102,37912,42093,26458,71048,47470,16015,72415,59475,60872,39533,58465,36995,28133,68009,52418,9733,70602,73335,55439,68456,956,6726,28484,28694,35859,34026,55398,19310,16789,68537,63056,33765,58638,71562,29532,64470,58264,67523,46705,72486,33375,42980,68391,65134,37558,61180,72123,60770,25439,4584,41969,36484,64427,29587,39345,56919,9185,37459,57745,71666,41518,72732,64233,11571,35509,41416,65868,41381,37303,45679,62205,23308,1706,36598,7635,33014,16128,7272,59741,24329,8981,54843,58658,33079,57072,63888,24758,67247,63385,61243,41216,38826,17224,62801,23963,29436,6226,50862,24363,44609,20141,42110,71053,36103,16302,11678,45042,47793,45547,43225,54323,72818,42386,64140,31811,72999,66054,25986,48230,34937,26494,17569,71890,32457,54187,44976,43934,66280,40477,16536,42412,14895,31559,57163,55989,69846,65387,39861,73508,64466,472,45536,23809,33449,20628,56137,33478,12043,51028,34753,32895,70272,39228,64932,10077,17759,35355,3213,54034,69540,46104,38987,34347,55517,24704,61137,41707,65672,17419,1965,42974,14293,40970,28103,26878,24367,11197,14929,18717,44246,45824,54314,50030,54282,72022,30008,57279,17701,23801,13681,72228,49322,67345,4956,39568,67730,52831,47710,4380,58078,23816,41664,63300,1479,41485,14792,67721,19081,5539,37522,14749,9481,7120,12007,39699,35109,24364,443,40702,26824,16457,35901,48600,20444,17968,59333,61129,26998,69601,6219,4569,33443,44600,11414,45633,70387,43270,50676,64245,28221,56322,69945,21100,30580,40933,51817,43773,56981,45825,41133,36197,13763,21699,46976,16190,8701,52215,45354,13909,26593,58530,30867,15446,68116,46403,45322,41721,71100,72766,53664,49545,3773,31001,40591,17732,8240,43891,19411,21589,7166,12656,33231,17944,29928,43278,54228,1529,64904,31925,18002,41659,9849,41291,28515,44548,26348,4809,6567,25136,49501,7769,54558,55134,67118,28026,3917,4496,36423,63200,23772,38955,3097,13842,28580,73048,16201,13446,28861,56280,51197,24120,62594,28025,21470,8016,32186,19494,12348,18762,14951,35104,45520,11795,29332,876,8244,57971,68501,40801,9188,25504,36839,55988,53972,12108,51798,21980,63074,29090,23516,69668,41882,39804,30196,36861,67496,73148,60696,27947,31405,70224,55163,47082,61654,595,52351,18087,19818,60442,23656,29628,10338,65826,20970,52011,4873,57406,70402,4564,67782,69554,20708,14415,27983,65905,28561,55055,29915,42380,39131,46560,32025,46405,72716,30912,36383,44662,5517,73230,73312,33546,58540,19511,1328,50892,17850,14888,21542,58273,41345,69274,13761,10498,72751,48928,69050,59552,67439,48361,13902,12358,51959,2245,4284,52628,52726,56846,51447,60588,71128,21281,39170,21528,72020,8129,14169,51371,12683,20774,61227,35216,66787,10979,31085,12291,67226,43525,19734,3372,11148,45538,36266,7340,34451,50566,55222,69828,70610,51741,62920,21733,34724,72501,71622,28816,72529,18863,44047,4347,9650,6649,65216,67327,41230,1786,60916,618,7160,50778,23699,7735,59742,58819,14172,28810,6084,51470,71102,22172,32278,35196,41599,37760,32871,9131,28842,37445,70168,63844,36227,2273,72266,24264,35157,16672,60504,20917,27466,35623,8406,10000,25721,50360,41168,55396,35286,47098,35358,7993,69131,14684,57893,35002,51466,70803,66253,3681,54182,66897,64895,3571,56094,58775,39720,24225,1732,31584,71095,30080,34538,72511,882,3222,26736,48555,35740,4794,1627,67803,44968,15425,70344,36338,4985,7664,14799,12285,71589,62657,73648,42982,40356,18136,26782,23630,54231,44872,6696,4310,17173,5640,8502,54368,6027,70103,6877,72784,65253,59709,17582,44240,55801,68706,70974,51515,61867,5121,31457,35482,47008,63912,25111,3119,40148,38224,73242,16333,43867,44911,28939,39646,1346,20356,71219,56835,54256,13937,10514,7949,5811,53186,65082,9013,40486,64710,13586,52949,26386,46709,6962,10821,16028,16708,62488,4819,52161,16960,15991,39614,6136,35524,37692,22432,884,45681,64415,19826,8296,30476,28526,13778,38628,62034,63671,9873,71393,48010,54780,36596,26579,42666,21390,15188,60317,20470,65671,3899,29547,11609,19645,14262,49487,55931,42545,66586,18943,40255,21357,41111,41128,71262,70940,14565,49147,24991,20487,63212,53024,53506,54856,23341,35470,36188,39023,14864,57083,63803,53665,47102,60636,9723,55254,24020,64688,60692,25801,62288,61326,27100,44492,9716,15600,12199,54408,55954,16344,37070,64404,25620,52830,44677,14143,11240,5305,66651,67498,16631,40638,37082,18457,70537,57300,15254,26000,8902,30212,15665,14716,20948,23399,71753,44346,70730,30947,55538,47086,46761,17731,17096,37471,52577,63746,45985,47990,2977,56036,974,11118,2581,64731,25524,63334,32047,63123,44776,33663,32003,37412,60441,72725,44978,61357,68550,34899,37592,62666,34971,11865,38688,3629,64989,2406,43763,72365,41735,16216,42932,11589,49154,64852,61395,61226,4305,38277,13028,73522,57321,11776,23776,72407,53060,43003,7129,2897,35510,45722,15260,51192,43374,4921,70141,43086,16658,41606,72082,46599,53634,61337,61530,42890,37076,15691,34285,13905,62973,40903,50814,36318,31201,53982,51570,42366,31889,8676,50907,35053,72591,35116,37342,55994,24409,32010,53991,68432,37519,29961,39098,69574,43621,17745,17375,27124,46891,48121,27717,23114,64561,84,14052,38742,51235,12082,23480,20166,58281,13461,10978,42487,56772,61791,4411,6560,70287,30440,48308,21294,24056,15080,7750,54936,36646,64199,62344,35567,49043,2676,18632,13621,52953,39538,32361,6870,17209,26463,28394,30943,54777,64468,47281,17532,54402,46032,12895,67053,36421,19447,10939,6358,28818,72349,29883,11184,22932,241,44362,39521,21082,40733,68909,46081,4947,22943,17054,53774,13995,334,70363,63640,40466,68022,49551,45652,67002,1751,2345,62157,17825,69887,53670,46419,2644,1007,976,32304,3562,48707,18389,12381,26594,36876,19184,33430,30819,71616,43169,35441,41364,10358,62094,28078,70292,50891,21739,32221,50363,59488,22213,9979,43445,7472,58341,62685,45912,60698,10117,38040,48540,58478,49942,56526,59306,17005,23767,14279,45123,62231,11551,69507,56236,30823,9002,29220,44165,67429,69141,35467,36967,68681,43166,68620,23991,37637,33806,33600,39014,59343,44845,42312,70471,28124,24129,15481,38632,61118,57249,30114,63708,19348,52581,71620,34480,8365,22368,53593,17114,12650,2939,14197,57942,65970,71552,37778,39332,63762,25364,30699,14079,59559,19090,42268,26220,16698,44194,22132,41044,16802,38592,4969,45778,37576,46324,71438,53984,16719,36747,1333,37825,69552,3821,16643,17910,48809,19539,9344,4429,68492,52612,72820,21385,70128,53446,7743,61283,70180,49349,3767,65035,35655,17463,66809,7738,37270,29822,26073,71240,52983,7505,68819,53343,67567,40800,17917,12488,3060,32142,36838,39765,45165,46237,43060,39082,59411,63337,73426,30926,35644,11567,11584,7938,11026,15627,44473,65322,20786,61003,27294,57507,25936,15147,60417,4627,5868,20957,27534,69866,5858,27153,9719,43101,19588,43812,50379,23081,31356,18041,41854,54031,45975,2091,47528,68023,20321,62962,44272,4454,62678,70360,70948,70330,183,52691,48268,46927,64711,30285,56246,65493,59650,33234,61096,16310,49248,54721,25672,23873,32138,7892,21506,24093,64337,13186,65863,25082,21903,62997,67928,28506,48394,18163,70386,2971,57005,14654,51562,30353,55640,26319,22563,2753,32654,14051,72046,1142,34267,65160,73634,67231,7134,69318,21630,47229,58274,61198,15489,8768,70340,60379,54578,22940,29014,61574,55007,51693,33238,31218,69281,58297,43883,53649,11057,19969,2637,62540,14347,14859,12870,10703,1193,57719,9116,11322,56353,55824,57625,72834,28434,64273,58650,44278,37254,48330,45502,10239,64593,65190,32449,22243,44780,20089,1954,51476,37017,27892,54827,32310,13581,9929,68708,35167,68407,35988,41794,60924,49937,39592,58809,44339,57303,61868,24672,43341,37579,16610,53818,46382,63964,44794,57673,58577,42384,49127,22681,12153,52805,31739,42498,14031,13179,60542,63444,55543,26762,32465,17127,72890,27712,51919,69495,53090,34034,40504,32417,40760,61166,28182,25098,5432,27461,48114,48873,73398,22894,58799,698,22188,46750,6659,67430,20781,41742,66984,51620,46826,66572,54516,54976,45543,864,16224,57129,50682,43131,25844,5705,62861,55800,28949,30247,11330,42733,71298,12070,5665,51965,4255,36727,32566,52239,5220,66237,72548,48212,64329,24857,21226,39163,23296,29944,10963,64009,19201,47375,57831,39706,9620,46184,29324,59441,7596,7985,13758,29886,35910,10473,68675,49176,31143,38585,47068,56105,58504,18297,27531,1171,4045,29380,41643,31036,33980,51675,42436,5567,57553,25377,18059,55949,37215,48075,12706,68966,7799,53282,34313,70569,7032,42078,9088,51899,1460,60936,29108,6022,34588,41971,30948,18199,5234,12386,62119,39278,476,57355,11489,69614,1,66997,70926,47135,68435,40312,9770,60087,10052,38204,13075,33413,14882,59504,34677,10748,62746,12525,67198,19799,34045,25581,64879,23471,50726,6808,34723,60240,69103,37362,40193,9508,72278,44796,68414,58805,22444,29316,58537,63094,30906,57443,18044,56197,19402,41895,35502,27415,30183,33352,27856,39966,5877,36230,57419,23393,5526,73397,65528,63552,20012,26577,42558,65306,31580,54585,19590,39366,46782,42032,73036,33519,58116,59217,35954,54056,62888,50364,68357,65416,29397,11472,25733,22710,70572,68886,69501,6453,73318,16725,14490,17694,4271,18969,47242,66704,33102,39680,73044,37741,42580,67379,35003,20697,16656,67555,16537,72321,61718,10656,47826,67974,32086,23981,29192,32282,48136,34841,35304,50419,42015,813,10885,17446,52643,742,20625,57451,24712,1212,7705,37549,62721,10919,16918,68689,10584,40909,27290,33720,29794,30950,38737,68539,40690,40900,70432,37146,66392,68934,47332,70302,40605,36299,51509,68081,148,63895,68691,64117,3550,17843,9920,6952,65230,63949,5895,32648,68667,65406,69469,23481,2687,43927,57677,32545,3370,9523,3223,33789,12850,7955,48398,72024,26137,43132,57091,20445,69389,64227,50044,37390,52317,63437,15740,29527,46199,48087,18374,6646,7323,39026,30456,50066,57452,67452,15458,14722,11511,43600,43781,3853,42967,68870,56151,6954,54596,38667,30407,13219,17663,50805,2623,41536,43953,28774,7384,71409,40123,20318,8951,9712,57528,26662,20818,61565,36529,19374,10519,20101,69147,12713,11841,53780,64239,50388,41262,32279,64917,51780,69513,28562,63665,46701,27438,25625,21650,70849,46523,13320,58220,61205,45584,6532,37155,17595,23362,29869,22182,434,60028,60191,25891,41512,51329,52185,20428,14674,49381,39031,34502,28127,31004,55270,8319,71879,40118,36451,68891,14004,27336,9148,3121,32721,26249,55781,13351,36581,36540,67303,36077,27905,50008,65991,38268,5145,26926,59940,63876,21279,48662,61149,26582,26014,63279,22738,52986,37397,22050,53592,27201,63874,29201,58271,69580,26609,66057,18399,11814,41319,19747,18301,65759,32740,19811,69645,23697,59497,35978,69236,31487,8642,68927,3239,11203,68575,16629,3868,61680,707,65832,33162,51395,35664,47409,1987,53015,2041,35478,17261,31578,24919,60899,14424,4611,35139,39076,18696,37780,3882,70976,58986,2128,42233,17849,19478,31323,73034,14564,37169,10322,49380,64376,34620,39947,18306,22757,10192,9011,45664,56942,22472,25729,67524,57926,12947,35951,23500,60233,9457,738,23145,29233,39368,462,60479,63087,53062,47865,47513,66723,2741,61077,71656,20876,35227,8379,40357,7319,27808,38600,4367,39327,57605,2153,25971,41191,59661,4612,72089,18315,7654,67024,70476,16605,45540,28454,30099,36253,57557,33994,21332,72263,50635,10990,1515,35192,14673,34857,71147,37306,42923,50711,49301,43810,72555,43233,53585,50557,17841,63864,7498,28384,73460,6981,73063,32591,13889,20932,16899,9553,72503,40007,12424,67285,17786,56538,72162,69625,67553,59232,46962,63733,55224,19838,31,66550,73228,64108,21534,25678,60808,22743,52329,28894,53427,63205,51071,51406,17028,55036,15649,34524,28919,61470,8221,60561,12814,39556,24536,8287,32707,62333,56934,22297,6483,16755,58934,72404,46608,19225,65405,13897,54358,42104,41966,26036,24636,12515,50662,10002,46529,38756,58035,14480,62098,38182,13988,67559,3011,23360,71836,53233,2337,63344,14372,9697,47254,61320,47864,12005,384,30838,17778,23594,52033,62162,10699,65068,14682,70259,33913,38550,67593,70566,6215,69210,15884,39036,13574,44486,13730,48465,30534,71140,11339,46540,50486,3721,29827,46274,70017,34252,10776,58236,47148,18190,22507,43032,11574,30727,50951,14062,50310,43448,12368,13229,58348,15876,55141,4780,70394,43,67078,5521,50903,25548,61318,48199,26676,32761,1398,34066,16878,31686,14491,40839,12420,35763,60190,54332,52723,9196,54468,39142,36391,41117,48298,30772,50165,4215,9135,73485,10062,52537,37043,13104,13632,20155,7760,7257,5211,62398,41922,55996,33623,61438,11601,42445,17476,28235,7064,36369,2356,64519,31670,17738,6216,30069,61314,24723,64938,35377,65823,6116,69960,20084,10176,65496,29655,71314,60460,14230,54374,26867,27679,4811,20450,8180,69505,55306,62914,53944,37995,26378,5615,57937,37367,3278,68684,54921,17142,47897,55490,32908,51350,7778,11306,1152,14377,29948,47596,2665,69394,11081,4409,26616,23064,54550,10157,27468,11860,14380,13942,14315,6758,6099,73183,62376,18380,23313,44624,50991,8688,52015,14505,66605,70581,37936,66726,48539,62932,52129,47057,48163,62464,15284,3954,21164,37835,43171,65110,59594,17441,17848,21698,24197,33395,24312,30698,31370,18791,1733,35251,5787,22253,13643,51923,3901,63738,56394,40532,62642,45399,32860,4266,34127,7800,50839,50292,40952,31240,15752,52732,25552,43794,10365,25822,21356,26713,30036,33152,43489,61061,988,61842,46983,31820,43707,29217,71296,20502,24532,52158,63415,56173,48876,54415,72522,12171,68383,55810,1381,61896,55616,55051,69339,56640,12651,29009,17366,23983,46603,20980,21793,29634,57345,2343,53354,38595,25359,62170,66489,45096,7545,24907,40406,35462,72516,14223,6003,23521,4936,45141,9433,25042,51093,64572,66450,27066,31046,58597,25170,5029,25509,68113,60315,63932,48955,59538,26232,11362,22512,22854,44314,33713,53145,34634,43303,63542,17002,8489,63628,72080,36532,42118,45260,28324,206,13310,19096,69146,54950,64682,48181,48686,3623,15060,11990,12882,11516,17533,55000,53661,13080,4695,72990,4370,15385,18524,61528,61211,37013,72322,13213,60572,44963,48494,53355,14410,50103,42183,67652,31606,62829,64123,73592,2448,68875,35902,31796,14744,39975,41844,61539,72417,63070,27676,11255,14766,36677,50797,56347,14868,12520,62041,51840,53247,13324,49058,16796,22193,32561,12203,8060,46007,3707,508,37968,5416,3746,53344,60876,33973,4585,47214,62633,18474,584,67427,49184,43082,4601,3279,48601,59774,31104,71408,1441,54110,55972,37589,61462,4359,39618,26795,62989,10257,50238,37810,70482,59018,32731,59582,65458,3515,61196,13034,68426,13807,35691,38701,58133,48908,31146,31633,20879,30826,71484,29906,3310,64085,68475,67457,39494,58788,7895,23839,54243,68995,29072,31747,71804,73035,56095,51031,56489,38117,1067,72341,52141,24968,11483,26749,37604,20230,45162,22638,53691,65931,7621,64558,72831,30171,69616,46737,37084,72687,46052,31964,2818,67904,62873,21938,57733,31433,30155,6693,53435,34609,59646,10658,59036,28459,7512,21293,38643,48512,51202,22768,19204,65030,72589,56791,72936,25914,65273,16734,67773,46247,30217,63903,28036,59953,9259,25803,25153,70928,34708,26173,70247,35469,6558,40115,39174,28964,50777,6467,53096,32572,7144,24651,52397,28977,56506,40958,65765,39542,41412,58749,52316,17052,68003,18914,40669,37101,43383,6492,69015,41697,59841,25018,61892,35161,55906,11955,34639,69910,39322,52268,64079,65257,68222,72849,32020,18142,36564,27371,61581,71604,6379,35152,41457,67145,61160,31311,68528,51632,27392,55452,6463,33767,27572,43353,63572,3056,24378,17933,41215,28385,38496,51221,5482,27345,5899,11207,1109,40838,45466,57220,73574,43073,69575,57041,25125,20666,40659,38435,2160,15383,35847,3307,37827,15133,34324,61503,64442,38666,56281,64325,25412,31767,66029,65222,40863,992,10901,26333,70445,22440,37019,8465,55424,41726,51388,716,58845,17267,66978,18369,69287,39465,28440,54375,23812,19829,16237,21061,62218,25671,68303,38625,3177,71234,66647,41023,26683,56918,61969,57099,1672,12121,24813,43864,11128,53386,41739,20331,64819,38800,52275,40777,20899,26043,58605,22260,32272,58282,355,17064,29150,17117,72110,45242,40314,33332,4519,9615,71353,15888,66891,8412,25036,65540,55924,57918,23001,51830,36557,62869,12837,65630,60745,11994,10846,732,15167,64143,45241,64306,21372,40587,1492,40036,25207,47161,23552,33937,65856,44747,55589,60202,61625,44266,71085,9443,23157,70335,12575,3572,61230,4477,69169,72722,48370,25117,72261,70998,30700,69965,19481,56722,37271,53759,46596,43884,31338,46260,12418,29011,27640,69986,66333,8959,15053,9544,29617,52810,54951,63387,38778,5320,28539,10186,66600,45997,72188,43371,35673,49105,52229,42616,24622,64772,13605,51523,21959,51134,27933,300,24104,55071,34707,37186,62206,63064,431,15479,11731,59564,40775,17629,18719,5840,39122,16439,25199,62688,8692,66157,10280,9784,20313,62684,29016,32814,69380,24835,11151,32415,22369,21136,37374,61688,57320,71691,23250,39948,36903,41315,73175,7535,1080,72859,43200,59113,46411,42403,1873,37680,61841,36118,36025,39504,53005,4566,42914,29047,36293,45058,61409,66968,8801,37511,68281,1315,23904,39535,7888,25319,199,32096,68628,28795,31937,25076,42647,12928,22274,33659,43804,22543,44506,19278,3614,6857,37691,53814,710,67466,26318,29859,20201,44293,32447,22127,60802,40867,46697,16132,64391,43312,7777,41061,35020,9545,10351,57278,54178,59535,22795,26104,62291,22538,26991,16170,1222,37174,21770,46425,26130,47249,49873,25168,35374,59903,71416,61897,7152,18963,14470,2364,17453,15848,19804,68253,39033,39596,11827,23444,28904,50679,51413,43776,44610,15874,16837,58825,2893,70169,45202,28401,54802,31618,51423,71123,61636,60971,65973,70098,17426,31220,6442,30024,17452,41396,32736,60928,37170,27370,34523,6286,15350,39973,33136,33410,23363,70601,58388,55023,58674,43472,60180,61519,57694,70923,72568,15003,57772,23875,42648,7030,28457,28513,72787,20966,35754,69285,55049,22850,47677,20,57748,39999,62262,61223,19091,4123,40563,40052,28987,43586,21610,15847,39684,52699,43497,9909,14312,46920,22463,30652,57549,24906,25692,54746,31188,67492,64714,15716,7550,10523,31901,7453,7169,13286,23448,14786,19732,47600,9759,37629,63269,12962,32312,48836,72749,40270,35808,70968,43580,61572,5833,58072,18822,208,33606,35923,24506,34869,46036,2205,11901,50834,59440,24762,32460,61413,17491,38213,1044,60855,53952,17756,51699,62552,57516,48022,30223,59013,46741,32281,39335,43567,20763,39796,51265,56170,4766,24717,9346,55842,16301,47880,23053,63433,36079,52848,52516,38957,73223,55818,54363,2640,62656,17873,3758,44947,70709,22739,71696,64783,43099,26902,63217,38876,16009,48886,22378,26606,39363,31313,52663,59280,40491,1334,8765,48872,10834,61779,33968,24632,57503,45917,43406,25292,7874,34589,20117,49508,71986,51612,34791,31210,64718,67136,19196,47895,33421,44942,56176,58886,1539,54586,68607,23317,252,13875,70587,2442,7948,71153,58290,56618,1090,54280,41861,55457,7515,16864,44529,57670,31344,47133,16761,70971,54327,15543,34756,39573,63790,59631,46065,1404,33483,67956,42805,6366,60375,5674,48754,50757,53781,71891,39380,23211,32863,40402,4761,54024,24679,21053,24604,48420,14191,8095,52238,35956,71510,6893,50005,41698,37759,25916,4170,59298,14332,39507,20173,62508,7703,59435,62577,14546,64796,34236,53492,49376,66673,30776,31782,24297,18500,28690,61341,64246,1305,27355,53858,70832,48159,15962,25272,14833,62415,72809,33458,10789,2317,33381,43536,46896,3676,47787,65849,24658,43893,32251,65772,42311,10568,53969,13491,48759,71728,59119,21593,4252,17378,57852,54370,7730,3214,21834,33406,672,23965,6289,32995,52720,17573,10094,9619,7264,28407,51801,9008,10819,42476,2515,24048,28948,11818,47816,69249,26506,32059,9943,61510,64979,72273,63407,5159,23796,17970,73303,13366,44972,57826,60896,52383,26054,73377,47112,9074,7309,41107,55103,47319,6763,68198,33865,56238,35042,71244,47959,9282,31152,47747,60147,66435,22758,50769,66616,44557,70621,888,14242,53744,28369,39485,49300,62493,19114,62230,70108,21026,41333,65682,58306,3084,48057,45089,20186,53263,27910,37768,4185,31942,13666,52766,37842,29845,14018,72482,16499,56441,7754,24867,44781,17377,37491,24628,20132,39418,28595,9908,58664,10454,51988,48929,71798,37257,6915,18848,49029,57176,26915,49091,19030,26140,30896,44401,6941,2633,32504,28652,17741,28497,44511,52777,1819,47964,66539,20952,6666,55150,67426,16289,6630,4405,19600,57127,26646,66053,39478,1756,73565,36258,56579,51864,63322,5950,8384,67533,28911,25943,53389,30719,16545,1132,830,49402,12198,61533,63897,43759,51172,16573,30133,20506,55986,46979,14008,17387,46480,36496,67394,4992,37537,6435,7067,4886,25020,69248,39307,46291,37965,50023,23128,30656,49360,46684,61655,11708,40269,40998,48742,20652,33621,37586,52952,12943,68721,730,39480,49020,65005,55440,5841,55653,64072,3448,48066,10217,5226,63034,68184,63127,54630,14831,71774,52809,16191,41058,52467,40992,62340,30230,47994,33701,16791,21680,12283,70043,72429,8620,58637,38110,31659,23956,41653,52182,49826,18180,7170,63214,28348,43036,15853,40058,48785,47771,68148,22845,28237,47523,42975,46000,61464,2236,40424,52093,30545,4571,73120,61294,33264,22781,64360,1884,58716,15393,66816,73586,41502,7733,17737,29376,50114,49892,32602,39794,47878,17317,64424,72191,12835,13430,64422,5241,43081,49035,70924,8854,69059,55631,9959,21799,4038,30869,56519,52747,41494,40861,14852,56675,16691,40957,1292,56119,24917,19473,54112,1199,56301,25283,63274,53063,39829,13939,2443,2147,58501,12241,20424,43252,9659,10426,57040,57990,16345,63403,39553,40939,12849,54908,61594,741,39259,41211,39195,57555,53564,36329,8890,26018,1447,57788,2840,10244,7910,45764,46394,32817,17430,23113,32581,8197,25892,26400,39488,16270,7462,49868,20115,48413,42879,73500,54971,39669,881,10806,17233,15118,61039,3268,51694,7188,67690,60283,43590,71129,6774,34299,22167,11461,33653,44147,47366,35017,41158,25250,71736,71320,49519,65277,56304,22142,36294,16661,58858,17365,13604,21446,18293,60072,26082,61393,499,56997,31699,31830,53468,30609,68807,42802,7308,69721,50734,72536,33315,6525,28653,32868,64510,25689,51743,67300,54041,50390,53449,15778,49871,73421,17750,48657,3568,31504,57124,11040,21257,4068,68238,51244,61040,57472,44569,54317,58723,25823,27873,45521,4880,20029,36446,73605,39831,12089,73415,9001,34070,51578,50309,68165,7598,34935,8030,39626,36790,46848,21654,13341,60057,57370,35273,14071,55054,69390,43168,18778,63622,24667,19862,61963,53507,13263,23042,65337,48854,36739,56743,38606,58639,16219,1931,12251,10163,23215,338,8818,4299,55358,59156,54667,58896,10457,68358,55794,40159,65684,34195,12701,52880,65987,60526,60915,27970,46664,59091,72246,23525,6663,46208,25030,28338,69585,64814,46402,33906,4317,61113,4337,8586,1826,15864,61529,5564,35554,31111,12584,16704,35044,25568,49111,32967,17966,56382,22744,53312,29306,43820,28862,4834,64098,42953,54244,39537,62450,13005,32174,3594,20109,62233,53305,59995,19457,21527,4513,70520,24323,23498,18638,64800,16291,56575,64216,49181,40737,15020,64803,28383,26705,7330,73220,54662,43661,19373,44526,62506,19514,41376,21961,45103,45070,59227,23026,58373,66267,53315,15142,58003,60342,35094,8490,30481,36408,215,6147,21905,31156,73550,40383,47040,48068,4198,11846,28015,19677,32975,34136,48556,10063,23178,49962,22774,56203,6111,23175,67675,56845,36622,29654,32758,25126,38301,33085,13648,5488,12526,9964,55662,20351,32148,69173,23758,71579,26065,55530,48076,46446,51539,15514,57899,12769,287,41417,69297,41451,40484,57226,31478,16091,27051,9120,33025,39382,39030,10424,346,9856,31163,11013,10182,56712,56810,61073,65953,25465,39775,9238,25909,22635,529,67314,1608,15854,46187,3274,38918,13932,80,16513,67274,23,62357,7375,70035,48310,66426,71574,56007,11228,64576,44305,67759,63040,18808,12763,10969,40756,60256,14536,17724,33224,55582,36231,65655,17277,14383,73516,36682,21375,23072,34392,52887,38566,25611,61722,23106,53463,18904,35047,30716,18986,1824,11624,57343,72970,40223,53107,31528,61019,52419,624,55332,40646,27649,4037,56308,26503,53653,7893,11531,59223,17202,42768,49315,60192,9685,22299,67453,2787,20892,26969,47977,52350,5739,3157,1431,14059,58919,64570,70697,38149,58675,13018,27068,49503,53886,13121,58122,16910,51732,1993,18395,61321,821,48674,28940,44618,45235,56553,62407,7350,6294,39197,54925,26374,48957,72013,62304,22417,57057,41609,473,66391,54832,28116,71061,1353,60909,50736,23944,67808,5083,12546,23088,73155,65096,49347,30127,6073,23937,37858,14248,67595,25313,44692,70970,71155,60254,55786,19917,32021,2430,56837,35974,8925,11874,11117,32097,35387,57119,32943,23551,12926,72149,46254,1910,17704,23223,18902,33127,3461,44984,47255,1812,31114,54417,31754,67367,33876,59254,61433,9599,52583,43647,23604,27819,17543,53829,5075,62212,53150,56539,62490,47168,53508,68585,30962,27653,60950,57264,63061,13820,38858,66681,70810,31745,3004,61959,25779,20367,12390,52341,721,12073,64580,10967,61176,45188,49310,53524,62036,11600,38583,71247,8523,39780,48447,45503,35875,56235,68928,62834,40866,26838,69654,34497,57940,42055,44751,28469,3936,14297,45595,64851,35946,49624,410,46017,56107,57566,32543,21416,14947,15894,15885,55467,64003,40145,24064,49084,24108,5244,31329,31997,38065,36853,38389,30072,4747,61660,65501,37456,33683,686,45302,49023,2149,60517,61811,7878,39759,49622,52337,5153,8074,9998,27809,23768,32818,66628,48856,58729,27680,3104,10876,0,68212,8961,51844,54068,58661,33967,59644,52963,28782,67528,41131,11315,62570,811,57364,48002,31646,13976,10417,38103,71174,71361,66094,71990,72636,20947,70901,26599,73435,68960,9670,15571,1339,64676,71122,66061,247,34340,63111,63137,33648,37134,35544,35158,63134,25489,58959,4555,65443,65711,14007,55687,5032,49430,69093,11621,68711,63838,25930,42885,53141,13134,55814,43854,61960,48311,57225,32123,17035,1069,17483,22336,40946,52614,39814,6723,44219,44806,19429,53827,37785,35841,2069,36756,8757,56343,54590,55845,25021,37560,53306,69225,5971,57335,64051,70828,23382,10720,65916,7770,21762,39636,67664,13702,51424,63472,6064,59800,19953,22147,68112,23938,50403,42549,8112,72106,28661,39833,63014,3697,71843,12158,45377,29551,65221,28776,63518,25629,26229,46901,15651,72304,32072,27614,2943,24613,43530,24746,36551,36252,12099,52632,66373,18504,73012,30314,16671,73595,14977,63757,67610,67098,24520,33518,38956,28071,6597,69823,31626,15708,10738,49157,61628,10902,73241,22666,63577,14134,39876,41161,49007,19026,59992,17601,53656,69064,66581,41841,51874,10193,39552,30166,72311,46252,64408,63685,64875,4861,64562,19981,22244,7517,54318,53945,5148,23838,62643,72354,31159,60425,27902,4460,62582,60989,12333,56853,44129,43975,18987,6995,40663,51060,73252,71017,70529,25763,55389,3999,23762,8322,37425,31757,29923,11864,39022,51680,65455,54141,64186,58772,7643,29102,65884,28068,27626,9593,57493,8327,26747,32185,38119,41871,21885,26479,71124,45030,64693,64629,63490,23152,43466,27024,14586,32245,45055,17898,28225,67127,65041,62043,2660,23678,28113,13198,54540,25556,51517,48139,4882,8072,49006,65471,14632,358,61162,34827,10105,18687,10195,9881,11079,19914,39774,52681,54714,25171,37717,67781,38817,36897,7537,22696,69952,29711,10585,53048,51430,32857,5225,33123,1057,1078,36040,35653,66852,70034,62372,2982,68811,24538,33625,49762,8134,29529,33510,31872,59998,69568,34006,42826,21409,2568,25324,27663,71496,36985,26084,52897,16780,43095,25173,39210,24262,69793,67311,34737,11808,53727,10099,63769,17955,14730,22070,157,51931,17777,6494,6005,44045,68923,68700,40715,33534,188,27069,4816,64668,30728,67346,18429,3188,4547,14974,32807,16831,25945,72708,47537,9083,3823,31018,68326,58200,17523,67501,71720,5609,24809,45576,15897,24035,71522,18278,58012,29496,68639,54185,3349,32490,18807,72963,20247,45559,5793,53134,62378,59539,29349,48561,61584,1752,17609,40683,58996,67654,65993,16851,14076,71186,59900,47276,51220,43408,40940,2054,37259,13579,13329,54272,2586,22402,53178,42061,68347,18283,15291,56940,37638,24472,52937,45712,43694,70367,69033,49631,63289,12777,58984,7789,27456,30448,9874,24429,16870,28800,11157,5795,19551,54035,15666,43128,7593,69709,5782,36673,29412,50713,45748,22552,8068,45954,68670,60116,39168,40260,30966,7142,13855,47597,44038,60491,58573,6961,35257,3626,17519,41338,54454,53229,71707,29558,3674,36463,16283,37061,18486,18707,8618,3133,27316,46457,16673,27650,22357,46269,55203,51437,58960,43176,63813,64547,33654,58270,18275,30033,16929,19986,66528,29933,24079,61480,33179,45854,46627,39662,58565,66374,17791,49479,50302,2013,2852,26113,6479,19988,3969,10020,63765,51409,27979,41080,15985,71282,63449,32352,49841,69853,26638,35205,16828,19901,14151,27904,56234,30639,62232,36724,55958,24753,53742,50859,46787,53240,56368,50162,19362,43675,47199,65613,50601,68997,39793,37,46689,40820,23080,62595,59089,39570,57650,27083,62165,16185,30581,53788,54519,9404,15105,67488,16271,43314,10972,10534,35773,2997,34735,64461,5433,6062,25988,40962,50352,29811,45870,9704,56582,37564,2577,8468,21752,22837,69028,14281,54357,24564,60988,68989,12704,27581,3538,32790,27169,18308,27620,10167,37334,44491,39918,32427,21350,45744,66473,43589,69222,60847,41399,11978,19268,57402,18256,33780,70540,56702,54151,6927,35301,31567,39080,35382,47399,44370,65465,32475,70493,22264,42966,67465,65069,72584,30783,43180,25000,16924,50603,33313,28903,35882,69109,14796,42935,55918,49115,34276,49772,45199,37582,25428,51359,40014,39126,30795,25307,68297,46303,28637,3586,12408,17783,49295,31802,40920,61427,40271,5194,9776,28312,5706,66005,28658,16481,38282,55037,46918,56075,23019,41717,51935,58429,63188,46242,63592,21046,63425,16129,15671,44670,35518,52856,34396,25508,54598,58179,71512,18580,26279,19653,66900,24338,62655,8822,42003,56746,54801,73425,27668,56181,68290,35080,21013,51551,2260,19689,43541,44049,31687,40482,70439,36984,29543,30222,60101,69130,34318,17104,22064,29726,17990,21044,33813,352,59055,12364,45069,20170,30341,69047,50865,16892,64776,61195,52590,31039,29717,36279,68060,11251,37081,41608,22293,19194,63457,34638,16297,67978,48431,32124,3854,24565,31475,16464,14409,40066,59877,72238,32149,6474,9494,40972,28070,34129,62560,14387,1913,9963,43079,3487,28153,21412,12140,41276,52982,59376,49077,6587,51836,55397,29908,11225,50854,35119,72236,49083,56626,36703,18712,28278,48986,55771,32950,62653,10873,6050,51793,18553,2167,32436,49812,72750,3326,17972,65629,47448,17024,42594,26788,14858,32227,17804,13870,11014,68079,69392,47713,69271,64965,58684,10190,32999,7623,50439,55581,44996,54485,18947,45411,5697,65616,60811,9442,53934,44730,7020,56435,44719,28625,30403,66046,2847,24452,39719,1473,31581,26697,33567,4179,43687,42928,36278,40514,38674,66096,38469,11608,61293,20567,40581,73442,43604,4776,56477,31420,15288,8968,28005,48647,65586,65208,48168,63747,10016,4537,38376,54376,70872,36507,66398,50430,8198,21441,29087,5456,49614,27991,24442,10246,28032,58773,29103,9601,58964,10306,63760,66002,52746,20183,67905,60327,4072,71112,20591,11850,65366,60557,73512,72711,47285,27125,11065,73504,47503,26421,29667,17420,71215,66523,50802,9944,6251,73637,65117,63918,162,36940,25436,3098,18031,24710,53110,26875,53539,28215,24055,26023,12987,60495,10378,37595,40574,46744,73101,70202,21776,2927,46912,72465,26423,22083,48702,23041,17062,20213,6849,40331,72142,62335,26311,40725,70688,17906,62152,32884,56570,15931,22090,68623,66271,64802,34858,33902,49239,33237,36851,11768,14227,4368,7298,23560,48246,42163,48122,24848,44753,43968,3459,1743,24495,46268,56622,68676,44158,16996,14336,5846,63475,19983,59715,53696,37538,42600,68138,30374,29472,14605,73571,25886,34440,20945,56893,66671,40742,168,46734,18463,66163,12119,37860,57294,7884,23242,24865,69031,11671,23727,40691,13090,72494,50708,19781,18244,56808,12776,31785,19721,25643,30409,42144,21616,35588,54500,514,52434,42636,72812,55540,63744,6878,1126,29396,35770,53843,34773,33528,17175,2464,9855,63251,46506,15336,20459,71885,27591,20383,27961,12787,12354,65853,73168,16552,20448,10371,66202,17516,65799,29863,40371,66769,9359,52546,1035,58509,35679,47538,23497,60882,18897,12352,10386,7939,30821,7589,20776,73466,2555,22684,34995,12948,51079,32694,8871,68364,70270,591,61244,3595,49582,60371,62059,43236,26383,36654,50355,69149,50602,16264,36288,21690,9230,20191,22650,65042,36946,7749,10539,69545,23568,48046,41481,6431,35918,59246,56481,47354,35752,15323,52459,8383,32695,51226,50996,16721,33414,13686,50934,53754,64048,5134,20357,15251,64114,27880,9348,72681,51613,51587,57533,10007,23907,6323,47751,38584,10739,10723,28238,65006,36187,21937,42650,49505,29442,402,11725,55555,57520,61788,6287,60195,27086,1555,50318,10109,286,65777,35327,34851,51696,71650,71546,65326,56415,17835,15905,2162,16319,36483,64522,10060,57628,5869,16819,10021,58057,15287,44,56324,73575,32461,37274,12675,65921,15998,24319,5415,30572,71445,2015,52911,18645,61514,48065,31691,68894,64367,3122,52452,51684,69199,43928,54101,64464,7023,40048,72864,23533,44250,31438,8880,23307,39157,37807,51940,11404,14553,8860,47768,63191,67403,58582,13012,56898,32816,7223,19614,30279,4663,14962,22881,58949,23612,7742,34811,15565,37969,45375,27426,16572,19992,49633,39772,73509,56637,24154,9592,5389,11254,41528,51366,11833,18994,11898,22611,60426,35383,16067,49948,61748,14450,3890,22166,45154,4046,29033,43187,1440,55646,37921,51865,55857,36236,66219,16877,65861,19216,38794,9986,4327,62075,64215,27410,27338,9962,40626,8619,17922,70918,4860,58020,15001,3287,45839,17979,17838,10170,33972,59075,34736,19963,16414,46050,51984,56999,25166,43689,68893,18393,3225,45730,16352,14477,22855,7403,69425,32865,68876,50738,53158,12398,63371,8793,65136,8255,71883,14855,23555,55926,42315,60685,18648,298,49897,40668,65052,66282,13859,34919,55936,16098,50774,42911,72107,18295,61634,10048,5270,46796,12942,13287,38986,12745,58591,24284,21273,35474,3737,73668,49392,26612,46228,19379,29512,59786,38132,31985,37853,13164,24236,14486,37436,14633,49499,44800,26062,72682,15250,222,43726,5804,44303,55402,55657,53607,2764,40722,40334,48820,56564,13684,14142,11280,57740,72316,27000,21827,35736,840,12811,20555,54740,41675,68325,42976,4187,32068,52524,68195,71964,68074,63793,26172,35980,35651,68999,66128,26799,11043,37581,53432,44774,19341,27932,13593,61246,59202,11374,16284,40317,59522,35371,53773,23125,60726,9445,67384,21198,14501,14426,63649,34111,6402,16321,24568,14308,6582,42763,19171,31629,34055,63461,49118,52187,60678,27287,31233,32689,61032,12101,42042,14103,33,15859,31078,52049,26368,23512,46511,42090,59415,55046,50381,60024,23473,11465,35037,33603,66592,24876,3877,67205,63422,33919,10467,33117,69268,46204,60927,63672,68073,41677,50180,5109,25299,25241,56687,71212,61030,4573,58022,59884,62951,41401,29874,54177,44771,30301,3144,47616,25951,29521,52814,25679,31140,35150,31491,10976,9077,24637,9914,68421,1964,53891,803,30872,60443,12711,54982,55702,16829,38564,2819,34606,41847,73342,37100,16741,17021,14329,25104,53127,50236,13994,4301,36497,51789,10512,15083,54234,43085,6422,47942,21895,17107,19506,17500,3380,53249,47558,48610,43507,66105,40804,40739,44999,10795,8251,4588,14878,65433,7828,41410,6150,58266,48775,45567,31753,21227,1879,31586,54611,19875,12122,23165,3140,62380,4108,68630,58470,4790,58649,46240,72747,19879,34027,2671,538,12094,19788,33477,43965,61151,27442,69760,60182,17748,70916,24844,15925,41791,5684,25737,34401,5135,14668,34067,40772,25898,3471,55256,54863,69393,13708,17709,38476,39261,16701,23786,49082,68942,57597,10850,53963,51757,70373,59892,69980,20416,21774,65774,68058,61985,18523,63458,5147,3035,12510,27779,16232,57458,69765,66915,51834,15566,14340,52585,5709,19525,72492,14780,67264,36644,56179,24959,5222,34169,71072,42405,70423,18451,58962,17100,58884,66650,37597,56243,608,65909,15384,19627,32168,43259,1434,46200,14783,17584,39414,45560,4651,3480,18650,14463,64719,9048,56601,51972,41646,26371,30690,15007,56074,18547,70705,54842,37184,60750,1498,4899,73276,51363,37693,41833,46345,15150,18620,62116,27948,22533,26169,2652,54009,71179,23901,21218,7359,35703,31102,70183,3376,53718,3191,6262,23779,73206,70179,45344,44687,30186,55110,56497,23342,64298,12266,14714,11370,53118,19012,23374,65610,17536,22511,13954,45473,55449,31556,68815,25616,7405,69953,22169,39723,38378,17194,65897,2823,53929,3750,67694,25162,426,73067,29583,67169,48018,44202,16894,33173,21656,5062,7881,39079,69942,36652,11376,54129,45852,42084,22990,32453,11147,15862,5022,4697,14433,55322,68211,66599,22240,66813,68656,64494,8393,57467,19837,9390,17081,931,42551,60942,36151,35435,61507,41564,56405,60250,43655,12670,25407,27493,20560,40128,65668,16036,32905,69716,49272,49413,44377,24290,12819,2372,5493,45486,37067,43829,64484,44500,61933,71998,37179,43220,7794,18819,69327,21364,41306,52731,48881,20964,57762,4373,21368,31007,54940,9057,16468,63145,42812,67846,41339,12361,24281,10128,50052,18093,58086,43644,37508,41360,55558,38101,44870,36665,35403,62905,60613,30752,35885,71787,6184,25263,64601,66099,58655,65396,64521,21296,47291,45687,23430,68033,37503,58328,67423,34654,30637,72055,56656,58662,3956,58186,33502,13908,33928,49846,7373,54214,17962,32412,25953,39241,47718,11346,54284,55533,28091,67645,2059,1011,28534,12051,36349,65,58036,5477,48587,25839,33083,69627,12579,429,7514,46537,8576,12634,20227,51700,28693,20149,43226,34648,39173,3360,32842,36404,2487,11587,50227,15115,19584,39624,66525,28895,43360,496,43479,47730,29554,26184,70210,45570,48841,34650,22106,13135,49411,29860,43121,5930,4214,35683,73127,72707,65807,59295,68442,20044,33523,36918,10407,53751,27231,50183,65992,3016,24552,59556,42860,59483,36744,69665,34838,20545,53675,25051,52868,54834,67852,64703,70084,910,24377,2456,61062,42103,16825,70409,29705,22055,53458,27291,71923,44924,29505,70491,2011,9972,71181,44301,1088,51445,56068,60469,23236,32403,66728,26574,3256,34488,37350,28034,12888,68971,66710,46381,46146,395,25622,17829,21688,37632,65025,17637,48171,11630,31534,9197,31655,39120,7382,61278,5962,54607,4972,20025,72697,69927,65441,48353,55542,41723,43998,60795,13663,59313,66557,45236,68244,36989,36344,66822,43103,29135,31407,60643,5268,1304,13132,21043,33342,3925,41514,55014,54286,17344,53341,26563,19192,2279,19008,32673,60234,38928,5095,15569,57146,38490,46033,72338,8326,62379,52471,27016,18238,62078,63624,661,52262,63601,54520,58873,21460,34271,68216,11022,25368,6411,23806,69445,17566,50300,12328,12900,50056,48577,27852,45849,63163,45271,66798,69073,33886,57874,49796,9161,45220,3615,39016,49685,42191,45051,66471,50592,38357,56816,13089,5696,23166,5051,41209,32408,1905,12831,29403,27889,22827,20678,64026,52792,17557,53558,44020,30560,2604,34018,20477,72136,55125,61325,9352,30132,49042,9822,53404,37818,57536,64858,71821,61642,29593,33294,66141,5195,26217,28552,29970,44464,70676,64502,44437,73388,27423,17650,73186,47688,52945,7651,11267,59928,41764,10018,22786,42784,5080,30735,61828,12667,11168,26445,20707,27372,44712,42774,8510,4786,37838,453,16980,30042,4448,65055,27457,14116,46149,1092,62509,41747,64968,50001,853,6919,29391,57980,2075,48180,48981,52398,53288,18885,4502,12032,4374,10810,40043,6279,24754,23722,37530,66784,15179,35438,18287,52120,49190,60983,1045,55716,55518,30517,38587,50808,32680,23586,59516,46669,71770,22582,40253,28822,29479,14918,15021,62759,11501,53815,46253,38621,50752,42469,41213,60958,24531,44176,60807,45059,6107,25206,4777,45121,61458,33163,32180,25651,12717,37335,15969,63580,35700,72727,10084,43558,70822,8559,62857,48186,34800,64648,58562,57962,8952,16592,11023,52613,3169,43430,34170,48862,60251,35803,12857,48687,36589,14794,21576,13975,51454,33473,67143,43041,21148,40400,61315,60611,24903,46054,66801,21671,27940,3294,3173,42552,29379,67257,15792,53423,5579,55553,27143,66388,48266,32562,22154,27618,223,39525,23196,32428,57986,30908,18447,6133,23610,5874,16542,46877,49988,46748,9572,45524,57702,38849,2961,42795,28154,55111,1277,70206,6296,379,60576,63004,5568,60339,5291,59097,10444,3950,2089,15592,60926,7728,48660,30551,62640,69162,3161,12132,3755,62628,40673,58977,44439,70000,37021,54479,64873,42161,61313,60535,62518,46072,56576,50664,47515,67108,11637,737,13655,39690,4742,33331,36906,60503,40986,67200,38807,50541,8171,52534,34096,7248,71238,31418,71132,31570,60639,67470,20380,40674,13573,34228,5082,35627,8172,33574,23104,45537,8538,21902,38109,4055,20344,47819,13748,53421,42021,25917,32114,22676,28613,23348,1018,50605,66115,36297,65327,72466,66636,23871,50844,16377,1316,60781,56493,24279,30195,69562,11717,60307,27957,45363,26845,13177,31509,26200,64534,51361,32249,3206,2634,20563,58940,67950,70173,11819,39949,54486,63051,49601,33132,54731,28000,43224,64990,54339,70162,40723,43385,49782,64230,33712,42740,32722,46584,36401,40956,25290,65769,50256,10711,43618,15924,32941,17623,43201,48546,43576,13100,57966,28364,59307,32754,64929,47293,53710,39406,15272,70420,52718,57227,28289,57614,46853,6420,60401,12105,47301,61822,6266,73585,48715,23141,53906,56901,34758,16396,52404,67196,67130,6303,23504,47031,44381,3876,49542,51260,15696,66733,31547,23116,72551,52312,2159,22149,33442,70905,11629,69993,21367,46556,28634,53414,1912,38982,341,50889,2938,71694,29292,16535,44927,28991,10827,29338,55499,10472,8632,19561,40802,31843,68471,10697,27208,60717,52510,17070,4307,58843,49371,4593,38492,66700,53771,20890,43139,28315,25800,36908,69966,5070,5254,12415,69834,45343,67910,30302,72580,51348,3258,46907,34895,5030,45929,45027,62478,15967,47263,62080,8189,22475,47339,24675,37291,69077,55854,13138,39427,35191,60523,26372,66951,878,65670,46503,18801,35566,14990,10122,56822,13602,73456,65544,66339,13172,21010,67651,5281,60201,67063,21347,4136,29865,64594,3513,36969,49547,42657,49144,37644,44203,28669,31928,64602,72825,47176,2480,63849,18182,48134,51527,62458,13481,56921,54431,16775,5125,19833,47246,10146,24629,51663,47298,16238,68385,30588,65023,54751,30148,63989,47364,59718,32937,22995,40537,68702,56911,6760,51638,2070,67215,59613,21067,63335,47327,32000,15149,9919,70260,43789,11564,57751,22708,50933,49914,53353,59239,22711,28430,9444,47216,48987,13333,65051,37642,67990,33847,53865,7419,25333,52829,29588,53495,63067,49612,780,3598,51644,36887,65354,36492,11753,39255,63891,46389,37956,52756,30686,55587,14984,4614,8543,16240,27655,45646,23194,41782,23287,19113,66818,72574,63202,9334,67561,44306,48348,56337,11909,3312,29124,1020,48030,5890,21422,35121,64632,11222,49247,58087,8570,29178,38426,4403,1590,10537,28551,71651,40727,5600,39811,37037,17352,10150,27706,34356,58361,57144,32765,71306,51915,25358,54427,9818,38783,40249,46742,6038,10113,26786,68431,7332,47559,39054,39429,10227,8125,59496,59577,33137,41867,29122,59283,42955,12766,20924,15788,68883,68186,58912,61886,46673,38633,38112,24167,36585,9627,64287,825,33728,71222,67509,69415,35904,45011,65791,70027,5631,44368,7214,31088,46093,62031,68718,7217,33046,35916,54730,29506,9454,21844,63350,26151,60883,26988,45505,19208,24477,48284,35450,12263,33900,55828,66050,58782,11758,2362,5210,63249,52822,18468,70708,46738,14100,61751,55901,44149,51653,67698,20665,27102,43165,59494,57661,35925,68648,63434,30600,20588,21636,34213,66,17616,5326,46329,47359,7347,48343,9335,38743,70799,35996,16621,46974,73635,2714,47096,6574,67067,60966,67139,52475,71910,59256,11902,29269,3829,35195,63910,26142,36546,2673,53884,7168,35628,64940,67958,5724,22742,71151,64905,32843,66049,24463,63062,31794,57384,14266,16168,36397,57665,68602,56361,60931,45528,69516,72953,20736,19794,39578,31096,15305,20755,53626,60945,29623,52151,31066,57726,29054,5921,23910,67310,33399,38210,11208,48726,11572,5004,7243,28591,40959,47257,68901,68535,17496,36929,2773,5127,59573,8915,34643,22099,36638,45351,52891,46635,37806,65296,24332,73494,24504,71011,51568,14267,51210,56185,25519,56671,65142,53797,8280,54369,4114,41814,27018,13166,64089,30105,61904,279,28089,49588,23591,56373,35027,56847,20481,28247,51544,14104,50735,53496,70092,69791,30336,45444,21749,71386,39652,38682,56286,62281,29973,26203,32982,24091,14806,73033,5538,33580,28107,52201,63719,3371,64126,5906,54139,6802,31120,42512,5541,24026,2304,32321,22117,61823,9422,29264,58376,67589,72301,58617,53129,53409,72643,32678,69138,8185,30814,53948,52536,34000,23339,37382,4242,23955,34787,35113,24324,53182,72934,18202,11010,36568,23652,70244,9907,54052,52841,28184,2150,8786,68943,37297,14819,72129,44588,43306,70983,49220,10588,35941,45446,8470,38124,27959,16312,21689,25304,30414,61250,24453,39823,46859,54996,27891,47066,57866,9041,61381,53425,15416,73137,46373,33624,26549,30207,63206,60584,40493,3927,59739,6317,6771,68453,60008,33799,45596,20581,44352,4235,62622,28164,50634,47621,51403,55464,14734,70762,51317,37079,16004,28632,34370,42876,53439,6694,49328,39220,34582,6756,49918,65159,43760,54968,66850,56054,26784,12568,38780,38916,65896,45996,26219,67915,49733,1349,52889,43783,61172,4572,64275,24918,55446,2215,47652,4344,59446,948,46384,18448,30927,34264,24189,13750,31083,40981,2862,29129,57484,62513,14916,70324,44340,23163,41062,53161,63576,12708,49153,40218,47666,20134,4591,57633,7140,3584,67209,2468,15325,53902,6544,19639,7203,49520,49027,11095,38755,27698,6224,33989,24457,44938,13311,3555,67817,39551,36961,3422,38517,47801,9865,49142,65333,46707,68898,8900,20083,27117,72053,33024,30071,765,36548,19401,19644,47978,34603,13293,52476,65755,11756,16505,20242,51875,38796,23854,54253,50847,54020,59236,43870,37506,61900,25773,15297,39987,19615,38099,19474,62728,3234,16971,44901,35240,60016,35318,12899,69036,52936,30094,47935,35874,21858,22788,39976,63698,71709,68854,20272,28909,37355,65645,14995,17889,20128,25297,57327,22053,56945,6755,64957,24547,39560,4288,46512,55709,972,64596,28970,10309,63951,47960,68964,56303,33397,27603,2259,53633,29431,38140,8549,56804,38322,69914,8960,45201,32211,56474,57585,46915,68905,58622,46267,50168,45438,13582,15678,57208,19762,20759,64092,56028,25884,14307,25855,36773,34574,28489,38464,20020,16165,64059,9287,3682,57268,179,521,69641,17997,6155,14883,61425,46423,33055,9624,57588,18144,13767,25238,225,19918,6198,73360,29836,64459,52758,66496,30056,13971,32847,17503,68371,53909,42058,54474,63285,72680,44283,17969,63084,34595,15015,19654,56346,57139,72778,71977,60551,21822,58783,51720,17341,58769,11969,43698,32616,13414,64225,13156,20758,48573,44681,18617,59189,60938,67369,4481,71545,27360,35297,62768,71077,15462,35802,56267,54061,8449,1995,24881,73061,25187,27985,4671,25765,1975,57984,66896,52650,6462,27126,26051,61944,8742,280,70227,52364,30522,53067,22426,42139,16279,14619,5903,53547,4778,41772,31129,18513,46909,25039,33838,45809,9284,56454,65183,8122,33486,60264,39060,23009,19229,35812,23640,53454,16759,46189,8069,49158,11039,24776,56340,34086,36635,15296,15507,63007,32712,35290,9843,68781,8833,40435,25038,22447,51873,2351,2053,30808,35095,48040,39002,50780,6804,47013,68196,14231,71165,38384,67908,36192,27393,39609,19205,43487,50609,44036,58985,31250,38965,22916,13066,43705,55073,57933,47840,56968,68972,22621,20005,50841,34661,61389,42742,49977,28386,62338,65515,13065,50475,16496,21339,69861,68289,14746,36531,19406,52088,49464,45360,26844,35783,59721,63436,50689,21095,65255,62349,25431,39588,35737,59356,64898,9820,37150,57699,48238,68068,62012,53113,68768,4937,66553,1509,37023,20224,12113,62014,12436,30985,19695,51829,67798,67348,31286,56288,34859,73144,68375,38819,7908,68313,64340,56792,10980,54913,51545,63446,8560,63994,18047,39282,722,36123,26059,14291,58368,58713,64568,66269,20677,25044,15529,35124,61761,8723,16024,50931,37115,66194,9219,63210,22570,72842,41685,47584,13479,52060,11626,68354,25778,38912,60868,33007,42725,56639,37926,60591,8050,6775,38340,68709,23869,55547,62875,42863,53273,49559,27705,18543,72201,12934,4994,54977,71398,61335,29911,17610,9921,2131,26433,4096,8138,71569,60637,2572,4115,43882,51497,48968,24295,66894,35816,28807,3158,57001,41173,19592,29427,5522,29960,3911,53816,69219,32283,5842,62720,70262,66366,73446,27609,1206,13933,20730,67967,35244,15525,62865,7709,25016,68084,51434,66032,11985,35593,7801,7015,61451,48183,35006,32906,5809,41371,41671,12559,3014,28098,2523,39165,15256,33476,53083,56636,71594,18912,55353,18800,72158,46431,47127,25094,34043,31213,7432,21176,32423,57637,70167,1659,220,18862,54320,29742,6169,11206,50344,30399,19604,12589,49642,38001,52321,31780,22900,53461,57779,663,65131,26975,60245,25180,55572,5224,17535,68447,30325,5124,27535,41668,49808,20835,29482,4425,62015,35422,52191,69205,16005,66865,29892,62528,57696,55868,6824,66190,7943,4660,6245,57624,67568,39845,61351,34640,26257,65956,37121,56869,30704,61372,21810,66230,45301,25312,9245,65127,57957,55386,42259,19673,20427,33998,23180,27942,23061,61961,36320,35346,52392,66420,43670,16364,1633,32751,48585,9999,61478,53912,39638,22691,20593,32832,65066,7250,46758,23906,9129,28027,9160,63612,46895,5791,48636,18827,13827,28651,59749,5916,56391,16972,59177,45833,40160,42012,370,28600,56413,8076,52071,25217,44223,40032,1856,68399,60164,39124,69591,13381,2095,72251,52693,12151,27471,5909,63929,41405,60111,17268,18884,36816,10151,22313,41669,55896,26041,18697,30096,73323,15420,36715,71403,28923,30751,762,20888,18225,33101,17486,56727,15144,12862,42433,67380,22415,19013,41031,23122,68665,28885,4895,5975,50727,31778,57393,58026,16541,36459,49833,17230,24204,58711,963,2268,56079,31249,12282,22826,11258,9898,30210,7368,44628,64661,3244,12024,10796,27017,46369,58162,46660,30455,29707,36110,17434,681,44645,59764,54229,48602,67937,52489,23596,35794,50409,69550,44582,55963,45274,62761,38333,1348,45448,72222,40288,41141,66217,45273,26806,18794,34725,29772,31488,60010,45890,15800,28899,18678,52104,22397,4137,31852,37280,25780,28947,2947,61388,46062,23172,2963,50413,6195,55701,13146,56224,22875,55506,30025,23373,12828,68482,28572,42964,4598,41570,8073,1814,43050,48576,27191,61612,72706,52050,57634,53500,45122,70374,24155,43560,49061,31459,31166,23810,46889,18703,57102,47438,54173,17488,28785,19337,27917,33250,52202,65107,64850,15185,28660,58259,1527,27688,4018,17781,38038,62547,3888,48578,25493,38295,43164,16268,69696,49531,34416,61741,2842,26281,29878,40353,14417,53426,33282,64274,62965,18227,34461,69826,49334,66519,19314,33881,39090,12466,17881,17958,48934,68020,50633,6552,45128,35036,12076,52589,59660,37872,13713,35065,51905,9752,8213,56112,55656,36888,14060,52958,20956,73111,18247,17490,32959,27023,9373,32737,69503,5473,49861,41271,62558,21247,42547,11300,49735,40710,45522,68067,8338,18411,69193,27773,62556,7503,30154,64369,18254,56833,6531,64454,72230,16247,69726,63139,44286,20133,18191,70193,59419,40461,69037,14184,15110,6374,129,19682,14096,19394,12632,28592,64608,5648,71898,58431,9507,7420,69414,33437,44907,19759,18445,57125,58415,54377,16489,72601,50681,9118,8277,70877,62624,43676,11619,34290,57996,55002,2292,44629,5725,15228,16261,62292,59243,18658,68866,57369,16287,17772,71931,55483,71664,50333,52847,36651,30599,40868,13864,44273,8609,64779,36807,46034,71221,56431,55365,65888,13781,24946,3531,25759,10081,60303,42801,5130,52303,36745,73093,19842,57295,24162,28332,68387,29787,58698,50524,62201,57405,68145,63203,33955,40303,19708,23246,52626,10794,20616,131,70630,15731,56457,27954,38416,8730,10988,60762,61133,46003,31436,62610,67894,50533,60413,5970,48206,45612,14625,15347,3497,7889,11469,72881,51169,64654,36658,42989,5360,3644,34175,21330,47288,69784,24355,35083,52709,45622,23037,26753,60730,38174,8079,62672,2027,70403,26864,46878,38369,31467,48962,40576,40915,67163,55865,12558,951,19437,57574,71279,64722,71983,31515,24957,47384,47615,24118,22591,7581,9448,5661,9204,32701,8583,27432,41347,59771,59572,21585,38481,53026,37470,52154,49852,32766,62105,2902,69686,42641,71374,67282,21408,69075,30983,29744,18956,38218,42275,71228,56221,47598,50335,4142,39749,10293,66721,9966,67473,49940,28781,27756,42857,39215,16845,63384,43610,25179,25248,53645,8734,34116,1581,39791,70726,22522,18731,43764,10570,30065,69081,58150,13424,14880,72777,58798,31454,60052,69370,12516,9394,65725,15394,5084,67454,29864,38075,26777,64549,4699,49944,53520,42497,58467,71106,52113,3348,54867,33771,42832,12052,37027,41604,25739,51722,4332,41926,60888,52155,5021,10401,58142,42673,5074,553,25719,73261,45802,71705,38834,29570,13077,20396,17940,7967,38869,6618,30973,44156,65779,16620,68957,63639,6665,67833,49025,24228,46589,36034,10706,68847,35241,70729,13371,26850,51302,38631,54969,55361,38859,70301,24729,39902,52470,7662,32665,12325,23143,51230,27677,60360,31292,55079,27727,38871,29602,68299,16895,5593,15636,23922,48103,25889,24790,14053,31042,62301,2911,40805,23034,49684,65663,54962,38898,29440,38466,53959,73390,30480,21973,10851,14342,63381,49109,73462,66399,47497,50412,64972,904,45091,39490,28568,61907,52627,48628,34793,30218,3050,3076,20316,6448,69653,12252,32965,21509,31576,70194,52213,27766,47896,65633,2710,64151,68686,71056,66203,49167,45876,10952,4973,57783,27510,21126,44018,50992,63824,11314,41392,29719,35782,24058,67564,7175,35392,46827,14767,68498,39052,18861,22160,28174,33877,7335,54471,68269,2240,50568,19585,68778,14170,8672,28608,44079,69830,58233,12996,33984,13191,63807,17878,37525,34171,27822,29904,3844,37706,65174,54692,27530,72468,60458,5002,29084,33001,7972,1646,18820,71217,2513,67287,52029,24893,24012,53114,57194,60246,68587,23647,66500,16834,46950,23824,18754,54245,16476,3864,30199,24123,44007,65679,42262,10666,1219,2626,22984,43578,39945,57724,56279,72481,9081,67183,30000,45568,26829,17902,12795,50786,2881,46977,14830,27261,65999,44014,32273,47893,43587,17455,29399,7595,24394,62006,33773,21237,25644,1739,24892,22537,61819,46332,5132,68777,33470,18235,41935,66351,21192,37358,3297,35562,23454,18896,54495,40131,71865,60618,47070,16183,40028,17976,40481,6330,69774,27824,14720,27012,69143,30917,33755,36575,31533,44772,61104,17246,9023,45339,47175,72274,71447,38201,56517,62590,57483,65562,59777,66759,71748,42289,70312,73031,68933,1462,34430,69090,18009,70488,35416,32829,70055,29429,28419,43213,42758,996,56480,44507,63658,19141,13444,15694,37744,27885,59871,19887,57202,39597,40542,43771,51828,29800,35484,18699,9626,51161,20789,54783,56226,33110,24007,43796,13125,26894,47530,43205,17924,25191,59004,33569,69589,10737,13480,44369,10820,57463,31636,2444,6691,68949,1727,15382,25585,33212,65299,35536,34642,72982,22695,28145,1010,36153,47027,68444,68463,30711,30941,44567,57761,70852,26828,45061,12010,23235,21485,54343,26794,31244,22191,41713,11518,49445,39932,16901,2814,4226,66181,50565,62532,24200,44448,35283,72388,17213,69997,52784,19972,13746,46128,9522,21750,69108,20764,32263,12072,48900,34442,42328,8973,41015,5439,10413,46226,43113,55026,62400,35018,35967,46056,34190,14738,73627,29763,53213,22906,68040,1748,36017,5368,1146,36379,33823,1322,34206,52539,62343,63525,41022,70715,63164,27556,29882,26028,16584,20495,7865,24130,70311,7074,17417,43831,39914,8796,30932,9971,1926,34101,66797,10315,56168,65521,61371,17977,38096,12636,46005,6921,62733,47224,36202,38882,41651,11332,6569,25703,1495,18758,70847,28138,66507,61736,65392,16346,49028,41652,6441,3772,4261,41567,73353,60100,17789,62210,55025,34225,40313,51519,39324,51307,37502,68251,48224,62828,45078,40830,62565,2232,36304,32676,400,26737,10210,72262,43817,33752,42595,58587,11324,49943,51538,8349,8922,53366,26438,65664,46588,37276,1532,4128,40323,19508,62063,54121,55099,18105,22119,57266,39921,2785,60935,5733,70902,1541,49619,9217,33604,62294,50124,42729,62694,55826,62004,6581,8219,31740,62946,37453,31700,26101,38023,29768,19531,27233,67991,6118,73475,50654,30812,13601,18422,24125,49882,48880,32129,53793,39628,33505,13079,51439,36295,30357,45037,56237,7266,32763,25797,2130,17184,22497,50700,52584,16050,62054,42235,69474,52254,37403,57987,32498,56101,65219,49297,16135,43350,35863,56392,11553,21906,33716,51938,50825,25732,4799,33930,20190,8484,6537,43378,17135,16867,52105,66604,6754,8924,62776,57487,58929,48993,43464,126,71027,12756,29266,13916,62958,7028,5766,23083,53290,18741,47429,14437,680,57365,53525,68046,4539,54026,63615,67901,55695,73214,68179,18877,25137,60968,49054,24639,58436,55158,2239,7202,24920,23882,58712,16069,20600,41948,17555,35776,48259,63101,45702,64505,5175,14349,70449,9744,19105,44619,6288,48406,29580,69440,24666,10059,71283,37126,18385,9663,66520,17368,67405,39348,55719,25606,49747,53745,39737,34597,72257,14399,64725,31320,13410,38642,5710,71375,57466,34358,61350,17948,59000,51566,17739,48126,38449,9240,68979,51,19955,44485,63280,7928,45961,49429,44423,9216,23258,11328,66614,32041,56359,17393,17525,4696,55208,70233,65963,30147,21765,53445,58286,30169,15706,10561,14405,23150,5773,46066,22321,20225,41738,13644,48607,60731,47330,44919,73328,4446,1599,31943,70563,45470,63969,25793,57864,4033,60431,70722,45786,68319,51800,2331,65635,47074,37025,64650,24448,70986,39817,15940,27463,23939,2601,67253,35437,1428,71961,49074,59782,60402,34152,63729,5056,41314,67269,60399,36510,33650,30388,6154,56116,55195,40911,46299,19322,61414,55853,22935,64687,23780,3813,63468,18277,34245,56325,22627,58608,18852,71682,18418,24193,21191,3604,37417,58404,38424,29516,9491,41614,53617,56647,44087,8978,18825,47002,51249,9389,54693,44993,41114,68438,52068,21795,46147,48155,38114,20914,69679,47106,61576,59480,23404,58288,39658,58814,13688,42406,31115,68593,16817,20857,56755,19206,44980,7204,2214,71514,26660,1768,8716,34955,11399,34176,71392,13231,25334,54624,10279,11196,24011,2308,4719,35827,49146,54334,54230,9500,68828,44505,17931,41060,818,71430,28008,72362,68590,1850,58987,45911,13695,60225,25903,22801,42303,41891,11113,30491,6206,19140,70598,69455,73448,49400,53339,43770,62510,7101,25915,39894,59106,72945,37532,73108,20167,67355,11582,445,7885,27501,56670,54155,23715,24057,50707,57968,57952,57329,7473,63232,13169,4390,42852,6557,62424,50185,73350,7147,51816,29291,66977,16590,5293,6258,35854,19796,22847,19,52406,30375,3228,61569,39629,72285,68930,62283,60920,8835,18175,31360,33385,42165,16740,4328,57794,54961,4393,71136,6561,49858,31135,58419,57045,16540,33512,72980,8650,49269,58118,14560,11302,47164,48737,62438,8993,40230,39253,26481,59030,30393,17473,63354,3212,9946,18960,12202,33472,7882,1268,10071,43939,40407,40182,35529,44675,36764,49427,65154,7235,29838,70466,5886,50840,45869,27997,11245,43022,19400,69020,68556,1984,30028,4318,53482,47833,57363,12792,35914,71119,31238,56416,28699,36818,24836,71680,37555,9198,17518,27684,71634,14385,46643,11368,36535,70811,36191,29341,59596,41737,66159,6300,67966,45282,45519,66183,2502,36957,47342,6268,6464,42306,494,71202,69547,50012,50730,69475,49674,5196,4506,52633,63758,34100,63564,59158,41839,56695,50806,67537,45388,50911,44006,3648,70534,3187,70088,4162,9570,20232,48405,1331,46483,8279,44224,831,28014,44820,23184,15496,43263,54553,28180,24166,42424,48158,48761,37152,55803,11835,69040,51347,59285,70757,25825,3543,34386,34979,42973,6934,69794,37131,25744,28744,36185,58291,64303,40556,63620,71704,21130,38366,65762,18178,41472,70593,24935,11233,32656,14741,6031,43892,61084,24544,3449,35761,62408,7906,65733,36781,38820,34666,37520,48714,45581,35589,69120,7756,25006,52169,61740,55980,40267,12149,52555,14626,65087,3351,66122,3383,31466,51331,22655,32644,1734,40294,48830,17469,58138,12884,63277,43478,53424,7457,16645,2999,6164,46712,25010,33617,21909,70759,4576,71414,57186,17858,67155,43516,64788,10026,6222,71370,60785,64767,10408,67144,65847,68982,10942,65531,29182,63914,33979,65545,43611,29458,42618,54038,40799,46298,28809,8842,70051,39873,1585,8827,41594,21241,41993,3723,64723,10031,70243,4024,40004,5664,54054,71184,38486,24738,5576,58795,12383,56284,27775,42174,54302,19617,48436,18971,14183,53324,36371,68379,43834,10283,7875,55428,57589,69526,5728,7659,61088,32092,5104,70595,61629,28288,15548,39364,22516,31779,46730,63626,30731,20916,6950,59937,38482,52772,55409,31514,43808,71343,19254,2165,71038,16153,34856,11869,52649,44137,21972,7617,61845,64182,32787,14358,27941,41842,43809,6246,66423,23118,17237,50249,17304,22536,39668,59465,7123,32614,43951,56916,35261,15763,72048,71996,47125,41770,57242,36791,42416,8836,36590,23260,58791,4959,52533,51487,32009,13259,31212,22465,62061,1830,29361,61411,45609,26087,20514,18016,8156,38873,13347,29126,59704,31191,2524,26064,44436,66198,65660,59288,32801,64581,41281,6800,24656,3028,15081,23924,17901,5424,11823,21649,71490,70933,71784,518,47522,59907,63029,43599,44702,43459,73193,71214,6083,72386,17485,54679,49364,41296,17457,47073,66290,40075,39469,46818,34878,38451,12301,43193,45558,71652,29720,11613,66535,51474,43063,62944,32108,25536,69446,66919,65425,52090,67421,39069,679,48693,8687,28326,44617,2250,39037,63915,32293,19093,4260,45593,54931,49121,44117,50063,46163,28714,67977,61009,39922,61665,3416,21582,67596,52082,30454,28650,9940,50977,7040,10136,45316,65111,5959,49351,35243,29670,35957,66207,14246,5157,50019,23466,36885,350,18605,19273,41109,46716,68153,67259,61031,68738,37114,41375,21789,6124,22238,69561,43896,44811,16379,67896,7877,66074,37781,5704,50342,27181,26175,47922,71550,30954,57718,17950,43849,7201,12684,24095,28508,33873,31424,7812,20877,71757,42197,57992,72531,16859,65060,26903,6590,42008,52832,16642,55184,27827,73249,10856,26807,43521,28306,68522,46363,70024,69587,39541,59095,46103,9660,8045,21207,44354,37548,71633,49560,40852,31205,51522,56584,35282,54329,24895,9965,23874,39689,55246,1106,57209,21559,19666,56982,55779,35522,16792,69633,3232,66709,28701,67082,68910,19733,63775,6819,961,72788,43554,50405,46938,35134,4589,35771,33889,45068,20745,37073,37605,22588,59592,54060,26141,6403,4545,7932,69632,71368,29091,58489,13981,69411,17512,26757,58336,34727,68487,47975,13091,64865,14390,68218,55935,28944,60719,25615,42678,64460,58442,46583,13700,56748,28452,7241,1576,17639,3923,34424,28163,26615,72485,36176,30642,6068,10815,12719,24725,13230,41180,3797,29274,26536,19017,50820,40607,21428,41848,33107,65522,70151,42228,72059,52796,6231,51735,45647,54705,7229,71109,38491,26917,2520,33753,58512,155,38270,73502,70419,48399,24995,58121,31065,15381,62302,43440,12487,62773,33537,63255,39617,706,49308,59501,1235,47985,61920,26132,34382,30546,71025,15577,6121,72408,30495,54511,44259,31483,3789,25183,53927,56827,15642,18240,20057,70171,56017,29710,71851,56,13182,45002,62130,47433,64317,73131,57197,49634,51141,71695,5518,7314,979,13552,23136,65622,36455,70327,38599,51842,5753,1949,15444,70484,10756,4840,16908,28581,46639,18515,5662,6405,277,65882,9795,33954,50410,22965,46428,38248,27989,28954,27924,39725,67989,6295,14608,67201,70465,40747,25267,46180,16442,29569,63278,20870,11452,54778,39940,16343,41924,61623,41611,52073,21434,40855,34696,57172,43840,32079,48281,62845,9050,66993,57071,38938,65250,24602,15842,588,47609,17816,29725,29638,4741,19371,27195,36360,19324,47416,49629,51550,18533,13425,23545,68735,65335,28020,19634,2161,61672,31387,38567,4391,57901,59129,36930,42305,23696,28887,44530,13459,42196,38221,59549,37531,68280,20731,17275,68542,67922,65297,69310,29995,15946,8115,68980,31908,56605,26150,56629,50240,4461,64878,52290,46688,61352,5236,13849,43275,16491,27052,1287,54877,274,55985,9292,29161,26871,68175,55342,46783,10957,52261,48336,49329,40651,1935,8230,45734,71213,62723,29116,65482,17805,10787,18816,32002,46880,10147,38721,71180,3733,49335,28892,58343,5469,21597,56954,2199,23574,58248,32271,51069,234,5174,54849,47521,55740,20423,57161,47210,60221,52872,36649,4150,50000,63724,18517,39744,62517,31701,33268,1948,42208,70973,14093,73118,4073,11522,20654,9140,3174,66152,46144,5981,5098,19621,12427,61810,64695,60067,47228,22230,42947,2877,51880,40046,46351,45905,17475,63129,17109,66839,32484,44641,34564,26224,3907,12150,66126,22342,49318,71367,31015,753,23052,54636,17939,45479,37124,59804,29620,56052,22783,20248,30239,23964,59173,65345,32202,21916,41541,52477,63396,10127,47796,23881,6688,25617,73174,46954,42508,9896,57389,62086,55261,72975,55992,34569,9638,40750,62425,65955,42385,66712,64330,26331,51535,2797,23377,70266,29141,72969,28372,59623,15542,44740,54615,42097,15771,50296,67799,43040,18242,49566,70032,34282,9741,58970,5819,48235,46923,54311,39103,15125,19048,66363,38337,29421,23980,24208,45795,47400,65846,6831,25670,18290,41840,13465,3053,56912,55811,15850,19188,6591,49362,58992,51086,13817,67792,48958,39797,43780,9302,43462,63869,30618,52915,71697,21032,11218,54341,41148,64743,47044,50058,8914,45608,39426,69911,41253,61182,60262,28059,72759,68652,51672,60376,38879,14724,17134,38936,55027,33277,15622,33692,8646,69565,4553,7288,5998,11063,2111,65317,30260,42754,32926,12965,26733,65293,49062,21156,34532,3610,49910,34493,38910,48738,48776,21024,13024,13312,7827,44440,26692,53087,36736,47313,73556,49168,24399,19929,65464,50423,54403,29764,31242,54059,47549,27332,71308,55305,25167,52571,19964,33048,9423,136,44804,70121,7029,63699,8093,52224,8036,59186,64692,51293,51484,73008,40787,37885,58703,22514,14245,5803,66305,23942,34962,1468,33254,9656,66266,46598,37999,31288,28541,29545,1639,10941,246,24599,8380,21463,31294,61366,56741,4282,58643,24974,1582,64896,48710,58074,3425,9543,68802,30450,7835,15672,10468,37282,3052,33917,18751,55220,32917,38740,10054,3729,37018,46570,9668,55820,10725,29700,61728,21570,48299,8419,54135,26696,49236,35440,64560,72991,67511,3848,22692,6801,65983,49790,23490,59548,35844,41,30486,14502,33327,37307,10221,27895,19616,59299,15593,6789,67416,23368,42971,21982,72416,17875,24318,48883,27977,22751,5990,51152,51292,27645,42836,64628,37123,9827,48135,39200,61972,2994,22580,61599,69924,24467,67420,48936,64867,15058,33748,61286,5626,64673,55650,9589,14706,10492,46205,26444,27981,59099,45817,48097,17627,66257,44842,45569,52572,29460,18944,43918,69483,50190,28325,245,31903,22214,6165,53898,22966,33618,59201,58855,6230,9628,12286,70468,48094,37607,69816,3605,9748,22425,72851,58298,38039,11576,70079,50102,25912,69459,37011,26500,14604,43359,43294,35052,44145,40534,22823,2693,69057,15075,61836,35320,39613,61430,24434,54677,32936,28256,32238,69263,68766,10450,47750,19071,37383,20426,12135,3472,51536,4667,25118,54188,4238,40994,35059,23131,32988,35211,19611,51944,12676,19187,46392,35274,71863,34211,23705,51255,43112,22608,16105,20915,13372,27551,39005,41699,48550,52812,48346,47611,1005,62743,12694,60120,6392,65417,34202,65985,28210,8969,24595,13486,33563,50771,65245,619,41740,1622,56611,4049,49425,35284,66415,22586,58528,18560,7046,12622,16175,46794,60994,41170,69504,58084,16904,65569,42792,3612,38055,62887,37648,38473,21388,45134,18484,36653,60021,64050,9842,21683,64434,58228,18793,65927,11101,11401,28271,60050,25877,37654,22813,25843,38077,67189,25110,41426,51044,22824,21801,73598,5988,3871,542,37239,8205,50101,66404,67899,8053,22258,35340,53770,8828,28074,72227,28791,41035,1941,58815,30296,27080,71326,31100,23743,41177,32024,17223,64849,45445,18784,36019,2614,2038,60219,35230,34383,67458,30496,51531,39795,3778,26877,13985,63394,37550,59121,3776,31492,55772,69095,71504,11946,50645,60325,56257,23639,68231,56242,70687,4414,39562,31566,48535,16408,65535,2439,12898,20000,48940,55962,1898,55651,31168,54003,31000,11968,3517,69939,73233,56315,52688,41964,47923,22301,44456,68396,29879,12867,62630,44361,51651,19222,36500,43017,5000,24499,69043,6949,62109,54580,20738,14985,30712,50715,57839,72074,33874,46799,70857,70505,59602,4394,32992,29469,71110,14027,65706,65061,14097,63370,24331,60614,9169,34573,43217,23406,67022,61723,51637,69644,12905,65272,52514,73065,1336,58460,45315,28570,52407,42817,18118,67751,50105,2189,39653,55011,22311,66653,7830,28740,44065,6687,50134,47620,41267,12366,39886,27522,43602,40841,17531,21160,32037,56705,41442,51473,7094,9618,1569,7254,15140,68515,44389,26450,50036,38440,53791,54966,38908,25202,6721,46123,17459,30250,54393,64533,38401,20895,73040,62019,39222,10286,51962,30180,70042,65498,68696,47809,12555,12539,6796,43940,31777,7104,30100,53319,59066,54378,44768,66085,29083,27171,8647,18465,15281,71802,50948,7287,43813,71051,47468,43632,48581,11699,66994,37205,20033,54749,73519,46867,61908,51203,9307,5907,46350,72204,15065,63982,67308,52523,25154,6668,40227,16703,50136,40099,7052,16650,55307,7897,69750,45831,24365,52924,20597,53065,18982,46458,43380,34013,7231,56039,12838,73094,68517,40225,6020,17247,14256,48888,54848,38787,25658,40208,18358,27028,20478,22179,4343,21703,1530,27859,25669,32809,69431,48937,26950,19313,6237,23443,72693,13642,54855,66009,58514,31966,39193,39130,295,25938,11988,17360,29032,49989,23321,7577,17585,40544,31574,55313,45539,37850,439,30706,32671,57450,39164,51488,47084,846,37757,62858,13598,23176,73511,49,53881,19628,36200,45019,41119,13427,17319,73319,24474,62867,14432,18686,45364,64011,14774,39338,29062,5009,55617,2883,32650,40616,17510,33578,37603,48262,7558,68954,45347,5806,11422,49745,18571,37490,64914,54651,60462,49273,10352,44296,44856,22023,3332,5228,64129,30604,25624,25731,54022,60796,26978,10137,64609,12893,65709,4493,48300,30395,52744,15914,52552,22056,5335,1399,38976,47601,57916,20091,48572,72163,2639,19684,30585,35973,10394,26296,51521,50704,36709,5999,33255,60755,59866,15432,42619,55033,47431,47165,9609,21682,47681,1792,43410,45306,11658,71566,3138,57895,72498,53603,11287,41732,2928,25278,51432,71448,3640,42130,28657,528,16801,50285,43418,12131,61564,4581,6527,2826,54928,36992,63815,17312,18715,7199,4739,32599,43055,3983,18102,42994,20667,57752,8581,12021,62153,22458,1392,14991,1187,35810,2319,44367,35129,14508,49739,20979,17563,40176,54212,59103,72153,52866,10001,14506,11702,51685,2799,69426,41588,23188,18975,43389,51512,52579,68437,37431,14818,69463,10893,6511,20433,35594,29733,72302,46945,16369,42087,52447,4423,6433,2987,71687,16846,45044,17307,35629,38155,4005,45729,67906,14442,56037,5441,67766,27503,12852,45901,19784,11804,24727,15480,46766,24884,41897,35695,34360,21498,35546,43427,6389,32590,54945,40332,9153,5870,48868,69808,27715,63012,294,15743,5764,9699,15902,5937,50585,70232,32940,50424,25607,48116,17019,2024,31865,36378,48755,6341,32715,718,31287,1482,35765,65271,72992,35024,11837,33339,3902,71304,11801,36495,49514,5026,31226,59406,12008,11883,18363,18179,4848,14225,60098,40319,5547,57464,68370,66320,69584,13973,16061,29383,67468,41666,41907,39835,7010,43668,12446,43774,1056,55560,12479,1757,28672,21189,8000,38251,8149,66580,724,25481,21886,11910,8061,47570,70985,23459,24044,38299,19663,12216,61200,71094,66764,27643,6854,33778,6855,46888,73060,7044,5752,61881,16665,4063,33456,44931,40501,14526,38091,38656,47852,59687,12013,18083,66766,52047,66847,6942,73071,27569,42014,19700,48037,71358,32532,43061,15424,12308,41372,8329,3601,48921,20409,22636,9738,24985,18021,39447,69529,2335,53707,66334,43646,61875,70460,41294,24283,42127,64255,51100,270,28883,13652,58586,24385,61500,27946,20686,6080,21097,16732,23520,63569,6640,28333,54206,69905,38407,29261,22331,26040,23288,6624,24054,26665,7329,7970,32288,73305,31962,26621,50472,37103,25455,4927,71554,36183,31829,43519,44207,9830,31945,32833,59033,51269,60596,10396,71333,44596,33094,38105,12182,33070,14615,68731,3292,71422,64712,65332,41995,1294,15437,33354,59614,19170,31616,32831,59142,45004,53832,50383,31947,51553,37718,50740,21020,56923,50431,13606,26466,73029,23214,33751,6706,26922,49055,73532,32426,21012,67616,5243,4746,43531,39696,68235,3330,55799,67213,5723,35550,55836,46118,65893,51130,45043,37223,20151,36523,68848,22505,29139,18398,32401,52553,52265,4199,51911,32774,20348,71985,40336,53013,54204,17466,63633,20572,26398,64805,55723,67079,41574,11929,23606,60347,11597,44255,52166,26912,53810,54271,25868,28033,21107,34168,24322,3516,27778,65876,20812,32435,33990,17097,46862,57828,64165,69558,50293,25389,30514,31639,53383,20675,62665,19655,61316,16902,36356,65806,34240,20239,50623,22073,23243,51266,18577,38935,27132,67101,51064,25850,31715,41634,31592,2563,29355,48843,16119,47918,62661,34772,58763,39990,70481,16099,58533,45428,13921,46336,61772,46617,1504,10671,30584,4622,60654,10180,20734,17803,26214,54430,45826,39306,48115,68913,72449,5042,34487,58117,49418,6868,5409,57181,13318,65647,48501,70228,10005,21731,63108,40179,40252,44274,21625,40133,27975,1085,5261,52098,7995,19363,60680,37075,8161,30759,1165,4851,13506,8211,15852,46255,33208,35872,23800,53162,19294,6971,65351,42753,53577,57920,17713,44863,32607,6476,35281,73363,48625,33035,44615,35426,51686,49995,43150,19133,51992,523,31502,24728,18615,38046,70297,17964,59750,39837,53625,37817,23774,57964,717,13021,26756,25084,11323,4161,15456,72974,3558,38680,46651,69624,20334,26938,57985,24266,38414,48255,68272,65819,27993,21562,25415,44127,8305,41270,26821,65636,26397,15951,21363,19224,32517,27639,69376,27003,20963,57577,8389,8473,38014,16503,21826,17007,73560,23694,63379,3054,28080,63042,779,67165,38972,52776,60756,9498,66706,58454,33772,14367,42162,68717,16648,24879,63822,23205,44360,13903,55784,71684,50366,58864,62051,60657,142,53861,57223,9387,52488,56294,16094,3211,67818,11070,39342,69650,35709,21728,52291,15183,65137,23979,49016,10684,17539,30010,28387,62559,29181,7712,72478,27789,65481,29390,2777,70178,12050,26932,58881,59612,19161,40965,62428,67745,66955,71947,60768,51760,59196,53690,11796,10718,59848,72229,43948,28521,54398,64897,53429,60880,19671,27814,39802,27420,15442,72317,63938,58094,66309,2592,53990,7886,68571,7433,40168,24374,68520,36070,36312,7814,65147,47925,26007,25999,56289,12435,6633,54395,49137,23627,52845,11058,65899,53224,28108,19816,30643,49872,50803,12820,51776,69789,1221,13123,33914,59679,67271,68214,3742,37420,62131,43329,24707,39729,58850,16064,44913,16204,27346,18826,65319,58764,36164,44099,50610,68464,66043,6000,70221,21261,54223,67114,18449,69045,5049,12970,56697,63027,7427,46756,58534,57842,57137,17988,50632,33120,53638,54254,14054,58434,18566,7941,22168,5810,42033,18027,72886,22690,44069,56674,3514,48570,36133,22936,19612,7960,52149,18432,27588,30310,33405,23285,22004,65065,71832,5178,58139,63201,25449,47376,48138,62791,18183,63735,38702,68525,70309,36026,67464,53281,40770,53418,50629,5736,21775,64992,69494,56472,30092,46243,35187,40114,31571,42468,1318,33548,70339,24883,56465,65950,58102,58172,16057,69525,8690,68967,67715,65604,61646,63722,24071,6181,46667,50502,19235,41229,15768,3653,8774,53357,49553,64184,3804,17827,17182,28302,65126,3071,11341,8493,42612,48469,34663,30862,32441,36004,31858,37769,57713,13779,8294,66501,15926,47158,4495,51771,20056,43309,31930,73286,60092,50334,72901,40370,6842,48590,4563,45221,3145,14234,33181,44853,66629,15861,66774,58230,67889,29156,11585,37832,33837,24925,36420,68742,3378,46089,47239,17210,2020,7817,47021,17077,35249,52896,64950,39077,66574,52022,24065,39705,51168,72744,9477,43074,56393,63398,4818,48933,33057,22250,40224,14636,36009,54531,42737,22542,38626,14233,14147,53576,517,62955,67986,21109,8374,71415,31609,10428,9203,61653,64139,19335,23526,72964,55834,69736,62524,49264,38362,1956,48620,17178,51264,27912,50761,60528,19397,33063,36586,1429,32593,15646,52768,62568,26306,48233,2688,49373,27571,29260,34839,26937,69309,69904,63122,26462,12623,70673,10542,48099,50628,70835,56114,70654,41238,61746,50265,13805,10801,6717,24051,30152,14574,50658,52017,21941,5913,3387,51704,41933,52826,64096,8501,31426,40215,30638,48795,29756,37127,28095,8942,67783,70399,33707,59827,50262,60209,37020,56407,2512,49412,35637,55756,30031,70858,56763,20108,55339,46305,34790,32046,8762,72037,53697,10871,5294,10999,18307,57591,27350,6658,19974,3074,70554,53553,43293,61587,36670,30184,36580,67942,53416,72249,23870,44568,52108,9520,18409,44686,59509,1487,39832,27719,25962,55559,59130,33257,55151,11183,53600,70750,55514,6398,33679,10080,31815,65964,63450,5638,64348,67020,5094,40369,39072,38192,49093,29224,26750,43207,17938,19432,38448,61492,63086,61339,72684,21286,45678,12682,1628,4497,8546,18700,64137,2034,4363,33391,1697,70790,965,13345,34933,26955,59532,41996,65444,4101,15633,1233,67382,24251,41592,50077,14195,16583,7474,67919,45040,58412,12478,563,63492,37756,23988,59778,39467,14253,36804,21605,28255,10965,41586,2243,68368,54685,16749,72836,42225,34155,28132,22599,31230,34781,64394,10790,14033,8162,2226,68250,69129,19145,19355,55643,9753,18835,36117,71178,54563,22553,29187,37077,48304,72103,71482,31800,13422,72808,16294,54084,58735,47036,4993,14494,32065,66376,57080,26883,22658,36374,53721,30241,65707,6275,5073,14397,5951,2422,2553,45829,70321,70294,54618,35621,54518,20663,42613,69200,69788,5749,50087,18579,66433,41523,10832,34042,14304,45480,31165,13128,46258,25251,42480,47101,16603,66853,42656,70865,70838,42446,13771,14238,67774,58681,70104,9056,40037,15604,50151,49442,55748,6036,59658,23239,54207,72810,70204,17662,57695,54193,25357,30707,24343,58503,64998,44160,10878,13171,54984,70995,45193,61487,69797,17041,38829,44359,25341,15656,50440,52340,31402,13565,54733,37773,5972,42193,34040,30529,66884,61306,41474,22192,50096,36260,48191,43935,28504,66177,38457,59149,51422,51748,47541,57440,54791,66327,31719,46943,46630,21532,63750,65122,15781,55614,65399,49643,3041,42908,24937,60544,61649,70613,10708,62738,27044,54718,5636,4734,44685,265,51843,55861,44173,58670,72447,62606,52702,53752,7436,26236,10169,31447,39375,61179,4050,25093,42708,5087,65207,72530,45231,27916,2457,42818,30615,14717,46857,62966,7253,65989,36742,40884,61237,69444,1833,49199,65028,43800,36911,58189,67867,68812,68693,20641,42881,61203,7746,20058,8649,22180,29246,9709,2616,51204,53487,39842,43135,71302,35514,2899,1257,4958,63873,68255,33188,71035,13097,61524,31874,35345,28501,50372,31325,41555,3486,46601,16096,48373,7388,33536,35756,8636,32502,6227,5641,37836,4762,60373,33229,2831,59633,30897,43186,38603,64607,46873,27139,60801,21851,72038,47350,66249,73018,15048,36593,53121,57260,6162,35592,10495,40536,15174,42494,58268,52844,17099,22731,6010,40571,30978,14914,54542,18156,22671,40018,33359,56550,28011,70617,20368,17981,36547,48942,41151,64700,37364,59332,7966,62017,63173,64662,67256,8661,36799,25273,51507,56860,24139,70941,16215,54916,12603,39160,61749,20193,50129,45451,65533,30350,3201,4804,32998,18783,53566,11096,5532,975,54600,35255,49704,58935,2681,1919,56904,38670,54227,28617,48024,62158,50169,4397,52096,55590,50648,44017,22759,44106,27389,40211,15413,23733,73601,69555,32130,69917,31909,64039,11355,50870,22045,8898,18217,5976,27010,7190,24683,49708,57116,73166,64657,8849,37164,8792,69556,60854,43014,37699,70112,2193,12730,51516,14689,69941,51233,9667,9950,48342,50202,29750,14885,18018,36678,8253,33619,70392,37828,27297,6282,57671,58250,34958,53808,51739,39328,41221,54460,61865,15084,64066,2154,65619,15690,56502,56398,60350,24873,24340,46955,72096,42156,67359,46344,67125,6767,50283,63418,17291,18725,35643,44593,43999,19135,23928,14584,23437,12379,68817,40624,13474,46539,61052,22561,48823,71472,68887,6690,12036,1190,67939,36795,32088,44985,44898,67050,16179,55509,60384,42169,6629,45979,50241,67059,73666,37317,2837,52227,13149,14999,10847,39438,16118,10456,35856,47924,56298,14500,62191,36144,8736,19519,4131,59347,4180,66038,46719,17819,59908,65563,49543,69195,36210,47772,43741,51402,66845,35101,36319,19834,56621,16865,42056,47972,48356,55390,62432,50109,26471,67613,16874,32889,71154,51081,67326,44302,42006,20967,2740,61670,57978,26592,2540,50617,68584,47419,49324,8328,57224,69013,13840,55840,25141,10779,13656,45234,64127,1228,17131,67785,5090,11470,8984,61459,8608,72113,50434,50144,32989,14070,48234,70680,73620,26715,12931,13851,28676,56612,43970,53676,67585,65653,8264,15556,35528,46946,2078,68785,29207,45943,5253,1911,24278,7826,71418,64082,30594,8940,54102,746,63713,17137,47037,22756,71904,8381,38082,69578,36697,50276,22736,50081,43089,42282,63727,67323,6418,35039,65252,66250,25279,18192,65238,25160,49490,2021,3774,57845,34988,63471,22730,981,7739,20691,2630,70175,72802,11083,65757,9877,26792,369,4645,38398,51257,44435,43463,18890,16425,59388,17354,40247,44039,12904,73134,3646,39132,45827,54952,26102,1797,2836,36494,46890,56660,14571,45580,19094,69925,15399,15598,57870,56928,33065,29713,17538,33639,30245,63427,2220,27662,64747,47230,25056,63853,40526,3986,409,23859,5859,58394,63927,26315,31793,35175,18040,15343,8927,57972,7263,41479,11162,19332,50040,38707,68907,15927,1256,1170,34825,12271,41704,53913,20661,29106,43429,40712,48733,40125,38663,31232,56216,29401,32197,40950,39757,45984,68558,8525,34380,60647,27900,46759,33796,5501,65135,5310,39087,67267,54756,55735,54119,33488,56276,52318,70636,30029,69563,55450,39702,58738,50598,16308,24113,70069,22901,12027,64206,26072,32341,50869,60590,9316,55776,33696,15398,36458,9519,38442,1034,59270,28244,21991,47507,71275,18269,43885,23957,18245,71954,22908,61992,32173,66676,25205,40219,48500,60252,7449,16123,58425,14979,66340,1972,37273,53584,47104,38942,8460,35316,33541,67525,56716,43304,1552,32927,31090,10701,45635,22271,56836,24317,18067,4785,17227,38381,54564,2106,65059,73141,64983,28731,67480,62871,460,57998,32698,53549,53176,3658,27152,46668,67332,1900,26671,5180,22349,37935,3815,50790,45928,34726,62545,69674,19893,28167,24335,57222,72811,15132,36708,20387,54710,55714,43104,44879,68906,44455,3353,42000,45565,27189,63380,69786,48444,17068,28292,28775,24229,65505,71888,9218,3124,31545,45767,17753,2622,859,52171,6725,18951,52059,55704,61561,28787,52611,3203,12321,1686,68236,44644,60319,27796,916,60810,9271,24708,35275,62242,9674,58140,17342,41968,35075,48089,69894,23933,68612,68683,66731,71564,70496,19581,9311,23775,71342,69700,60320,7378,37695,3152,13357,12602,40679,20629,38215,43740,60832,68745,2631,66753,38878,3102,21875,71058,56507,34982,29790,68836,14622,23439,71080,7121,43096,36517,69333,30469,68260,39555,39129,12433,29330,30063,61545,54534,71067,22787,58518,54109,69948,18159,21177,52465,71485,58045,3660,9483,42780,62825,73650,60203,70056,12663,69635,26613,27967,46413,32922,24008,320,1138,57500,44229,48906,27641,53117,59916,7442,29147,50913,32346,46437,7575,46453,36599,7968,8739,36166,18066,31594,1785,33688,56648,35764,34035,63447,34315,40344,47358,872,65891,72379,52496,21314,13015,50123,65312,33275,28955,33776,50456,30077,10814,66151,63423,10086,25785,25784,73267,51326,43986,29526,61909,53716,16702,10647,57539,32626,25798,14305,44638,47992,56745,49558,57515,71439,10349,63478,43814,37024,42491,53069,32858,43615,25467,63498,33898,28631,46179,73444,10203,56190,29816,41391,65430,13336,14158,48943,16582,39430,65718,32892,11790,14558,17606,1818,29005,8799,37195,28494,30614,18540,72356,45198,8175,73345,36275,64387,12954,4331,66835,23097,17507,2643,32284,62967,6526,21855,49367,70882,45692,21880,65038,13943,67193,22806,66449,72444,45211,13815,72534,28527,26015,7565,11642,67741,27368,48529,19300,10429,42393,26026,17363,17683,29329,61971,67026,9101,42176,53480,10245,33976,43116,62431,25424,32013,67091,53828,38002,47053,32862,39639,63486,10646,55413,35523,5189,34973,69893,46656,33178,43659,37161,35271,65945,12104,55012,24369,64782,52563,19868,2031,570,62586,10446,4351,7232,52014,41774,11061
Validation set indices:
14943,24526,56466,20905,73006,43633,70155,71307,62219,37920,21297,20051,32199,64947,63366,72504,73287,25743,65753,20613,4909,25921,46887,32536,62835,39888,51036,45092,37881,18328,26774,46367,6598,26954,68640,21701,29149,49332,1474,34862,25033,20701,26839,14334,19064,30544,6660,28768,20829,1185,72070,66789,46555,27804,59329,36212,20061,25758,42608,1391,14044,53006,66747,25832,37749,54002,18673,3181,50046,59932,17294,63481,66319,58231,73272,36032,64986,38911,33005,59344,51889,5399,34555,68324,38782,40458,65834,56977,21575,36339,47571,11953,26555,37971,2399,35687,38208,36924,364,60522,25025,68077,11260,52767,53867,33433,68402,43500,1702,10577,44260,63836,37014,3017,61119,44124,58903,37190,52979,69038,56764,72926,4635,20704,51596,11526,34122,29418,59403,24559,31741,61275,6745,25244,23712,68419,22134,29680,8391,25435,53962,50772,61097,2974,32246,60566,55609,66278,6484,4230,71861,14156,47042,47554,33738,63502,31760,53610,2049,37479,28546,70219,8541,71466,52930,18600,52745,37834,34255,38051,34970,28240,37551,17185,28248,12009,50510,32257,70585,71084,7425,55041,15302,37467,51726,53924,16571,48551,43355,20503,25026,50695,49361,43803,61002,940,15022,43597,61448,20756,45416,71542,71229,64456,3109,46214,32539,49652,5342,55302,56956,4543,48691,11456,40633,8438,28649,19169,17552,48131,44563,36894,25605,11068,52609,45506,42199,53350,46751,18173,16461,18730,43788,65775,1314,67712,33452,37004,18043,58961,34849,54560,49598,7864,30274,4452,25775,48017,56633,53245,55132,36657,21050,66337,47123,48557,21047,39484,6746,70062,23038,12830,62161,39879,7057,7958,33356,32434,73338,34001,48345,47774,46078,1241,46663,43495,51564,12196,38687,15872,73540,73558,20401,69126,32374,57082,130,31303,42841,65284,64403,64290,28884,33355,13404,59768,53623,12290,26063,14374,41163,23189,58202,51585,4970,21601,63035,48147,68172,52480,49060,43242,71746,72804,564,22897,4479,767,27293,69300,49677,67124,39276,51314,24607,22872,41688,27034,56264,37593,52666,45197,44597,31742,8463,34465,3025,25806,19936,26974,20682,30012,32181,62868,72069,55669,71458,31206,6419,26811,43982,24460,40385,242,53346,41729,24177,65148,16370,5203,29608,7246,3118,34328,42018,3675,53977,1313,71471,55297,56708,6535,65241,24514,15346,17256,52670,35361,11957,57113,24386,27349,35677,63556,28878,62467,31915,33464,21250,22930,48627,48358,23456,13306,9868,36033,11367,43231,17836,60769,23168,38563,55001,42810,41597,4041,5235,3847,55899,19182,45398,49069,34194,34511,17980,15742,27693,6875,64481,14949,47476,53483,9103,68261,53875,30717,69543,19795,53768,56001,69470,4009,16956,9676,15237,57201,20259,1959,68050,65431,42050,29893,33852,30144,28451,58654,14323,39938,25967,51606,23186,56549,51636,17867,41925,47447,15124,65830,71464,27484,45532,66082,49847,49333,51135,41986,37996,21954,664,16459,30573,1240,17899,7785,40771,28764,16667,50325,19540,56521,57253,41532,35112,70187,4227,17396,52103,16180,19623,13059,12860,24447,52331,69299,31365,27089,14782,40333,22804,8372,64691,55613,73632,63973,49554,26268,13603,49911,6043,68332,50215,47590,44762,1745,46997,63988,6101,31005,72487,34681,50875,4620,42546,45794,3695,63227,6585,23814,56527,34250,69998,49604,69350,52971,55204,64900,2415,31441,38067,35063,22329,59327,62971,54394,14893,42342,2848,30138,5986,62040,26039,20887,38557,30331,44547,11109,51770,42428,37138,54463,25163,72135,23264,37485,26299,4358,56693,50013,9728,18594,13350,18661,34363,29854,39508,43424,69762,16697,15663,35599,45740,63330,52025,40196,20710,15261,11112,36754,58180,57235,20715,72559,20205,20746,45571,21009,27858,58098,21180,43000,29826,22589,41663,25687,41825,60381,39875,11524,19018,12691,28801,46354,26261,39155,27813,43894,28013,66480,47204,17263,31799,46814,12855,67517,46129,72134,43872,28879,49001,62267,21773,72981,31037,36128,41678,67444,57638,21374,39565,51485,54568,21271,32177,19062,72853,37110,39012,25423,20026,36370,20432,24299,44878,31460,63843,46192,12246,9382,15538,26808,30011,6631,56842,31744,15614,64984,7124,4455,10100,63937,72423,58463,57819,16172,72609,47633,1605,44737,25482,54053,20509,43326,29295,71614,55886,10160,3443,57000,37540,17376,60752,47586,21252,51444,30666,18949,40846,6194,59293,56866,374,63922,66258,30228,13418,23862,34361,73633,25530,21969,44621,19921,19454,55862,57471,26076,41876,70009,27237,581,9052,23023,55789,24063,58969,33759,8229,37722,24733,26848,57615,11855,26186,4731,42132,28230,49331,50097,26211,16198,69208,63388,26020,61116,26199,63514,37978,68793,34140,52212,4174,49518,72946,56883,73570,55304,59428,24960,20251,61066,27234,63039,69080,3333,30460,21240,45909,45023,44397,73463,50594,35886,14084,58153,64054,29188,59274,19178,18845,35140,68987,57521,61171,3947,56818,18490,5054,8624,55730,66078,40671,60565,14452,53573,67830,482,6157,24691,64954,52749,34180,60374,54989,70674,7398,65146,15410,12796,25918,68265,35669,61258,29248,13992,56295,30338,13935,69265,27536,14779,4658,44100,67400,8017,35789,61924,8145,63342,26091,34715,22856,73015,26547,32018,20283,9886,21769,7863,53038,18282,59064,23716,15180,32332,64276,65422,16504,73645,11055,18756,1234,12919,7804,41266,9755,41439,28264,65810,9019,62222,58854,8209,37337,29480,63209,31361,5449,14075,25653,20071,53900,39144,1907,62963,59870,41037,53201,4459,3702,33553,16235,70004,10727,3909,13420,19418,36519,36717,32604,863,44667,28425,20837,2042,60446,44074,65761,69609,10950,69246,7481,46728,13048,67726,9415,66477,53807,52652,51460,43680,33236,30787,7986,57944,29607,40636,73618,69979,52978,54711,20901,11416,44351,38933,12130,27685,11274,12144,50075,57993,24358,54006,46543,6988,37906,19622,16233,56115,43631,54410,25472,9190,26783,71037,65239,47411,4186,7126,17495,13194,18302,51970,25371,12279,36498,17425,38,66748,15606,27627,46019,11468,51145,4808,27412,50110,23620,26022,44708,45688,8654,28627,17162,19369,9493,28725,19546,31295,14412,33869,56894,56436,27724,36922,68503,73283,51420,33559,27140,64551,30818,53701,24241,68666,53042,61075,25295,43480,14000,60470,70938,41832,36645,65179,5503,45694,22895,62300,59391,4444,73054,44735,69534,35142,22830,10238,70763,15500,72023,1208,43871,45790,40233,66071,55245,51097,4772,35758,41508,57888,27965,8643,28287,7942,73182,6926,11007,17793,13145,32340,29166,46931,59610,10636,4865,68502,15750,35262,68787,41633,62453,55370,7260,34829,64930,43300,39121,56229,7831,7360,12874,50275,5994,10648,36662,70808,32230,51682,62546,8190,39035,48332,43570,1273,68415,10935,57491,34298,63053,42410,27701,35137,68466,3107,45698,47821,50872,36610,20938,36659,11763,51305,65887,69959,5191,59439,644,56574,50053,11444,54978,55883,58851,10076,66880,42688,70497,39980,5187,56344,24904,9296,36477,69343,28752,40015,33787,20405,12660,7196,22752,71730,69577,45887,5252,6788,32939,57784,25209,15330,11345,69994,787,32131,69517,1486,5563,51639,4885,62238,12877,49608,50279,44654,45400,34464,47749,36088,48190,33733,10713,12207,25490,45626,7338,29270,3120,44310,34664,70891,898,36490,45589,40070,30715,57360,39677,73457,7857,41548,17992,49397,72888,26291,18140,45158,73551,68065,48306,45253,70158,69356,22619,62491,5186,1164,71047,16360,31603,42101,22120,9020,50578,7732,14160,35646,5277,64973,41746,51707,10620,304,29745,46528,14940,52736,32468,54174,52545,8756,13590,60306,23259,8630,59002,67881,26754,64822,27509,7402,9226,44521,1365,30413,13756,18676,64103,19789,34688,19569,621,60299,35197,26743,35206,20398,26712,39417,28291,28418,32957,62463,28242,19735,38594,10849,61454,620,2269,18050,12527,67361,37211,44840,32169,31905,60679,46795,39582,29991,30449,58204,53301,49680,50365,70214,68716,47550,21064,66144,28166,33058,4326,18294,21760,53737,38619,12060,3296,28360,56414,26929,8218,49985,51580,41205,12239,21295,60537,15883,23098,38411,64381,10397,2074,71431,10324,27388,28838,47915,19210,10626,21678,26970,63268,2527,30462,50154,10276,50400,29679,67639,5303,10439,57372,36347,13531,1203,16717,50337,1046,14309,47472,27987,21204,26567,12486,63532,57003,42735,35321,17450,36499,51592,7090,29049,21438,43369,32624,57409,49778,69729,33156,24615,65509,49603,48851,6135,5544,60365,50482,40894,8358,20579,49770,9317,69506,13881,52743,25484,56011,46380,54690,67838,32666,12309,17287,20437,51969,4541,64740,22399,50026,6572,29937,40274,9595,6069,58448,55823,44000,26866,17614,10740,18899,18196,66716,26973,19851,50739,58690,68680,11482,48541,19240,62320,43027,62088,4703,53671,48649,26933,59929,19080,50332,41395,58445,6613,61496,40988,14087,53223,9974,52927,54010,13068,4664,31849,72368,50536,51475,39806,44056,16983,64995,35390,51435,64951,32897,41380,27113,65676,29345,35455,55227,24432,7869,47326,18627,61658,40076,26742,39711,8360,29993,53144,39760,28139,56855,66544,10987,56991,36841,71645,42029,32194,27597,59857,38850,18288,8815,31061,59366,43733,60634,58553,52313,39473,47449,66095,39184,14950,63424,36617,38872,50378,9642,7496,41580,53926,30319,52846,11186,17636,29731,58025,35035,8159,37908,10273,70371,324,7443,8899,64541,60668,18586,32215,26687,24205,29779,62371,33418,40147,56035,22481,46361,67740,47518,58206,62499,55031,19752,19780,51127,65805,29921,61298,14680,62174,47560,5751,25064,27545,35082,7926,10641,69233,65325,28345,35656,60161,60929,32355,63634,34124,48502,4168,52123,54652,65467,65242,12958,29533,15849,59926,68806,49831,55406,34969,60117,48944,46314,15575,70589,16054,9466,53363,6928,20488,67753,20258,4283,72575,63839,35291,70015,7687,30344,25229,556,23160,62235,69532,64507,16917,1435,61241,73156,21341,22038,27085,23202,60481,16092,72719,47258,31255,55512,58865,14904,46834,31555,30956,21449,60737,12974,69070,4556,29098,562,48612,41741,47889,2068,27507,25282,38580,33822,50082,46934,24013,42951,29356,42375,35913,42184,21940,12040,8747,45304,54313,30392,5658,65393,56765,50765,24971,40496,43320,12374,38185,12969,73052,52788,43990,22977,7553,21846,16218,22773,57305,51697,58593,71461,64526,59057,3889,48931,13006,70234,60334,20620,54626,70174,13813,29243,35992,684,35971,21305,19465,12933,8514,63107,46789,67207,9792,17588,51030,64045,37837,8766,9689,39325,62500,40874,68904,63092,66639,33061,64797,19898,3426,55879,7721,58334,28189,18895,42157,36718,42870,49305,18343,58888,52863,35943,2371,72553,8693,67296,18882,5037,19807,539,63361,11130,22554,59853,6999,44304,51712,12764,71797,50534,52042,29935,61401,42252,65029,66532,61720,28286,61456,7317,55181,63356,65468,34704,10423,3551,73652,59751,39068,55315,4679,55878,51043,49783,16638,21315,44453,31219,11730,66752,66192,21410,31310,27021,18787,23209,2453,70859,22404,52990,3984,24084,585,33743,13119,47050,67362,63528,35364,4053,35457,66540,28550,9365,41244,2717,53628,44061,53410,12188,70440,38365,65814,43388,67376,52384,70393,27114,39065,8491,31020,65609,35319,36650,1630,46541,32524,73506,27505,31022,62770,67338,51486,44270,60574,19446,70977,8941,65270,28318,39920,16458,57371,72544,48671,50901,67998,70824,18810,11767,20615,56890,9067,48630,43123,2919,4225,28533,12088,51225,51832,10479,39515,18210,65428,53939,11654,40517,27793,18952,37941,264,44171,1497,18153,37203,50158,8536,63976,28912,13838,2325,47624,23626,21116,32627,19912,497,48461,26189,65256,34939,31899,35155,26384,52287,29252,28961,68733,8258,28738,13207,61007,16222,19950,53152,27846,50115,72225,50745,39704,70441,39605,28582,44561,11343,24951,70689,29564,42290,22445,62021,19881,1978,15819,20747,69875,3441,63028,12759,36829,48959,20469,70018,8337,3843,22220,3327,31434,47736,56524,59083,60532,16700,65004,22969,46295,61105,39117,23032,18365,736,20955,30702,25501,437,10120,38805,24757,72093,25728,36042,1945,47961,10953,36094,70767,39870,19669,37734,10707,25351,3045,27063,57596,44683,66611,13401,19025,28468,24439,53212,5796,60434,11301,64793,30854,63657,9747,62175,68509,38250,7757,20717,71877,50697,34030,50143,14146,24224,53307,59985,33113,58867,38315,31918,25849,35868,12608,67826,40086,5711,61449,71256,31203,38084,8466,39698,26650,11498,7997,20722,41092,17403,5384,19991,1992,11561,23685,38459,8629,29820,35265,6034,16436,65982,29111,55594,62985,13510,34427,4608,11557,43048,9487,47746,72709,51194,9377,33198,48483,16876,38484,41398,20583,25542,43697,51037,33210,17482,35935,26746,73567,10267,61112,9887,8848,8544,58952,48560,17371,66326,21522,63767,47269,8020,31674,7016,11463,15116,22001,39600,33932,47626,19874,19212,60558,61412,56848,33078,35558,33455,16085,42738,34662,62572,30591,16382,46138,31519,13354,49893,8539,53605,5936,52965,38610,40340,10937,31348,8257,15310,22651,10622,20984,36487,24563,72753,5611,12001,58325,68036,1249,31369,47207,13533,34678,18578,72418,7408,11840,20241,31834,12434,18237,40513,13389,4889,2978,69608,19471,69313,66742,51338,17389,50571,39285,38545,31452,5755,41370,73005,56331,12901,18558,59824,25132,2945,34414,53674,63321,60934,34743,73468,3253,8323,49611,52196,73379,44111,31031,73205,39498,71976,28257,24157,72047,44033,60142,44234,59379,3715,28736,53684,29193,20657,32675,12668,60241,31350,54760,14640,43593,12210,63254,29310,22818,5876,26522,3407,60418,6387,46159,23802,30189,64014,57368,65145,65426,3151,44925,51379,35842,27221,60463,7187,59069,3904,48033,47556,12461,70744,26560,12103,24276,36491,63306,3597,41805,20017,61279,39179,58181,60722,59893,6825,32977,26979,39337,59498,27430,2511,380,31762,6798,43967,15621,56003,21245,3418,9005,9035,72076,68715,65058,4125,23261,12774,32685,20664,17952,21668,6765,45554,56012,56442,51833,38199,32733,63057,8750,71251,2713,31327,26244,52217,59979,65386,28704,2657,26391,26552,61124,68779,13240,52601,16220,38945,6551,20403,60409,5406,55729,13592,36057,23657,33417,50971,4770,46740,71456,9210,70331,61950,27065,42422,34560,27884,37904,4965,68048,59974,70220,16109,10135,19659,13539,5184,37163,1077,49848,60305,33987,15422,65007,65952,40173,73440,19060,64918,2454,37891,63629,54906,38652,25847,59727,8339,5425,10645,10064,71477,65320,67191,57580,40816,33317,46165,17380,26833,6701,936,30428,51440,1466,20208,59811,35235,55231,70095,33425,43823,1296,37865,52558,16706,46169,72828,4324,72280,41196,45166,45133,7934,13739,48362,1107,47540,8272,60948,53232,17207,14698,64730,10642,36194,20808,33387,8839,24979,36767,64331,46904,27922,8697,44970,15553,69642,17468,13726,21042,23618,1715,13189,8228,29567,22933,26812,59956,9314,9982,71765,22792,20010,39903,39612,53422,49504,21300,45105,15159,66564,47048,37786,49875,25053,52640,60274,12986,3478,54686,11836,5599,30737,23971,56694,2798,27446,24220,10594,7135,5367,72146,32573,2969,11276,21197,6671,56701,35584,11542,29278,20293,47172,12582,9731,9294,52165,63135,60622,19571,70704,48712,46913,25563,403,73037,57653,9426,48145,14534,15759,17918,10504,68384,58163,72197,19797,59014,68069,21768,4828,65081,35000,13088,10095,4239,64067,34178,28641,51480,5435,53342,9563,17159,17628,46170,3738,58485,65651,56963,31711,56561,34855,37789,26034,41642,62968,25498,30673,57446,26476,44841,21120,41386,26564,69995,64690,65391,56902,60791,25924,8147,63071,8014,62228,45604,1427,56027,14772,73587,68450,59967,17414,9430,14298,23079,40389,3077,6039,50943,68359,1016,10237,22386,32276,52591,52193,13319,43738,51146,26106,7907,41030,51159,53072,27099,26197,65841,37766,21467,48566,17045,20973,49640,55960,42126,55910,25810,41670,26070,48105,72268,57145,37311,2481,3740,5989,11982,41889,50466,47072,9636,27214,32358,29847,27772,16478,10659,51238,21391,22081,42865,53837,13775,12255,52464,64493,16164,5513,572,65892,35553,54011,43286,39863,61410,65298,50637,54088,844,28713,40171,55477,8772,72305,37153,66188,40716,3852,60743,13038,35548,70073,46691,23642,69438,16426,33308,756,40298,54362,47019,36441,49722,17169,52342,365,53008,6332,16618,65011,11633,50618,68469,25747,68136,32402,38681,49618,2691,24244,31879,45413,18564,59585,53735,10566,30766,21970,53374,8200,21146,3007,59653,51214,2935,35966,51345,63159,5545,43322,23930,43708,5993,53041,33346,26689,72058,11575,54942,45867,57134,37720,47888,48283,2700,28185,22685,20556,61521,67606,17379,65793,5324,5628,63488,5381,8957,57104,4854,39543,65662,13571,15271,27830,44890,43654,50523,26235,27122,32947,10943,47684,44570,9263,642,54422,32877,29982,47939,1321,56678,70253,36232,58380,26302,33143,50313,30139,27156,34265,10213,46851,54456,67194,11740,6882,36936,7302,26375,26246,67841,8659,57686,15098,73084,31225,52698,40443,41696,22846,13147,14860,73434,13569,42586,34916,1631,50755,17812,15434,73399,39106,31473,65593,37327,4172,22983,65454,23468,2832,56803,30528,15017,70345,69011,44005,37788,20023,56665,25192,3386,31707,53076,61302,57006,21404,13299,21800,73177,8019,4894,71710,11158,57636,33985,34372,53102,23587,46621,3492,28072,65512,32206,7847,35182,537,52320,55684,1463,13397,25934,60267,67080,15934,47846,59896,34004,67982,16452,58391,12316,58386,38640,46110,71781,3818,6890,13120,34961,20371,15829,19476,48339,70889,40158,18616,64550,69678,55050,15184,64004,71880,18878,41852,68751,4058,15972,47407,54400,413,21929,25751,35407,69751,58151,42420,12642,36743,72342,26630,1891,35657,13133,34873,29157,42962,12705,16715,19952,16241,58212,63745,19597,58017,3427,65979,67853,50288,48257,53933,7603,58710,71895,62762,67265,28283,37992,41285,43043,33652,1134,33560,64736,55608,71785,31604,67187,18774,16781,34094,33859,31192,58936,54279,752,64315,3295,49925,14848,61184,60640,56908,12490,3019,16475,47363,11191,3150,27540,41138,59117,49890,61824,67455,41055,10400,42526,63133,73461,33498,65285,28882,45303,3592,24370,64737,51996,32469,11565,6948,59925,3687,36634,5020,24645,57070,3780,15955,18412,55922,34897,1367,35949,10744,66917,48645,1952,7722,13124,70663,21360,60186,20135,36789,21466,9446,3621,29690,62553,43446,14874,16116,22772,23460,17472,73369,63390,41557,69839,10621,48043,68668,29050,52346,19882,44756,49472,64241,47226,55783,46900,36813,45497,14955,52878,29173,33798,13536,21554,53208,21396,5454,22040,48463,15741,20314,69766,637,51384,73113,22346,36363,68159,47643,36472,52999,47340,14126,42271,62585,56018,34865,13353,45959,60162,50499,28829,62280,69364,53660,71557,5079,60716,60967,62163,23569,39664,79,2859,70060,23262,50564,16889,58192,65196,10660,49283,47047,19395,40676,48027,34763,1687,37135,10989,32350,33694,52061,59146,13679,14948,70425,69189,69772,71378,12165,66048,21604,16850,39513,15583,66247,58679,10581,64083,18747,62983,4752,69606,50530,18659,46185,69273,2802,45119,72435,53534,38773,18739,59101,70508,11027,37492,30104,19428,63567,38781,31846,66503,4774,436,68275,57681,43777,6357,56144,63901,1517,62846,30756,44554,63096,36881,32844,27521,69661,8852,54085,60009,22011,19861,26417,61042,67374,26247,71192,40143,28976,54601,48980,49759,2529,47575,49249,16363,62313,46196,16595,59887,36053,67008,6984,63781,38306,63429,54266,21977,8298,35237,72956,6737,40662,43097,37878,39792,44623,57408,43338,34760,8410,12635,47486,55113,15963,62717,52820,62469,34505,44549,43026,19304,45014,15211,64111,44101,72460,15134,71107,26381,2730,198,25027,15307,66695,67070,26619,39532,47489,7153,29471,3656,57635,54277,52668,32803,22069,20465,60744,65254,42637,58107,22884,57505,49666,73080,36071,70981,32738,64445,44334,48949,49609,48667,35511,27036,17151,22398,5762,58918,63956,17454,3760,7956,69153,45156,70892,30060,71377,60178,47756,71916,33318,46391,69740,62211,69203,9809,41193,55180,21205,2664,40701,66289,70608,54629,47424,68342,56156,42685,28155,68052,13788,59449,20858,50567,10741,64651,43289,54236,10087,71103,38536,63089,43434,26674,60367,9339,12002,73458,59479,4082,69657,68133,40731,68641,51491,23022,61582,5583,37449,14521,13795,554,53831,6883,4176,56709,72593,6272,61099,56657,4316,29674,48803,28723,71791,62196,69016,49746,58195,56560,17084,57701,59678,52871,5115,34467,35451,39496,13450,15329,15590,61290,43802,21643,850,12597,55750,33950,25939,13255,6105,28411,44275,57936,33956,60405,10592,11329,14337,63800,29738,15707,26741,19263,3826,57931,21717,65001,70853,39019,42674,56083,67732,22457,56811,33971,37937,1188,9379,18065,41667,68763,66493,26698,54260,26454,43241,50080,44822,18680,67045,29559,49705,19919,64204,50714,40615,63391,73284,54852,70532,47316,30351,43609,39979,34128,51025,8477,7005,73407,1513,23607,5947,54528,1274,174,31672,61997,70794,71930,59680,51892,15830,66059,55639,31692,3162,40244,63898,27166,70040,623,61094,59234,19366,31277,62155,20658,20078,73539,13615,42824,37794,29128,26827,16040,62073,39649,14306,55871,63854,26663,51731,62609,50290,72579,21068,30349,56852,38754,15195,49101,49022,18338,65412,22043,27146,17534,35133,18529,17444,7274,56508,2884,40766,9848,16958,28073,34720,10308,32190,55276,61895,6051,3794,885,8500,34246,23427,2079,70473,10482,32164,30390,6182,68559,5150,38060,32789,66427,14623,52139,72715,17208,24854,59911,65079,72181,18384,3891,48120,66829,47395,55108,32351,15668,67856,24397,41761,37210,73264,67385,2012,31972,30774,808,31994,66255,50006,60392,65510,39105,21181,48296,58295,63808,68457,13589,4892,43476,29342,60732,61712,30512,58818,2146,8087,28536,34150,4995,13103,34886,67586,41505,67083,41537,33740,2148,9826,57259,63226,44487,49955,46250,9202,27264,20394,52664,21695,44445,46500,13274,51078,1840,9885,58450,45262,26317,32416,57387,12457,48124,1961,32198,72877,51240,15765,23517,28733,64138,10294,1837,61436,11373,30664,19999,45897,36508,33316,5834,45190,71741,68189,36559,71249,39707,53195,48035,10462,67216,29683,13891,31595,49658,59864,4065,26649,53044,72703,16555,2722,34327,34126,27058,22377,36066,50886,27566,58524,69600,65928,72650,34687,8252,13078,11649,12163,15026,65294,24392,68822,1444,71348,34292,21754,13993,24845,55968,4000,18720,10895,397,40350,49390,52565,7649,29835,24630,17447,27785,29773,38005,50133,19138,61183,49309,6844,2909,62849,9889,46387,46481,28841,71224,57850,4333,66015,32081,3273,26569,48976,16480,41085,47352,2030,62058,66387,18584,38851,16033,30597,48302,68241,64455,20621,62441,8442,15508,55626,48486,67406,190,43636,48621,59669,46886,10418,8584,70072,59736,34651,17129,30617,9241,60169,40186,73278,30789,67516,60348,10119,26971,6669,73357,33908,4088,46404,61937,330,54716,50888,63978,59216,14587,71432,50078,457,19954,16437,6203,9165,60022,18621,43529,55062,45196,65760,71478,23402,41336,625,42829,13977,1662,15682,54388,16095,64574,46016,6321,2850,16453,23453,15766,44955,24929,8107,32851,45544,13953,34806,71761,46026,9000,52779,36,2903,70077,15139,5939,49406,61987,13315,20332,61447,17249,73524,45627,43954,70641,13691,48757,56834,41175,32014,22277,29765,33121,39620,4160,60353,20825,64437,62426,7370,43623,30050,31231,33672,32768,51433,21152,61669,38013,51715,3711,50957,24320,68896,23613,8439,14649,64538,41018,43672,31392,62823,7297,46492,7774,57254,49338,47412,47510,45792,66817,37791,40091,48640,37369,57829,41550,35398,11631,29297,66907,66855,15304,42883,6965,60006,13321,43669,53000,12645,5354,38068,14624,13563,11449,58381,18342,35532,26735,42102,53289,39514,72826,37928,66106,77,67244,59006,6969,2009,32364,15532,22325,54180,70113,60859,25249,59756,72208,35858,13236,47480,54918,66469,71639,8267,1438,26509,59228,9006,51939,24657,41407,15025,30852,59242,48070,19221,32782,23170,17728,62646,2109,2871,23996,54559,18918,6400,10683,63799,52704,9721,7002,20301,48835,22506,55168,60877,60891,71609,38359,13782,42985,12230,32187,41803,62199,68746,7759,71625,23534,15499,37770,30340,34957,52843,49337,64269,36313,30538,33475,34215,10657,3469,53904,31921,51035,41641,17766,7051,5566,3948,9654,53059,50257,4346,46947,52495,32839,63979,65594,67828,68976,8580,17272,53126,53256,48069,8009,41088,53037,7672,61735,36966,69898,30827,4933,38689,7720,6729,24237,34794,32305,68111,35254,71404,62901,41026,39844,43284,55167,29104,36704,17362,60080,51792,23524,17461,68841,11520,19382,58731,56891,37666,68151,42089,23765,62648,34850,6632,17897,36209,44906,14543,52638,10496,53337,3224,13618,19630,53431,35508,72021,35306,6657,4011,66889,57947,8729,24072,58707,25560,1445,25001,58101,63608,27197,29531,44964,3893,3308,45603,69974,28282,42609,69544,56598,38252,5001,59519,54148,45586,50644,15430,47147,30744,26474,2101,13423,15243,897,16530,62223,6522,64378,56097,17725,55104,31229,57898,28455,12260,18599,62399,12223,1157,36960,48371,31529,18390,48401,21935,73428,69158,69461,23436,52456,55847,28439,16975,16826,67916,37641,25059,64643,9988,18072,56332,17156,53515,17203,49626,21832,33711,5844,56401,13242,71949,32723,12982,67016,57449,47060,40575,59964,61684,37102,19244,62265,44102,66140,62851,10731,40990,27193,57830,4369,20842,34272,23323,64501,755,25507,18967,41320,36545,59728,59747,39735,42791,15106,458,36869,18880,72326,38962,38097,22912,12049,61979,35100,18532,46070,4247,72773,3367,32800,28245,48915,16562,44748,59931,1871,28897,8841,47606,33175,55448,70314,2975,41691,35535,53789,10360,66962,62427,32254,40027,67850,10085,25673,8297,36431,22508,72488,67541,20881,14696,8345,38498,52531,13885,60593,57112,9102,27416,23675,26439,29381,22664,71831,17122,18724,21753,62120,31992,60097,72042,49003,6144,2278,71659,46690,34412,20582,69098,69728,41879,37839,69675,45007,46366,49414,7205,35516,37433,20463,34253,49017,38089,57907,51827,977,39851,22491,30051,29136,28146,45629,4095,53833,31761,73103,55959,5560,38499,69754,70635,4417,45922,62664,69004,66823,48786,32837,53712,33182,66303,22882,51858,23479,50416,49856,66229,66022,20802,58745,18795,2347,70068,8990,4280,31640,33011,35210,6065,12299,41393,36641,71331,73569,55773,40953,25955,63834,72166,51501,15314,5580,38216,64361,50237,72538,9836,9154,14353,16490,56857,72011,60220,67396,21816,29132,44479,53101,14915,14971,37193,58715,20651,59035,23609,68398,22002,58932,56385,59744,38954,67756,59397,29,43898,39493,60172,66979,27107,42639,27402,72869,2115,22477,40327,66902,22716,16849,70512,52272,3756,66870,69697,17295,36902,39910,49730,62704,25305,20860,58395,48899,41246,12995,71000,3182,72861,57333,66937,10861,61984,19723,3654,27797,62053,46489,22031,21927,71935,55005,65786,55513,24126,26886,41744,5969,65862,8031,6384,7019,1458,72813,67737,44281,54299,11806,33610,2695,48023,52425,64536,18231,60845,59536,57881,57258,4652,46246,63245,21913,34924,51082,8777,5904,49377,21220,6328,25089,43897,56310,18459,39260,30567,17195,37148,18152,2398,40657,70494,51288,55129,70082,42796,9644,37559,16460,64883,42265,6847,69453,12237,67988,31283,59276,66633,49389,52487,250,37702,43709,32323,31034,12416,4478,4827,70523,4384,2782,42956,60020,16617,72714,60042,20451,33284,12440,57867,42672,40666,37283,17013,37684,22137,59571,4349,68659,27982,14020,4661,32690,22911,10792,67709,29604,60884,44516,34091,8896,9473,53953,73366,58397,48909,26944,6902,67324,51871,21336,47690,7424,23284,11423,28509,36429,31155,23082,66790,53242,893,26414,24333,3976,43719,32078,50321,29546,44991,41160,56723,50038,41264,36038,54481,63773,575,24427,71081,27754,11934,25276,18502,2653,17904,59181,70557,19926,1063,40714,24788,37545,64001,36190,55035,19458,53824,5783,26906,10907,51879,66316,49806,36246,124,32834,25392,2116,7509,16285,64299,65092,15804,35453,27550,37743,29038,9007,50453,44185,48347,14822,21125,63916,62008,35033,69703,24242,23920,40720,57780,20282,3271,50538,46047,4842,65855,5429,65534,18147,64944,18331,66076,42131,72414,38260,32700,34344,73224,67649,25260,56339,56228,9750,64219,50225,14204,62447,44749,22509,22812,50660,3247,9221,64544,41182,42234,29867,33415,26776,10469,65570,56544,69630,51397,57753,15402,43366,29247,36974,48367,36354,13419,53513,6495,67984,91,36768,67368,12046,19825,7380,8164,44860,17136,11361,35339,25446,73331,58564,8455,27228,64902,62561,59641,39718,32135,14595,37380,13882,72271,48419,30493,57328,27262,54796,69323,43895,24626,47033,72138,39225,53453,18367,35639,69705,57141,7469,67621,11581,7588,39096,6794,60380,59779,61756,6049,2649,15559,53441,5531,50186,65661,2921,24252,18103,4530,37486,34837,66958,61356,35153,23571,36619,18440,62178,18718,38844,50544,60110,2349,25479,1508,57325,17218,73237,53332,13102,61029,55796,30297,52086,11602,48975,19176,3693,61218,29425,19965,53618,1844,48132,50975,62907,65748,56002,54860,1184,42777,1645,9564,19050,14445,21183,27681,55877,49529,31058,64038,71260,12767,49959,8227,38788,12573,23889,26,23201,70229,44682,40197,70675,16084,60615,16158,64308,59068,26963,629,45842,28115,56572,31398,57121,3015,32237,30885,17458,69767,28891,20508,19088,21199,46422,21377,68441,21505,26262,45209,4338,65395,4442,51855,13814,54752,64336,71807,62477,5896,41356,18694,46552,14795,26966,39643,17676,64606,17059,62071,61010,32569,12524,52714,44987,68386,54176,69119,64786,47345,14081,58938,49497,48467,11252,60734,67483,33325,34917,14118,72752,47659,48318,11030,45323,19941,64007,58968,66521,6684,65702,8635,45419,7488,7367,34036,2715,26272,18056,54565,15265,58860,56397,67349,27090,20111,39024,12096,6608,50028,8260,4007,65420,8725,38934,61482,64860,71866,29118,24791,18983,64504,66904,12371,37736,39180,45658,5775,29603,71227,10205,45941,32106,56395,71909,54878,69954,43512,4616,48063,19041,5312,26928,33885,20399,63143,16443,8114,50619,27218,70734,41292,21686,32256,28820,5063,26180,15648,1968,4534,28604,57017,21526,30117,42929,45021,25867,27129,40978,72972,16693,70006,14082,41510,67503,55250,43797,43638,25994,59301,61267,28932,46173,15754,50425,39644,62836,47997,39263,31074,20619,5577,19264,65217,54445,57622,71138,46171,62367,42895,38354,31484,5659,38776,47745,57824,42925,45683,34098,21351,14813,24722,58030,8013,24493,49156,56106,63072,60356,37072,49408,63756,63611,37476,68996,685,30224,37287,67386,17714,71426,18097,66494,31590,16937,58971,23632,38371,17814,10982,70500,26874,729,49368,46157,13083,26403,4052,63972,8743,49934,27853,70213,3668,26404,24592,71401,42354,39810,32928,71868,4469,29298,18633,16187,35889,51807,2845,65811,58123,35233,17973,56985,9926,70126,33857,4121,17943,3208,6473,3379,53725,19010,60043,50823,65197,36968,50214,54055,57444,48146,67009,39118,32852,45086,73604,57949,66741,62531,15293,55255,21484,60656,67790,30870,43232,40237,43432,54591,63360,50164,24081,19283,9329,5248,17033,7692,1806,32585,34888,60853,6489,18761,60179,54123,25879,59289,72493,17349,22298,1105,67800,18865,32372,72857,53777,44317,55637,45265,60466,20243,42065,20605,41517,17225,14207,39188,71145,69377,11394,46447,68257,54745,29746,47035,35176,52335,28308,52294,12264,70577,6943,50718,66405,5283,20238,17995,55925,17686,57066,6380,61291,3216,62544,23433,70725,51717,63573,17106,8052,8897,9845,70606,3154,35409,65357,49489,33168,3491,24152,15182,42004,57913,10166,33283,50848,35702,60494,1449,24176,32658,42145,30131,37376,25887,49443,44139,64234,6228,40135,18789,55788,23408,56247,71528,2003,71005,24794,49670,65098,6748,5245,42138,44844,47014,25550,61967,43413,67347,56367,48286,23664,29290,31050,26578,68090,71924,70033,70114,60959,28206,71575,41610,9022,8955,40527,49240,25505,56488,34757,33299,47654,31508,57849,23084,23527,45152,49695,30473,60740,50553,42277,21951,28950,52559,60805,65641,73269,63551,9399,47612,12421,62410,63780,2613,1377,8302,39209,55678,57064,69878,8070,15640,27167,70825,59681,73400,72701,5585,64020,64997,48615,16873,10613,25976,30848,29078,9688,27867,37905,7476,47748,47702,49323,69000,6880,49196,22456,59609,50083,18977,1055,70702,35164,31345,60892,41147,29473,29999,41245,73245,9242,8008,3070,67288,64701,32986,70960,44649,50107,52,28573,5057,73365,59166,38973,18345,30249,64341,39039,34048,57836,33779,55086,15521,65675,17965,63236,46957,43923,5319,19613,42256,29395,4402,7247,3086,14439,55552,9870,26654,55415,20126,43414,20518,69549,28980,72742,71376,60343,13041,28499,56364,15273,10484,53798,71354,63221,5941,46136,15220,9681,2458,9504,7522,23750,641,17592,38427,50503,24243,14391,28100,56724,33068,19873,55202,36109,49234,60828,60436,51324,7573,34809,69277,4064,23994,59819,33766,55725,15040,35,9580,2763,24774,49889,63950,10525,19877,34273,67550,29239,14456,56794,43038,48368,62827,55515,18324,47829,21718,24872,5118,7191,22922,72210,24875,44322,23646,7233,24554,53488,34843,63529,67495,66729,28320,73195,34778,23251,45394,54153,47064,39394,39201,66944,51243,36671,40335,18122,22518,21432,53428,191,52547,15512,33805,19092,69602,37041,58601,6142,6595,27901,62758,15206,44544,19255,11200,3992,43532,73026,42484,39936,19676,63298,26116,68918,63171,3172,45958,29829,18684,59973,44027,30146,39840,13872,9137,1749,35494,46194,1535,25177,10908,43244,17487,17576,18876,37819,36046,50267,17765,35007,37767,13979,61777,71363,33531,5188,28542,25452,9502,45779,12726,22366,29319,68741,42227,21171,440,55176,51150,69227,61991,4153,12686,4309,285,36558,11852,59024,64532,73324,61651,13931,11618,43751,54507,71648,46339,4381,38211,56711,28957,48273,61879,44689,38675,62406,12053,56108,48386,63487,40761,12664,36006,66976,52026,27483,72731,57837,72941,26590,63323,19303,18082,21393,56452,68860,12392,36520,53896,16842,38683,31623,47432,40748,11133,43072,815,51755,6035,67893,61734,69987,18410,8537,31971,21693,28677,68984,55309,38145,54572,52036,62057,15349,37616,26686,23719,51493,69245,52323,38071,32802,15170,70749,62769,41373,5987,17605,55194,21820,36291,18096,22437,26206,27973,16809,72484,46677,38760,38543,66705,40512,21283,11938,2338,67734,16383,24693,58733,29352,10220,30086,51087,72217,6939,34350,3164,38167,23940,7805,42940,5337,784,4413,56274,68622,58491,39803,24494,67047,37189,321,16455,71646,50338,42941,48673,48321,72918,62394,23998,55061,48014,30079,25288,34557,33416,4503,33722,73452,62112,62436,56704,26004,32234,11919,61973,55995,37304,11755,44130,2120,24735,40488,31437,18634,32166,61122,59399,46757,52603,9266,64440,21577,8446,19502,6426,10065,9144,58555,69,67932,25846,18354,45793,5591,69718,27419,23660,46566,14736,47766,48108,41409,15889,70975,50781,22306,18326,62924,64368,20097,29815,24145,41307,23932,68440,11244,41298,67936,28214,34529,66451,15230,68173,46618,37754,1885,34596,47413,18572,29206,25614,32625,688,40630,44118,2682,44324,5242,39283,20921,50699,3302,69342,46771,51987,49617,11443,31601,25655,21354,31755,71824,231,17802,18870,58635,66421,59852,53335,66762,26068,22843,20830,68983,18169,67938,23450,18099,43299,36840,15749,43161,66959,7456,33570,47849,37961,32103,49197,69012,67619,53459,15785,47236,6137,4684,24997,15197,7704,50060,44138,44338,60060,1921,59999,59116,53296,30714,1332,20962,17177,60085,21758,48025,34874,18569,72649,55308,22093,60300,55178,28905,58974,30219,151,38317,57396,29650,24049,24223,34815,39561,53761,62451,55575,37003,14930,68838,5274,2437,27149,23641,27170,11612,38840,36514,27467,71715,70248,18629,5457,30430,690,36434,37859,21040,67754,2603,26664,22927,12940,57316,5510,68975,1894,30933,60030,66796,1284,6622,14533,72337,29456,56198,60385,15451,22896,6703,71667,14705,29994,30972,27473,38314,26269,32056,12672,4923,62154,30621,49495,12378,47277,41797,52147,32195,71665,10098,5722,13948,28596,7337,20991,20047,32483,66353,20985,19180,30828,56127,2008,67786,65400,39809,6274,65506,17828,36309,33786,11590,6096,44779,21469,8710,72586,27127,49471,7947,37256,39776,12633,50927,63553,67272,16229,12045,13712,12984,23268,27638,59222,44468,39598,13326,39178,49966,49994,18061,44342,72344,4279,7409,19389,70028,59304,10009,47792,43163,34291,27424,37898,71953,38768,2300,16100,29000,10139,6109,28524,41584,73593,27567,12848,58570,71486,6340,16747,65740,63835,52296,16501,68215,8456,65201,36311,57178,37507,56700,49214,19279,11441,33529,26914,53519,50226,5091,45333,51335,27406,33112,58927,21421,47478,193,21222,16994,65577,63100,58115,543,69237,46614,66679,66877,51107,15215,56082,57651,32140,68434,23100,11726,23390,8409,31335,968,43877,65372,38963,25594,38477,19328,46020,39971,29205,57431,62807,30234,7004,34742,46213,59401,42038,47266,72958,21274,6543,57035,39091,34947,38360,41645,35987,56840,54956,69688,2990,52995,36877,2608,38081,7655,38711,929,17971,24944,59462,56525,59338,25464,9672,40039,15814,61934,40656,25367,42838,56434,44218,28309,72034,46686,53805,47551,60265,71559,45225,21744,36037,73341,23867,60152,58548,38808,28136,1550,7073,24732,14321,45737,39728,6183,21249,10153,23397,73027,70076,26177,22131,60266,62766,45358,47572,41602,42053,23737,27283,56858,48478,44832,36834,52344,19724,8763,56476,7279,20131,10981,7141,150,59684,35958,6979,26096,30942,19173,4925,3309,70827,34039,73436,31052,8398,57441,6815,36119,59348,23234,72064,54684,70347,1354,39196,37194,14345,67141,3465,45264,37783,15619,65817,29488,55713,34671,10860,34162,56283,34698,16445,62204,51668,39287,40226,16646,68345,61832,46714,59909,51901,35577,36411,18492,41076,60297,15870,39891,20709,38614,64709,549,16887,30467,23208,69949,58222,55577,1351,32042,23300,23181,63105,19895,53285,30959,53124,7572,19636,68879,9803,41097,67211,45999,32371,14017,228,7854,26060,44267,30497,53462,66371,52473,55350,10644,23333,20741,70451,52482,70870,35023,43706,4228,38646,41636,4953,12913,24736,23511,40594,50488,45855,27092,45181,44037,12946,10535,32970,68679,12090,10804,52043,40870,3047,57298,66568,9381,68034,20913,42631,72101,6714,7974,30003,41330,71001,32409,913,23583,33028,54209,22551,1866,57817,44258,36229,8599,12698,24525,36914,70146,57418,65189,27794,28378,47957,33762,37775,69052,15473,23734,34336,12998,42683,43875,6733,28281,66965,13002,42963,7206,70109,40399,59546,8668,32379,52271,13464,606,56184,48515,32170,35616,16942,8332,36731,70682,46371,3714,63284,17,63000,38775,14487,22492,29174,54770,8166,15201,69610,44815,8184,18859,35831,49903,51102,6338,18491,34010,5100,1243,41159,34371,20234,63512,57814,8592,40167,25963,30078,12832,3652,72343,53147,66439,2048,38121,70979,4466,38813,70644,6908,32012,8565,71619,28599,73561,67738,33183,15073,32748,5414,48312,23478,52717,9967,67728,30525,21813,45200,49492,14761,24456,44142,7210,31128,43219,48340,71869,19257,47675,1095,34942,34950,35499,57193,66466,56951,11169,34384,57955,44535,41787,13733,45157,31593,57480,25954,48466,14049,20082,22904,4857,113,14237,65696,3141,53662,37055,1253,30406,53940,6350,42916,38241,31983,68392,57540,59360,37643,15984,72867,51016,58994,24617,56449,9911,16486,23695,21182,54620,66307,55580,15956,85,21280,12475,39218,35748,56801,5651,64855,53503,38750,66245,36730,42216,47300,24956,64955,33929,61047,60483,33562,58717,21635,30255,21011,40654,42887,71440,49357,60703,49692,2451,27986,6727,20204,58833,46172,33774,44721,39136,57958,55885,19065,21640,58137,27302,67069,67364,5943,55030,17930,58299,8561,14186,34578,14800,19040,65851,21842,10961,3406,53452,34842,46139,3849,40367,67399,20453,24700,55815,16368,72583,67122,54389,23492,58458,16653,36145,65303,27683,9726,18402,2374,32677,5792,14411,72306,71676,44959,60224,30125,62850,23528,9111,54808,69566,40254,16516,44257,57344,61926,62658,36836,34519,50477,67758,7043,3226,70573,69498,68122,13624,62780,33894,37896,9603,37844,42051,38053,55185,47754,35449,48232,21620,3961,43364,25871,46239,10838,23354,27635,55731,36240,13540,8879,71446,57834,69191,2618,62748,29962,29311,18230,5924,24711,66470,46443,17144,32451,40729,70908,26575,26376,22860,71951,32419,13914,52918,69258,48935,13792,26957,43245,49853,1953,44590,71078,72245,51666,63947,61324,19857,57347,34616,58484,9882,22231,42910,31391,19968,47868,71927,72067,20977,3798,67810,62950,43909,52976,62988,65739,61894,16858,53002,25782,17666,45308,36788,41424,6623,61297,60520,72630,6360,44614,41573,30158,62541,28594,62602,57531,19367,115,61663,57311,73095,3995,22471,10628,57029,27112,66778,71938,20309,18424,73098,73301,3149,48547,42724,62198,50307,1202,63548,14551,21087,6273,69844,33607,48153,60227,9655,28989,66284,48574,49638,55893,6811,24383,71373,9796,35777,38747,3666,71288,60540,7689,56498,3463,30904,64195,9895,65524,17258,67156,67273,20968,5677,66454,42300,12543,62139,44760,8782,17440,41654,52084,43753,39479,58269,3873,63081,13707,8309,69019,751,25517,53010,13452,10377,65933,41443,22079,50206,22115,41798,31341,6059,10528,11475,69672,45798,55624,5059,60139,42313,50698,18652,837,43269,35829,46341,23519,31714,39482,36920,5801,804,68697,72620,11885,47679,10090,12353,63811,30445,8707,5738,6925,55732,47712,69238,58966,65113,54169,12518,20476,14135,25079,73219,69229,33884,43358,65349,68167,18911,20410,22880,1485,31211,63367,67608,36934,53704,47848,2517,40562,69588,59604,27988,27251,50897,54005,4521,48745,62863,49898,49805,38163,45456,2642,41456,19403,67540,48061,14481,35344,50457,9186,24078,56995,22674,42310,70329,33544,40174,63599,19165,20397,12924,3900,53074,10985,53813,6106,1694,67111,14001,38977,22269,50604,61683,34341,59322,40117,65946,6839,21894,1775,26816,53181,4875,25993,7624,72850,45045,61157,48078,60665,68061,26298,38266,31430,23892,1889,27840,60669,64479,48927,45463,58832,69527,47860,16060,6281,27807,58515,14002,47716,68232,44026,58821,51622,23474,17780,15009,27790,59635,3762,43994,48594,26344,25821,71810,63693,13530,12760,35944,47516,63833,56872,49771,14976,44574,62908,69051,16245,39326,38725,24652,50345,9472,35658,47485,15578,1534,53882,71541,56132,28811,23863,61292,54757,54645,27168,26632,66864,14617,21599,259,54014,4323,55790,19548,25853,25188,43637,58437,51482,42333,26308,4554,22499,43903,2685,21185,24345,25019,16470,71740,16152,56225,32357,11956,30305,63049,56936,49718,17235,37299,46432,13082,73481,72126,65211,26847,57447,7224,6664,51799,34984,47215,53888,67767,52824,4379,61999,35934,35860,66552,62311,5182,59279,36386,62084,20750,43821,6667,69122,42524,50031,59053,16722,7586,44237,40796,57578,65966,31246,54330,39783,53086,35983,58510,20768,29172,57269,57767,15933,11292,5759,36723,36205,9408,45856,65628,55652,43591,51184,20263,42814,57149,38292,53967,30542,43911,70845,17214,22878,43552,58160,29158,35600,2742,52753,60991,6741,32339,7641,59640,39890,59575,72310,9182,32440,28730,60468,35801,33940,31850,47482,24851,4881,71347,72464,7428,3637,50090,23565,12340,26377,45898,36448,11525,69035,12875,419,54641,27628,26430,56762,32040,59375,63078,71141,67440,11248,55615,24357,37129,14050,34693,44395,55177,27075,41200,39389,63297,2966,2073,33489,4890,7404,36695,29042,45976,51143,50626,54895,58596,61793,57416,56707,50454,51310,26502,5978,9955,29699,6810,48753,57399,27106,72151,56528,10714,30665,22443,32525,53419,42017,290,71250,68262,55274,9810,6503,57044,44408,28773,27494,16255,52177,18215,62619,53275,24088,62047,52360,27781,23717,14091,55689,53022,45775,21464,48648,72477,46522,15722,9800,58307,15831,39111,6447,7096,4218,17505,6704,57465,47529,61862,71278,43290,53635,6197,29237,59141,52131,3433,27491,3061,72570,49823,59164,8421,60881,18479,34088,66039,54850,59144,58876,66458,40373,40017,39279,46374,10968,1787,2309,37724,56369,67177,37187,31464,6066,32687,72065,31281,4868,61644,52669,36223,38374,5760,59028,38177,45754,13862,12846,41819,31049,24147,70093,18259,72327,29656,7671,45228,28428,44893,18763,55263,43742,579,442,62700,70527,53407,64908,49033,10230,53920,26003,60056,69749,23787,30804,53271,35070,37653,32499,13076,47392,17818,46408,50587,3454,61221,12065,33241,20862,5364,67837,55625,4499,52148,50964,55860,29633,15043,25720,1999,15108,57983,43857,44633,51619,54997,40902,45331,6129,24515,64397,23742,53632,70424,10781,2648,3285,1297,31823,13578,56122,50341,37761,73058,57827,9324,47916,24578,56509,35266,57158,60715,36685,6094,36105,71841,57632,45168,28328,12912,26280,34167,55375,62695,5167,18347,55173,45284,60073,69436,24196,57175,31951,21732,47054,8471,24932,14946,58063,27872,59847,20164,8625,15990,18458,25709,22697,39223,36031,63712,72335,21780,21725,73028,21376,65962,49216,13217,13304,17570,59160,37981,53590,10910,56357,44952,14631,24987,61479,57497,56051,47818,7762,44320,53847,10390,51514,16340,47484,66950,3587,53903,23429,2793,70256,58920,13831,51981,27307,16249,33092,65260,1544,41093,35324,50489,29302,58475,55272,9987,47087,38741,2744,64535,1209,2756,49345,71527,40689,73217,2449,27538,62778,70670,71397,69054,46860,33273,2794,52427,69429,71207,31068,5915,32497,48669,66088,29414,70622,45230,67436,59788,68070,47941,27697,20594,60964,2213,37255,11870,37636,38762,67657,46491,60212,59897,28683,16532,19580,63879,340,1189,1692,59569,22314,2472,60648,26265,67178,64705,44956,19678,15544,32307,11290,73260,40597,47928,62005,49982,21461,28397,6972,72740,34870,12976,9313,3996,1882,64847,52544,54883,51804,54001,25453,54545,44592,43120
Test set indices:
[truncated: 43,111 more chars]
